# Supplementary material for: Acute social isolation and regrouping cause short- and long-term molecular changes in the rat medial amygdala
Source: Mol Psychiatry. 2021 Oct 14;27(2):886–95. doi: 10.1038/s41380-021-01342-4 (PMC8515782; doi:10.1038/s41380-021-01342-4)
Supplement: Supplementary file 4 — Data File S1 [file 41380_2021_1342_MOESM4_ESM.xlsx]

## Sheet: Transcriptome results
Annotation							Grouped vs. Isolated			Isolated vs. 2 hr regrouped			Isolated vs. 24 hr regrouped			2 hr regrouped vs. 24 hr regrouped			Grouped vs. 2 hr regrouped			Grouped vs. 24 hr regrouped			Normalized counts (FPKM)
Ensembl gene ID	gene_bp_length	Gene name	Gene description	GO terms numbers	GO term names	Immediate early genes	Log2 FC	P value	FDR adj. Pval	Log2 FC	P value	FDR adj. Pval	Log2 FC	P value	FDR adj. Pval	Log2 FC	P value	FDR adj. Pval	Log2 FC	P value	FDR adj. Pval	Log2 FC	P value	FDR adj. Pval	G1	G2	G3	G4	G5	G6	I1	I2	I3	I4	I5	I6	reG_2h_1	reG_2h_2	reG_2h_3	reG_2h_4	reG_2h_5	reG_2h_6	reG_24h_1	reG_24h_2	reG_24h_3	reG_24h_4	reG_24h_5	reG_24h_6
ENSRNOG00000026310	765	March1	membrane associated ring-CH-type finger 1 [Source:RGD Symbol;Acc:1305148]	GO:0008270;GO:0046872;GO:0016021;GO:0016020;GO:0004842;GO:0042287;GO:0061630;GO:0000209;GO:0002495;GO:0006955;GO:0005764;GO:0005765;GO:0005768;GO:0005789;GO:0005886;GO:0031901;GO:0031902;GO:0032588	zinc ion binding;metal ion binding;integral component of membrane;membrane;ubiquitin-protein transferase activity;MHC protein binding;ubiquitin protein ligase activity;protein polyubiquitination;antigen processing and presentation of peptide antigen via MHC class II;immune response;lysosome;lysosomal membrane;endosome;endoplasmic reticulum membrane;plasma membrane;early endosome membrane;late end…		0.397869	0.0177354	0.223963	-0.253232	0.0486133	0.863914	-0.265426	0.0379664	0.716582	-0.0121933	0.921691	0.992342	0.144637	0.379078	0.773067	0.132443	0.419295	0.85546	5.18625	3.46004	4.77125	7.57098	7.29599	6.58882	5.72524	5.46294	4.65979	5.37127	6.15597	6.02549	7.03841	6.01648	5.62476	7.29562	7.20958	6.7439	7.50015	6.95476	6.23624	6.61907	5.61956	7.21835
ENSRNOG00000007769	1480	March2	membrane associated ring-CH-type finger 2 [Source:RGD Symbol;Acc:1306395]	GO:0005789;GO:0005783;GO:0016567;GO:0008270;GO:0046872;GO:0016740;GO:0016021;GO:0016020;GO:0031410;GO:0005768;GO:0004842;GO:0005764;GO:0005765;GO:0010008;GO:0006897;	endoplasmic reticulum membrane;endoplasmic reticulum;protein ubiquitination;zinc ion binding;metal ion binding;transferase activity;integral component of membrane;membrane;cytoplasmic vesicle;endosome;ubiquitin-protein transferase activity;lysosome;lysosomal membrane;endosome membrane;endocytosis;		-0.148072	0.0741804	0.394794	-0.0097697	0.876959	0.999852	-0.00860365	0.891444	0.991049	0.00116605	0.985231	0.998674	-0.157841	0.0564922	0.383556	-0.156675	0.0584153	0.531718	44.1074	39.9425	42.5286	34.4255	35.0586	40.8066	39.4578	42.0425	38.4865	37.2549	39.2019	36.9372	42.5657	40.0934	41.5273	39.6259	35.162	36.0206	43.759	40.4812	39.9351	41.1683	34.2755	35.2242
ENSRNOG00000037850	1942	Marc2	mitochondrial amidoxime reducing component 2 [Source:RGD Symbol;Acc:621257]	GO:0003824;GO:0016021;GO:0016020;GO:0030170;GO:0030151	catalytic activity;integral component of membrane;membrane;pyridoxal phosphate binding;molybdenum ion binding		-0.11058	0.271511	0.657136	-0.0435892	0.562777	0.999852	-0.0206532	0.784102	0.978676	0.022936	0.760043	0.972249	-0.154169	0.124121	0.523125	-0.131233	0.192908	0.717219	10.9276	11.2674	12.7807	8.94717	10.2721	9.91006	10.0806	11.1015	10.4278	11.2682	9.16644	9.3694	11.1944	11.6314	10.4878	9.39725	10.2607	10.2069	9.86061	10.2439	10.577	10.8143	10.0219	10.8438
ENSRNOG00000023013	1934	March3	membrane associated ring-CH-type finger 3 [Source:RGD Symbol;Acc:1359308]	GO:0016567;GO:0008270;GO:0046872;GO:0016740;GO:0016021;GO:0016020;GO:0030659;GO:0031410;GO:0031901;GO:0005768;GO:0005764;GO:0006897	protein ubiquitination;zinc ion binding;metal ion binding;transferase activity;integral component of membrane;membrane;cytoplasmic vesicle membrane;cytoplasmic vesicle;early endosome membrane;endosome;lysosome;endocytosis		-0.257458	0.0839957	0.41328	0.200502	0.0745201	0.927329	0.0318758	0.773996	0.977304	-0.168626	0.133591	0.750465	-0.0569564	0.703299	0.921577	-0.225582	0.128155	0.657155	7.58555	8.02931	6.83616	5.42794	5.07714	5.87586	6.55373	6.55125	5.49037	6.47268	6.37974	6.5648	6.26415	5.12581	5.6364	5.35935	5.79554	4.86714	7.71345	5.26274	7.16048	4.67841	5.3348	7.01712
ENSRNOG00000016472	1899	March4	membrane associated ring-CH-type finger 4 [Source:RGD Symbol;Acc:1590797]	GO:0016567;GO:0008270;GO:0046872;GO:0016021;GO:0016020;GO:0004842;GO:0005795;GO:0005802	protein ubiquitination;zinc ion binding;metal ion binding;integral component of membrane;membrane;ubiquitin-protein transferase activity;Golgi stack;trans-Golgi network		-0.0236101	0.819981	0.948655	-0.0270883	0.729897	0.999852	0.156921	0.0478516	0.722367	0.18401	0.0201028	0.421458	-0.0506984	0.624637	0.890449	0.133311	0.199884	0.724485	9.11009	9.84992	9.05507	11.1989	12.8996	12.2579	13.5238	11.1083	11.3429	12.6808	12.0523	13.2438	13.6453	11.9694	11.4428	14.2285	11.43	12.6304	11.2924	11.9782	11.2004	11.3652	9.63145	10.7936
ENSRNOG00000017396	1701	March5	membrane associated ring-CH-type finger 5 [Source:RGD Symbol;Acc:1305617]	GO:0008270;GO:0046872;GO:0016021;GO:0016020;GO:0004842;GO:0051020;GO:0000209;GO:0051865;GO:0070585;GO:0090140;GO:0090141;GO:0090344;GO:0005739;GO:0005741;GO:0005783;GO:0005789	zinc ion binding;metal ion binding;integral component of membrane;membrane;ubiquitin-protein transferase activity;GTPase binding;protein polyubiquitination;protein autoubiquitination;protein localization to mitochondrion;regulation of mitochondrial fission;positive regulation of mitochondrial fission;negative regulation of cell aging;mitochondrion;mitochondrial outer membrane;endoplasmic reticulu…		0.162234	0.0152902	0.208312	-0.0545614	0.289704	0.999852	-0.0748433	0.145711	0.813231	-0.0202818	0.692649	0.964548	0.107673	0.107624	0.496422	0.0873911	0.19212	0.716761	38.7294	38.8507	40.5318	49.6908	49.6444	46.4957	44.2015	43.3658	44.7226	46.2906	44.2416	46.258	44.8303	46.0823	44.3533	48.7477	46.4919	49.2192	47.181	44.6505	43.3943	47.2877	49.6732	51.7765
ENSRNOG00000011066	3127	March6	membrane associated ring-CH-type finger 6 [Source:RGD Symbol;Acc:1565757]	GO:0008270;GO:0046872;GO:0016021;GO:0016020;GO:0030176;GO:1904264;GO:0030433;GO:0004842;GO:0019899;GO:0031624;GO:1990381;GO:0010498;GO:0070936;GO:0005783	zinc ion binding;metal ion binding;integral component of membrane;membrane;integral component of endoplasmic reticulum membrane;ubiquitin protein ligase activity involved in ERAD pathway;ubiquitin-dependent ERAD pathway;ubiquitin-protein transferase activity;enzyme binding;ubiquitin conjugating enzyme binding;ubiquitin-specific protease binding;proteasomal protein catabolic process;protein K48-li…		0.146738	0.0756776	0.399509	0.015026	0.814536	0.999852	-0.0344045	0.590944	0.952354	-0.0494305	0.440049	0.915002	0.161764	0.0495506	0.360882	0.112334	0.173776	0.70138	48.1842	35.8342	34.4989	85.2297	84.453	86.2226	72.3878	77.579	78.3923	85.5046	79.2768	85.7303	74.1063	80.9767	77.0594	79.8072	78.5165	82.9556	77.7065	81.1511	77.2999	79.0543	85.7868	89.2839
ENSRNOG00000006241	2635	March7	membrane associated ring-CH-type finger 7 [Source:RGD Symbol;Acc:1308993]	GO:0016567;GO:0008270;GO:0046872;GO:0016740;GO:0002643;GO:0042130	protein ubiquitination;zinc ion binding;metal ion binding;transferase activity;regulation of tolerance induction;negative regulation of T cell proliferation		0.182056	0.0831416	0.412532	-0.0712257	0.382623	0.999852	-0.168413	0.0381064	0.716582	-0.0971876	0.230479	0.834422	0.11083	0.295629	0.714009	0.0136423	0.896986	0.983207	17.6305	14.7666	15.6374	19.8853	18.2008	15.7204	18.3342	14.828	16.4644	16.1742	15.9062	15.7133	15.7853	15.2368	15.9489	16.474	21.0661	18.3425	18.9167	16.3871	18.5579	17.9565	20.972	16.8007
ENSRNOG00000012297	4991	March8	membrane associated ring-CH-type finger 8 [Source:RGD Symbol;Acc:1309339]	;GO:0008270;GO:0046872;GO:0016021;GO:0016020;GO:0004842;GO:0042289;GO:0061630;GO:0002495;GO:0016567;GO:0045347	;zinc ion binding;metal ion binding;integral component of membrane;membrane;ubiquitin-protein transferase activity;MHC class II protein binding;ubiquitin protein ligase activity;antigen processing and presentation of peptide antigen via MHC class II;protein ubiquitination;negative regulation of MHC class II biosynthetic process		0.0264643	0.753073	0.922941	0.099052	0.125678	0.991331	0.0164381	0.798702	0.979971	-0.082614	0.20121	0.816666	0.125516	0.132783	0.534299	0.0429024	0.609133	0.9137	15.0019	13.3116	15.0164	14.5963	16.3603	15.3322	15.224	14.1284	14.1783	15.2978	17.6446	15.1983	14.5775	14.3718	15.576	13.7739	14.134	12.9119	14.5567	14.4296	15.5594	16.0664	14.22	15.6959
ENSRNOG00000046245	795	March9	membrane associated ring-CH-type finger 9 [Source:RGD Symbol;Acc:1590688]	GO:0008270;GO:0046872;GO:0016021;GO:0016020;GO:0005795;GO:0005802	zinc ion binding;metal ion binding;integral component of membrane;membrane;Golgi stack;trans-Golgi network		-0.158044	0.244418	0.635707	-0.113766	0.266343	0.999852	-0.0696592	0.496642	0.930818	0.044107	0.664657	0.958244	-0.271811	0.0442894	0.345189	-0.227704	0.0921054	0.600308	19.0917	24.8601	20.8134	17.9855	14.8214	21.2108	18.4475	19.9424	20.5117	18.5107	18.8373	17.5978	19.8105	24.2266	21.65	21.841	14.6583	20.9483	21.5612	23.1806	20.1697	18.1682	16.5175	20.0138
ENSRNOG00000007084	3314	March10	membrane associated ring-CH-type finger 10 [Source:RGD Symbol;Acc:1311692]	GO:0016874;GO:0016567;GO:0008270;GO:0046872;GO:0016740	ligase activity;protein ubiquitination;zinc ion binding;metal ion binding;transferase activity		0.0519728	0.866568	0.966354	-0.13744	0.551306	0.999852	0.116732	0.623699	0.957952	0.254172	0.277134	0.857235	-0.0854675	0.780081	0.945679	0.168705	0.590755	0.909512	0.278416	0.346109	0.36713	0.464227	0.249511	0.470114	0.280341	0.56047	0.343296	0.432522	0.312628	0.317227	0.385875	0.448701	0.411164	0.374247	0.29527	0.573541	0.259699	0.465342	0.339898	0.375723	0.306614	0.338904
ENSRNOG00000024461	1580	March11	membrane associated ring-CH-type finger 11 [Source:RGD Symbol;Acc:1559945]	GO:0008270;GO:0046872;GO:0016021;GO:0016020	zinc ion binding;metal ion binding;integral component of membrane;membrane		-0.124284	0.528897	0.83454	0.0883687	0.559678	0.999852	-0.0711203	0.631334	0.959133	-0.159489	0.287707	0.861587	-0.0359155	0.857212	0.968595	-0.195404	0.320617	0.807614	1.8395	2.17786	2.56681	2.34834	1.83169	2.14611	2.43603	2.26717	2.44818	1.8144	1.84796	1.58666	2.1725	1.74783	2.45104	2.24278	1.52015	1.54669	2.67816	2.58651	1.97103	1.89136	1.78093	2.19176
ENSRNOG00000017804	1417	Sept1	septin 1 [Source:RGD Symbol;Acc:1307216]	GO:0005856;GO:0005525;GO:0000166;GO:0005737;GO:0051301;GO:0007049;GO:0005815;GO:0030496;GO:0007056;GO:0051311;GO:0072687	cytoskeleton;GTP binding;nucleotide binding;cytoplasm;cell division;cell cycle;microtubule organizing center;midbody;spindle assembly involved in female meiosis;meiotic metaphase plate congression;meiotic spindle		-0.740812	0.00103383	0.0665715	0.452723	0.00517339	0.451611	0.301714	0.0581448	0.722367	-0.151009	0.363734	0.898087	-0.288089	0.21215	0.641428	-0.439098	0.0562724	0.526788	2.57202	3.36237	2.51863	1.97982	1.09414	2.39298	2.43526	2.99611	3.26505	3.16955	2.92463	3.53835	2.80239	2.14877	2.58116	2.43825	1.50668	1.72461	2.12579	2.44871	2.61861	2.87048	2.31676	2.44388
ENSRNOG00000017952	3191	Sept2	septin 2 [Source:RGD Symbol;Acc:620056]	GO:0005856;GO:0005525;GO:0005886;GO:0000166;GO:0005737;GO:0016020;GO:0051301;GO:0048471;GO:0007049;GO:0005819;GO:0031175;GO:0042995;GO:0030154;GO:0030496;GO:0007283;GO:0060271;GO:0005938;GO:0003924;GO:0000145;GO:0007224;GO:0032154;GO:0060170;GO:0045296;GO:0005634;GO:0005730;GO:0005829;GO:0005930;GO:0015629;GO:0031105;GO:0032391;GO:0070062;GO:0097227;GO:0097730	cytoskeleton;GTP binding;plasma membrane;nucleotide binding;cytoplasm;membrane;cell division;perinuclear region of cytoplasm;cell cycle;spindle;neuron projection development;cell projection;cell differentiation;midbody;spermatogenesis;cilium assembly;cell cortex;GTPase activity;exocyst;smoothened signaling pathway;cleavage furrow;ciliary membrane;cadherin binding;nucleus;nucleolus;cytosol;axoneme…		0.127613	0.151058	0.524068	0.0276984	0.687695	0.999852	-0.00467504	0.945841	0.995631	-0.0323734	0.638234	0.952908	0.155311	0.0813452	0.444142	0.122938	0.167274	0.698143	33.6279	28.9772	32.6377	34.8261	32.0024	31.4193	30.9032	27.8772	32.563	30.3056	33.5305	31.2728	27.7993	27.4716	31.6215	31.9545	36.631	27.6551	28.814	30.9057	30.5241	33.5837	34.1458	29.1253
ENSRNOG00000007686	1077	Sept3	septin 3 [Source:RGD Symbol;Acc:621745]	GO:0005525;GO:0000166;GO:0007049;GO:0042802	GTP binding;nucleotide binding;cell cycle;identical protein binding		0.142722	0.0612383	0.366112	-0.00809798	0.891324	0.999852	-0.000296743	0.996005	0.999392	0.00780124	0.895249	0.988648	0.134624	0.0785195	0.436647	0.142425	0.0622909	0.539122	159.047	150.083	155.67	215.361	222.171	213.497	209.003	208.924	182.184	208.064	192.57	197.853	193.665	200.528	188.645	205.393	189.23	229.091	213.429	182.208	193.551	198.545	191.234	220.732
ENSRNOG00000007367	2714	Sept4	septin 4 [Source:RGD Symbol;Acc:1308781]	;GO:0005525;GO:0000166;GO:0051260;GO:0042803;GO:0003924;GO:0000287;GO:0007286;GO:0007420;GO:0030382;GO:0031398;GO:0043065;GO:0048240;GO:2001244;GO:0005654;GO:0005739;GO:0031105;GO:0031514;GO:0036126;GO:0042995;GO:0043209;GO:0097227	;GTP binding;nucleotide binding;protein homooligomerization;protein homodimerization activity;GTPase activity;magnesium ion binding;spermatid development;brain development;sperm mitochondrion organization;positive regulation of protein ubiquitination;positive regulation of apoptotic process;sperm capacitation;positive regulation of intrinsic apoptotic signaling pathway;nucleoplasm;mitochondrion;s…		-0.3339	0.0198576	0.235033	0.239312	0.0283615	0.813212	0.106324	0.328565	0.894269	-0.132987	0.222682	0.831577	-0.0945883	0.500781	0.837232	-0.227576	0.109719	0.630975	62.2819	42.1	59.354	34.8116	44.2155	34.9154	50.1007	40.2316	43.2046	43.695	59.9683	51.9357	44.316	38.3007	49.625	41.4876	38.6114	32.1821	43.92	39.2922	47.8518	52.5157	41.0111	43.8312
ENSRNOG00000043182	3480	Sept6	septin 6 [Source:RGD Symbol;Acc:1585082]	GO:0005525;GO:0000166;GO:0005940;GO:0008021;GO:0031105;GO:0032154;GO:0032173;GO:0043679;GO:0097227;	GTP binding;nucleotide binding;septin ring;synaptic vesicle;septin complex;cleavage furrow;septin collar;axon terminus;sperm annulus;		-0.130624	0.298128	0.682716	0.0238081	0.803675	0.999852	0.179575	0.0612788	0.727181	0.155767	0.104797	0.703291	-0.106816	0.390191	0.779081	0.0489507	0.695869	0.941114	12.8193	15.5672	12.7727	14.7187	13.217	16.1168	13.6535	14.5252	18.1986	17.3818	16.5909	19.5664	17.213	16.1152	17.4756	15.4777	17.3824	14.1487	11.974	14.2028	15.0989	15.9102	18.4851	12.4254
ENSRNOG00000006545	2533	Sept7	septin 7 [Source:RGD Symbol;Acc:620469]	GO:0005525;GO:0000166;GO:0031105	GTP binding;nucleotide binding;septin complex		0.167987	0.158083	0.531941	-0.0392064	0.673484	0.999852	-0.135112	0.145388	0.813231	-0.0959058	0.300839	0.871405	0.128781	0.285331	0.70691	0.0328751	0.784508	0.960078	30.6525	26.0548	29.2679	27.5814	27.5844	23.7342	30.5474	20.689	24.3137	20.9376	24.1694	22.0927	23.6218	22.252	22.1121	24.3071	31.1156	23.8692	26.8137	22.8003	26.0541	26.9052	29.747	24.8303
ENSRNOG00000007462	5327	Sept8	septin 8 [Source:RGD Symbol;Acc:1308449]	GO:0005525;GO:0000166	GTP binding;nucleotide binding		0.0496625	0.407336	0.766815	0.0229844	0.619442	0.999852	0.0513277	0.267343	0.880427	0.0283433	0.540289	0.933043	0.0726469	0.22294	0.650773	0.10099	0.0912753	0.598434	73.197	74.0532	74.6552	77.9935	82.2106	79.6535	74.7322	75.4884	76.1446	77.7456	84.1613	82.6597	79.4467	77.0037	78.6625	76.25	74.0612	77.5122	73.4166	74.878	73.5864	78.8179	79.146	74.4429
ENSRNOG00000002807	1701	Sept9	septin 9 [Source:RGD Symbol;Acc:708523]	GO:0005525;GO:0000166;GO:0045296;GO:0051291;GO:1902857;GO:0001725;GO:0005874;GO:0005930;GO:0015629;GO:0031105;GO:0048471;GO:0097730	GTP binding;nucleotide binding;cadherin binding;protein heterooligomerization;positive regulation of non-motile cilium assembly;stress fiber;microtubule;axoneme;actin cytoskeleton;septin complex;perinuclear region of cytoplasm;non-motile cilium		0.213716	0.0460517	0.328322	0.0105852	0.899018	0.999852	-0.0288437	0.729162	0.972773	-0.0394288	0.636115	0.952908	0.224302	0.0369128	0.32161	0.184873	0.0846028	0.584466	30.6743	22.3042	25.082	46.6051	47.4568	42.4549	41.0805	43.2488	34.7347	43.4255	39.0921	38.1284	35.888	40.962	37.2703	44.4771	36.0848	43.579	44.7355	38.5309	38.1356	40.602	35.5203	47.2096
ENSRNOG00000049507	2383	Sept10	septin 10 [Source:RGD Symbol;Acc:1359307]	GO:0005525;GO:0000166	GTP binding;nucleotide binding		0.258119	0.100696	0.444373	-0.103666	0.388685	0.999852	-0.210063	0.0772103	0.76004	-0.106396	0.365946	0.898141	0.154453	0.322518	0.732705	0.0480565	0.757313	0.958024	3.07815	2.29556	2.41666	3.11403	3.60003	2.73049	2.89615	2.19913	2.73719	2.92731	2.72718	2.85058	2.82437	2.73372	3.06966	2.8997	3.58366	2.39284	2.76889	3.33279	2.89175	3.20474	3.37842	3.33843
ENSRNOG00000002182	4252	Sept11	septin 11 [Source:RGD Symbol;Acc:1307405]	GO:0045202;GO:0030054;GO:0005856;GO:0005525;GO:0000166;GO:0005737;GO:0051301;GO:0007049;GO:0042995;GO:0030424;GO:0051291;GO:0001725;GO:0043197;GO:0070062	synapse;cell junction;cytoskeleton;GTP binding;nucleotide binding;cytoplasm;cell division;cell cycle;cell projection;axon;protein heterooligomerization;stress fiber;dendritic spine;extracellular exosome		0.0677946	0.323428	0.705412	-0.0384673	0.46739	0.999852	-0.0193848	0.714176	0.969333	0.0190825	0.718185	0.969147	0.0293273	0.669431	0.908434	0.0484098	0.481057	0.876008	28.687	27.0587	25.6382	36.4584	34.275	36.4035	32.7746	34.1975	35.5147	36.1154	36.4828	35.0899	34.3647	35.8543	34.7278	35.2317	38.2858	37.3791	32.5204	37.0847	33.8936	35.6871	38.2726	35.549
ENSRNOG00000055257	1512	Sep15	selenoprotein 15 [Source:RGD Symbol;Acc:621291]				0.0818638	0.20471	0.590652	0.0330493	0.508286	0.999852	-0.0323382	0.516788	0.933605	-0.0653875	0.190183	0.804105	0.114913	0.075233	0.428503	0.0495256	0.443081	0.86282	140.445	146.41	152.137	150.589	149.093	141.952	141.938	141.709	134.636	144.791	137.168	145.638	133.23	137.263	134.182	142.142	142.849	137.382	151.552	134.428	142.819	140.71	140.3	155.433
ENSRNOG00000053136	710	1700016D06Rik	RIKEN cDNA 1700016D06 gene [Source:MGI Symbol;Acc:MGI:1923663]	GO:0005615;GO:0001669;GO:0003796;GO:0016998;GO:0050829;GO:0050830	extracellular space;acrosomal vesicle;lysozyme activity;cell wall macromolecule catabolic process;defense response to Gram-negative bacterium;defense response to Gram-positive bacterium		1.3955	0.0209216	0.241087	-0.952153	0.0784157	0.932901	-1.16432	0.0258646	0.674768	-0.212172	0.635076	0.952908	0.443346	0.407099	0.789843	0.231174	0.660915	0.932507	0.519814	0.497077	0.571206	0.509842	0.291155	0.903537	0.186932	0.280292	0.320474	0.13459	0	0	0.568773	0.199463	0.404032	0.499097	0.250583	0	0.505072	0.325805	0.559944	0.350745	0.220177	0.263645
ENSRNOG00000061597	333	1700025F22Rik	RIKEN cDNA 1700025F22 gene [Source:MGI Symbol;Acc:MGI:1916666]	GO:0016021;GO:0016020	integral component of membrane;membrane		-0.298896	0.681432	0.899358	0.231879	0.694787	0.999852	-0.153658	0.785621	0.978676	-0.385537	0.510336	0.928568	-0.0670167	0.931915	0.985193	-0.452554	0.533805	0.895374	0.831234	0	0.487154	0.543525	1.24156	0.550417	1.19569	1.19524	0.911058	0.286963	0.282842	0.242848	0.60635	0.212641	1.29218	0.266035	1.06855	0	1.93838	0.694659	0.397959	0.997113	0	0.562126
ENSRNOG00000048966	255	1700092M07Rik	RIKEN cDNA 1700092M07 gene [Source:MGI Symbol;Acc:MGI:1921557]				-1.18229	0.125977	0.491193	0.893016	0.116565	0.983378	0.912052	0.108552	0.798234	0.0190363	0.976527	0.997673	-0.289274	0.736158	0.932597	-0.270237	0.75324	0.956982	1.26641	1.38402	0.636166	0	0.405333	1.07817	1.56143	0.52028	0.892301	0.749479	1.10807	0.951392	1.3197	0	0.562476	0	0.348851	0.709884	0.843767	0.302381	1.03937	0.325528	0.306521	0
ENSRNOG00000052365	313	3082ex4-5	RT1 class pseudogene 3082ex4-5 [Source:RGD Symbol;Acc:1597082]				0.435709	0.137688	0.50498	0.0889197	0.705911	0.999852	-0.218968	0.335651	0.897087	-0.307888	0.180017	0.797442	0.524629	0.0745913	0.426495	0.216741	0.453808	0.867673	4.71653	5.074	3.88712	5.49342	8.91603	5.85588	5.30038	4.66257	4.11941	4.57948	5.71738	5.16731	4.94572	3.16719	6.87371	2.54731	6.53677	3.47004	7.56156	4.92697	4.44557	7.16058	5.99332	4.18631
ENSRNOG00000022632	1143	4933416C03Rik	RIKEN cDNA 4933416C03 gene [Source:MGI Symbol;Acc:MGI:3588269]	GO:0044212;GO:0006357;GO:0003713;GO:0051123;GO:0005669;GO:0008134;GO:0035035;GO:0006367	transcription regulatory region DNA binding;regulation of transcription from RNA polymerase II promoter;transcription coactivator activity;RNA polymerase II transcriptional preinitiation complex assembly;transcription factor TFIID complex;transcription factor binding;histone acetyltransferase binding;transcription initiation from RNA polymerase II promoter		-0.574702	0.500144	0.819037	0.796101	0.240755	0.999852	-0.147545	0.807041	0.98078	-0.943646	0.159536	0.780821	0.221399	0.805337	0.952077	-0.722247	0.397393	0.841728	0.282532	0.0771926	0.354817	0.15835	0.180857	0	0.348351	0.116073	0.132713	0.0836033	0	0.141502	0	0.247802	0.0627434	0.0775062	0	0.0791865	0.250989	0.0674603	0.115941	0.145249	0.273536	0.0818844
ENSRNOG00000037368	693	4933427I04Rik	Riken cDNA 4933427I04 gene [Source:MGI Symbol;Acc:MGI:3613760]				-0.47181	0.232381	0.623486	0.0942037	0.737104	0.999852	0.347456	0.229343	0.867203	0.253252	0.387037	0.906868	-0.377606	0.345461	0.749191	-0.124354	0.761378	0.958024	0.865419	1.52781	0.702262	1.43646	0.447446	1.05795	1.34062	1.05295	2.07946	1.24102	1.49502	0.933545	1.45681	0.817424	1.24183	1.27835	1.15528	1.69788	0.931431	1.55772	0.956134	0.598915	1.35347	0.945393
ENSRNOG00000055533	306	4933428G20Rik	RIKEN cDNA 4933428G20 gene [Source:MGI Symbol;Acc:MGI:1918475]				-0.92485	0.0344341	0.295954	0.103802	0.715687	0.999852	-0.0121523	0.965456	0.997239	-0.115954	0.683179	0.961321	-0.821049	0.0640825	0.400904	-0.937002	0.0325142	0.43399	2.26145	3.46004	4.24111	1.47871	2.70222	0.299492	2.60238	3.03497	3.47006	1.8737	3.07799	2.37848	1.97955	3.47105	1.87492	2.60558	3.1978	2.36628	2.10942	2.51984	3.46458	3.52655	1.78804	3.36449
ENSRNOG00000055987	155	5_8S_rRNA	5.8S ribosomal RNA [Source:RFAM;Acc:RF00002]				1.6642	0.0405096	0.312132	-0.734323	0.167535	0.999852	-0.622285	0.245718	0.86849	0.112037	0.821288	0.981662	0.929874	0.218622	0.646886	1.04191	0.173413	0.70138	0	0.569233	1.56989	1.1677	3.33419	0	0	0.427972	0.489326	1.84952	2.43062	3.13039	0.868449	0	1.38805	5.14391	4.59132	1.75181	0.462711	0.497465	1.28245	2.67773	5.04277	2.41533
ENSRNOG00000056513	153	5_8S_rRNA	5.8S ribosomal RNA [Source:RFAM;Acc:RF00002]				0.512635	0.587607	0.860724	-1.529	0.0283948	0.813212	-0.172655	0.817348	0.982346	1.35634	0.0478568	0.580455	-1.01636	0.263745	0.689539	0.339979	0.713765	0.944628	0.301526	0	0.530139	2.95741	0.675555	0.598984	1.73492	0	0.991445	1.24913	1.84679	0	2.6394	2.31403	2.81238	0.579017	0	8.87355	0.46876	2.01587	1.73229	1.08509	0.510869	0.611725
ENSRNOG00000043915	99	5S_rRNA	5S ribosomal RNA [Source:RFAM;Acc:RF00001]				-0.0178796	0.978412	0.993393	0.00822815	0.987451	0.999852	-0.0137274	0.97871	0.998137	-0.0219555	0.966194	0.997355	-0.00965146	0.988005	0.996471	-0.031607	0.962443	0.994939	0.465995	0.891224	0	2.74233	3.13212	1.8514	0.670311	4.6904	3.06447	1.93048	1.90275	1.6337	4.07908	2.14574	3.62201	0.894845	0.898555	1.82849	0.724447	0.77886	3.34647	2.51544	3.1581	3.78157
ENSRNOG00000043952	120	5S_rRNA	5S ribosomal RNA [Source:RFAM;Acc:RF00001]				-0.387032	0.638151	0.882604	-0.553659	0.316758	0.999852	-0.126134	0.82571	0.983692	0.427525	0.431434	0.912696	-0.940691	0.234824	0.661276	-0.513166	0.528115	0.895201	2.69112	0.735259	2.70371	1.50828	0.861333	1.52741	1.10601	1.10559	3.16023	0.796321	3.13955	1.34781	5.04786	0.590078	1.79289	2.21474	4.44784	1.5085	4.18368	0.642559	1.10433	2.07524	3.25679	0
ENSRNOG00000044512	80	5S_rRNA	5S ribosomal RNA [Source:RFAM;Acc:RF00001]				0.601848	0.290537	0.677376	1.23624	0.0179043	0.710712	0.0785661	0.860098	0.989284	-1.15767	0.0276863	0.471918	1.83809	0.00400971	0.125139	0.680415	0.236341	0.757967	9.2267	5.51445	6.08334	6.78726	6.45999	4.58222	4.14755	4.14598	2.84421	4.77793	8.24131	3.03256	0	0.885117	4.48223	2.21474	0	3.39413	0.896503	4.8192	4.96951	9.33859	1.95407	3.50977
ENSRNOG00000044610	80	5S_rRNA	5S ribosomal RNA [Source:RFAM;Acc:RF00001]				0.545077	0.294915	0.679546	-0.392049	0.342418	0.999852	-0.464795	0.2542	0.876925	-0.0727463	0.851671	0.983213	0.153028	0.762213	0.938995	0.0802821	0.873048	0.979065	5.76669	4.41156	8.11112	6.78726	9.04399	6.87334	3.31804	4.97518	6.63649	2.38896	3.53199	7.07598	5.04786	8.85117	5.37868	3.32211	3.33588	11.3138	2.68951	7.71071	12.4238	9.33859	2.93111	3.50977
ENSRNOG00000046358	83	5S_rRNA	5S ribosomal RNA [Source:RFAM;Acc:RF00001]				0.629017	0.18803	0.570296	0.11314	0.762164	0.999852	0.112551	0.762711	0.976802	-0.000588627	0.998623	0.999799	0.742157	0.126215	0.527045	0.741568	0.126724	0.656311	6.66991	6.37815	2.93173	16.3549	3.7359	4.4166	6.39622	6.3938	5.48281	9.21046	6.80865	5.84591	6.48721	3.4125	3.45618	5.33673	10.7177	8.72387	6.04869	4.64501	3.19326	5.00058	13.1841	5.63819
ENSRNOG00000051406	282	7SK	7SK RNA [Source:RFAM;Acc:RF00100]				0.1899	0.266841	0.653985	0.0115588	0.930543	0.999852	-0.167184	0.199931	0.847735	-0.178743	0.171417	0.793832	0.201459	0.241953	0.669504	0.0227159	0.893709	0.983095	25.6843	18.4597	16.1072	23.7474	24.9237	25.6735	23.2969	21.6414	23.1302	16.943	22.7116	22.0811	20.0482	19.5856	20.8535	21.6762	27.1287	20.5413	26.9587	27.6164	20.207	25.6094	21.0652	25.2239
ENSRNOG00000051926	315	7SK	7SK RNA [Source:RFAM;Acc:RF00100]				-0.798308	0.288652	0.675701	0.076478	0.88148	0.999852	0.994157	0.0826275	0.767558	0.917679	0.112145	0.71674	-0.72183	0.340711	0.746648	0.195849	0.810002	0.965288	0.439367	1.1204	1.02998	0.574583	0.656253	0.290935	0.210669	0.631768	1.68546	1.21344	0.897013	0.51345	0.854664	0.674375	0.683007	0.843711	0.847209	0.862002	1.3661	0	0.420699	0.263523	0.248136	0
ENSRNOG00000052019	329	7SK	7SK RNA [Source:RFAM;Acc:RF00100]				0.371805	0.124814	0.489275	-0.151949	0.415133	0.999852	0.221103	0.255064	0.87782	0.373052	0.0505451	0.589992	0.219856	0.356551	0.756504	0.592908	0.0155449	0.337228	5.32849	7.77721	9.12193	9.62733	6.91161	9.1923	6.05113	6.65373	4.84121	9.004	6.58446	7.86562	6.54636	8.82427	7.19337	8.61662	7.03003	6.87767	6.97583	5.62484	6.44475	3.78463	4.98912	6.82752
ENSRNOG00000052261	253	7SK	7SK RNA [Source:RFAM;Acc:RF00100]				-0.099889	0.872935	0.967663	-0.428302	0.324693	0.999852	-0.51337	0.23094	0.867826	-0.0850679	0.832628	0.981673	-0.528192	0.373353	0.769124	-0.613259	0.297698	0.794661	1.27642	2.44118	1.28239	1.07309	0.408537	1.44892	1.04918	1.83537	0.299785	1.13311	0.744556	0.958913	1.06411	1.95915	1.41731	0.700313	1.75804	1.43099	0.850437	2.1334	1.57139	2.62481	0.926833	0.739873
ENSRNOG00000052826	322	7SK	7SK RNA [Source:RFAM;Acc:RF00100]				0.166891	0.760565	0.925934	-0.105467	0.801178	0.999852	-0.27562	0.499168	0.930818	-0.170154	0.673088	0.959449	0.0614244	0.911126	0.980194	-0.108729	0.841109	0.972544	3.00871	0.548019	0.503796	0.843139	1.28397	2.56149	1.64871	2.06011	1.41327	0.593531	1.75503	1.00458	1.25413	1.09952	1.1136	2.20098	1.93385	1.96761	1.78187	1.91571	1.44044	2.57794	2.18468	0.581329
ENSRNOG00000053570	77	7SK	7SK RNA [Source:RFAM;Acc:RF00100]				0.333628	0.474558	0.806367	-0.31303	0.370107	0.999852	-0.222159	0.529103	0.937493	0.0908708	0.787407	0.976689	0.0205984	0.963547	0.990838	0.111469	0.806951	0.96481	7.18964	10.3127	6.32035	8.22699	9.39636	3.57056	6.0328	4.30751	6.89505	1.24102	8.5624	6.30143	6.11862	6.43721	7.45099	6.90309	11.5528	3.52637	3.72573	9.01252	6.88417	3.23414	9.13593	7.29303
ENSRNOG00000056308	282	7SK	7SK RNA [Source:RFAM;Acc:RF00100]				1.55746	0.0268881	0.266124	-0.50086	0.400577	0.999852	-0.469933	0.430996	0.917086	0.0309263	0.955494	0.996976	1.0566	0.119603	0.514532	1.08753	0.111531	0.631901	0.327188	0.312876	0.287628	0.962733	1.09957	1.94988	0.470644	0.470466	0.806868	0.67772	0.667988	0	0.954678	0	0.762933	1.88489	0.31545	0.641916	1.01731	0.546859	0	0.588721	1.66304	0.663787
ENSRNOG00000056534	293	7SK	7SK RNA [Source:RFAM;Acc:RF00100]				-0.549935	0.589086	0.861299	-0.785151	0.256988	0.999852	-0.153052	0.839761	0.986218	0.632099	0.367832	0.898647	-1.33509	0.160331	0.574168	-0.702987	0.496938	0.884095	1.25962	0.60226	1.10732	0.308863	0.352764	0.31278	0.679462	0	1.29429	0	0	0.276001	0.689128	0.966681	1.46858	0	0	0.926725	0.489558	0.263164	0	1.13324	0.533535	0
ENSRNOG00000056622	297	7SK	7SK RNA [Source:RFAM;Acc:RF00100]				-0.532709	0.317136	0.700732	-0.179356	0.623853	0.999852	-0.075421	0.838379	0.986189	0.103935	0.773431	0.974367	-0.712065	0.173055	0.593392	-0.60813	0.249365	0.767098	2.64064	2.97075	1.09241	1.21881	1.04404	0.925702	1.7875	1.78682	1.02149	1.60873	0.634252	1.36142	1.81292	1.90732	0.965869	2.38625	1.49759	0.914244	1.44889	1.55772	2.45408	0.279494	1.31587	1.57566
ENSRNOG00000056936	323	7SK	7SK RNA [Source:RFAM;Acc:RF00100]				0.0353298	0.938541	0.983047	0.213271	0.554733	0.999852	-0.166829	0.627105	0.958678	-0.3801	0.282368	0.860265	0.248601	0.598413	0.877784	-0.131499	0.771096	0.958024	5.71313	4.09742	5.02237	1.96123	2.24	2.26983	2.46542	2.05374	2.34816	1.18339	2.91599	1.00147	1.25024	1.31534	1.33218	1.37136	3.85572	1.40109	4.44088	2.1485	1.64112	1.79897	2.41991	0.869293
ENSRNOG00000058555	331	7SK	7SK RNA [Source:RFAM;Acc:RF00100]				-0.135883	0.689367	0.902468	0.0482928	0.849671	0.999852	-0.131373	0.600066	0.952423	-0.179666	0.474376	0.920361	-0.0875897	0.795382	0.950782	-0.267256	0.42655	0.858702	3.4844	7.99678	5.39108	3.00745	7.80664	4.42995	3.00729	7.21476	4.81195	8.0835	4.55282	4.88631	5.08344	5.56206	6.49992	6.15578	5.10629	2.73445	6.93368	5.3579	6.20563	6.77118	4.48669	5.65522
ENSRNOG00000058751	267	7SK	7SK RNA [Source:RFAM;Acc:RF00100]				0.58826	0.18064	0.559966	0.251545	0.486014	0.999852	-0.00686144	0.984457	0.998554	-0.258406	0.472458	0.920276	0.839805	0.0631032	0.398717	0.581399	0.189292	0.713187	2.41899	2.31318	1.82272	2.71152	3.09693	2.7459	2.23688	2.48448	1.70439	2.50528	2.11655	1.21151	1.00831	1.59122	2.14879	0.663593	1.99903	3.0509	1.07446	1.73274	1.98532	1.55449	4.68392	1.40216
ENSRNOG00000058789	253	7SK	7SK RNA [Source:RFAM;Acc:RF00100]				0.0732427	0.803282	0.942315	-0.0125453	0.955479	0.999852	0.0608913	0.787037	0.978676	0.0734366	0.744557	0.971104	0.0606974	0.836827	0.962665	0.134134	0.649035	0.929965	11.8525	8.02101	10.9003	7.5116	8.98782	7.24462	9.70494	6.03052	6.59527	4.91012	9.30695	7.35167	7.18273	7.55673	6.51961	7.35329	11.2515	4.65072	9.63829	9.44791	4.19036	6.56203	6.79678	5.54905
ENSRNOG00000059398	329	7SK	7SK RNA [Source:RFAM;Acc:RF00100]				-0.236481	0.71227	0.90838	0.0467116	0.914341	0.999852	-0.39458	0.338972	0.897536	-0.441291	0.287338	0.861587	-0.189769	0.767861	0.941236	-0.631061	0.316507	0.805018	1.8229	2.6818	0.493077	0.825199	0.942492	0.557109	0.806818	1.4114	0.691601	2.03316	1.4314	0.983202	0.409148	0.645678	1.74385	1.07708	1.62231	1.65064	0	1.87495	1.40979	2.7754	2.1382	1.70688
ENSRNOG00000060704	306	7SK	7SK RNA [Source:RFAM;Acc:RF00100]				-0.178521	0.695936	0.904635	-0.257278	0.404161	0.999852	-0.319391	0.293996	0.885263	-0.0621133	0.831697	0.981673	-0.435799	0.326069	0.734957	-0.497912	0.259188	0.774588	2.26145	2.88337	2.12055	1.47871	1.01333	1.79695	1.95179	1.73427	1.23931	1.8737	2.46239	1.32138	1.53965	2.54543	2.10929	3.4741	0.872126	2.07049	1.1719	2.01587	2.59844	1.89891	2.29891	3.36449
ENSRNOG00000061067	313	7SK	7SK RNA [Source:RFAM;Acc:RF00100]				0.603677	0.136535	0.503406	-0.534947	0.089614	0.952365	-0.132399	0.685663	0.965748	0.402548	0.192359	0.805635	0.06873	0.859698	0.968907	0.471278	0.235547	0.757665	2.35826	4.22833	4.4054	4.91517	2.97201	2.92794	1.69612	1.90742	2.42318	2.74769	1.80549	3.10038	2.15031	3.61965	4.8116	1.41517	4.54732	3.18087	2.74966	2.21714	3.81048	3.18248	1.49833	1.19609
ENSRNOG00000061825	305	7SK	7SK RNA [Source:RFAM;Acc:RF00100]				-0.123584	0.828689	0.951404	0.217699	0.634812	0.999852	0.22389	0.62517	0.958668	0.00619115	0.989561	0.999341	0.094115	0.873288	0.971845	0.100306	0.865349	0.977075	1.0588	0.289282	0.531877	1.48356	0.67777	0.600947	1.08788	1.30496	0.994696	0.626614	0.617616	0.265142	1.10336	0.464324	0.940534	0.580916	0.874986	0.296755	0.705445	0.758431	0.868985	0.272163	0.768816	0.920596
ENSRNOG00000007247	4377	A2ml1	alpha-2-macroglobulin-like 1 [Source:RGD Symbol;Acc:1565709]	GO:0004866;GO:0005615;GO:0010951;GO:0005576	endopeptidase inhibitor activity;extracellular space;negative regulation of endopeptidase activity;extracellular region		-0.432132	0.220195	0.611578	0.0589403	0.816484	0.999852	0.0787534	0.756254	0.976802	0.019813	0.938083	0.993587	-0.373192	0.28769	0.709595	-0.353379	0.313974	0.803477	0.516459	0.362842	0.352093	0.310133	0.1653	0.376879	0.394192	0.333421	0.29458	0.349312	0.408851	0.535797	0.292162	0.291197	0.589848	0.303597	0.406474	0.330857	0.5735	0.24663	0.363318	0.379299	0.428584	0.171065
ENSRNOG00000005935	1909	A3galt2	alpha 1,3-galactosyltransferase 2 [Source:RGD Symbol;Acc:727913]	GO:0005794;GO:0016757;GO:0016758;GO:0005975;GO:0046872;GO:0016740;GO:0016020;GO:0016021;GO:0032580;GO:0031982;GO:0001962;GO:0047276;GO:0006688;GO:0030259	Golgi apparatus;transferase activity, transferring glycosyl groups;transferase activity, transferring hexosyl groups;carbohydrate metabolic process;metal ion binding;transferase activity;membrane;integral component of membrane;Golgi cisterna membrane;vesicle;alpha-1,3-galactosyltransferase activity;N-acetyllactosaminide 3-alpha-galactosyltransferase activity;glycosphingolipid biosynthetic process…		0.109237	0.663662	0.892984	0.317513	0.108086	0.967947	0.208463	0.286581	0.884096	-0.10905	0.585902	0.945551	0.42675	0.0908672	0.466614	0.3177	0.207407	0.732925	2.3683	1.52521	1.23218	1.99103	2.05745	2.2083	1.63382	2.43242	1.31111	1.8521	1.77617	2.11808	1.97437	1.37242	1.57782	1.25297	1.30476	1.42237	2.2166	1.00978	1.83959	1.34798	1.31022	1.91208
ENSRNOG00000050955	687	A630010A05Rik	RIKEN cDNA A630010A05 gene [Source:MGI Symbol;Acc:MGI:3584518]				-1.03367	0.0243469	0.255382	0.042238	0.890042	0.999852	-0.0485711	0.872265	0.990586	-0.0908091	0.765146	0.972842	-0.991434	0.0322744	0.305018	-1.08224	0.0184414	0.364372	1.94741	0.770578	2.00712	0.263455	0.902707	0.800389	2.12509	0.869026	1.32481	0.973668	0.822588	1.05941	1.07766	0.927634	1.67024	0.773709	1.55383	1.05398	1.77474	1.23461	1.06093	1.20829	1.36529	0.817414
ENSRNOG00000000478	1399	AA926063	AA926063gene [Source:RGD Symbol;Acc:1303072]				-0.374272	0.553998	0.844676	0.198251	0.660913	0.999852	0.63888	0.185451	0.832332	0.44063	0.376021	0.903048	-0.176022	0.786042	0.947279	0.264608	0.69809	0.941979	0.197856	0.252269	0.173934	0.129374	0.147763	0.196521	0.142303	0.142249	0.433713	0.13661	0.201972	0.173413	0.144328	0.151843	0.205049	0.0633235	0.254344	0.258785	0.102531	0.0551159	0.18945	0	0.223482	0.200702
ENSRNOG00000013445	1911	Aaas	aladin WD repeat nucleoporin [Source:RGD Symbol;Acc:1308701]	GO:0005643;GO:0005575;GO:0008150;GO:0003674;GO:0006913;GO:0007612;GO:0009566;GO:0005634;GO:0005654;GO:0005813;GO:0005829;GO:0016020;GO:0031965	nuclear pore;cellular_component;biological_process;molecular_function;nucleocytoplasmic transport;learning;fertilization;nucleus;nucleoplasm;centrosome;cytosol;membrane;nuclear membrane		-0.0752734	0.439472	0.786562	0.0321978	0.663766	0.999852	-0.0159241	0.828802	0.984585	-0.0481219	0.514711	0.928568	-0.0430755	0.659824	0.904152	-0.0911975	0.34868	0.820409	13.6638	15.5593	16.044	12.2178	12.7104	12.2768	13.161	13.642	12.9386	11.051	13.1595	12.1027	12.3973	12.3759	11.8963	12.6557	11.172	14.0667	13.7736	12.7907	14.1119	12.5535	11.1252	12.5869
ENSRNOG00000029897	1036	AABR07000156.1		GO:0016021;GO:0016887;GO:0016020;GO:0006812	integral component of membrane;ATPase activity;membrane;cation transport		-0.557377	0.448577	0.792938	0.12445	0.809685	0.999852	0.786559	0.15095	0.814568	0.662108	0.23197	0.834814	-0.432927	0.55938	0.862511	0.229182	0.767247	0.958024	0.400774	0.255496	0.234878	0.262057	0.0997683	0.35384	0.576493	0.128061	0.43926	0.184476	0.454567	0.546408	0	0.136698	0.899908	0.427556	0.343463	0.34946	0.069228	0.0744277	0.383746	0.320501	0.301787	0.180683
ENSRNOG00000014431	561	AABR07000222.1					-0.1438	0.769546	0.929665	0.556263	0.148702	0.999852	0.120617	0.741706	0.975766	-0.435646	0.263597	0.8515	0.412463	0.421317	0.799356	-0.0231828	0.962769	0.994988	0.904579	1.10092	0.43375	1.93576	1.10545	0.163359	1.65606	1.06421	0.94638	0.851681	0.671561	1.7298	0.83981	1.13598	0.383507	0.789569	0.951411	0.645349	1.40628	0.549783	1.18111	1.77561	0.835967	0.667336
ENSRNOG00000036310	108	AABR07000257.1					-4.90354	0.162703	0.53684	0.849972	0.891456	0.999852	5.13625	0.00860358	0.549787	4.28628	0.0173011	0.398524	-4.05356	0.0811516	0.443431	0.232715	0.999317	0.999923	0	0	0	0	0	0	0	0	0	0	0	21.7147	0.623193	0	7.96842	0	0	0	0	0	0	0	0	0
ENSRNOG00000058425	4377	AABR07000385.2					0.156831	0.663929	0.892984	-0.0380606	0.892267	0.999852	-0.0800738	0.773468	0.977304	-0.0420132	0.879581	0.986398	0.118771	0.742642	0.934247	0.0767575	0.830587	0.97024	0.22134	0.181421	0.333562	0.434186	0.1653	0.293128	0.197096	0.348577	0.277251	0.196488	0.172148	0.332564	0.246031	0.226486	0.294924	0.121439	0.345503	0.351536	0.262171	0.24663	0.393594	0.132755	0.321438	0.256597
ENSRNOG00000047746	1140	AABR07000398.1					-0.643474	0.137225	0.504019	0.265706	0.383045	0.999852	0.381073	0.215633	0.860358	0.115367	0.714541	0.969147	-0.377768	0.38654	0.776896	-0.262401	0.552636	0.900594	0.687956	0.696562	1.06725	0.635066	0.634666	0.482339	0.349267	1.16378	0.798374	1.34117	0.743577	1.20593	0.590393	1.05593	0.943628	0.543971	0.468194	0.952739	0.817862	0.879292	0.523106	0.655339	0.34282	1.0673
ENSRNOG00000055789	3409	AABR07000411.1					0.0976336	0.892187	0.97141	0.371274	0.4859	0.999852	-0.337057	0.481446	0.92787	-0.708331	0.16153	0.784687	0.468908	0.535237	0.852747	-0.239423	0.7345	0.951487	0.0811971	0.0517636	0.0713798	0.0796394	0.0303197	0.0537662	0.0389327	0.038918	0.0444972	0.196219	0.0828862	0.023722	0.0197433	0.0207713	0.0420744	0.051974	0.0521894	0.132752	0.105192	0.0678561	0.0971841	0.0974006	0.0458568	0.0823648
ENSRNOG00000055111	1484	AABR07000658.1					-0.0533346	0.938861	0.983087	0.658957	0.171168	0.999852	-0.153124	0.714609	0.9694	-0.812081	0.0822113	0.658461	0.605622	0.408269	0.7906	-0.206458	0.759905	0.958024	0.248698	0.178365	0.218629	0.182945	0.139299	0.061755	0.134153	0.0894012	0.102218	0.321963	0.190404	0.326961	0.0453536	0.143146	0.144978	0.119393	0.119888	0.121981	0.096658	0.155877	0.178599	0.447491	0.158011	0.252275
ENSRNOG00000058047	576	AABR07000733.1					-0.610819	0.502925	0.820471	-0.258177	0.690935	0.999852	-0.910494	0.142352	0.811989	-0.652317	0.280736	0.858091	-0.868996	0.326039	0.734957	-1.52131	0.08065	0.575672	0.720836	0.765895	0.281636	0.157113	0.179444	0.477315	0.691258	0.115166	0.263353	0.1659	0.163518	0.701982	0.467394	0.122933	1.24506	0.153801	0.308878	0.314271	1.86771	0.267733	0.23007	0.144114	0.949897	0.649958
ENSRNOG00000061741	336	AABR07000989.1					0.233148	0.729415	0.91477	0.650336	0.219386	0.999852	0.316216	0.529856	0.937741	-0.33412	0.543884	0.934026	0.883485	0.222224	0.64997	0.549364	0.433694	0.859383	0.549208	0.262593	0.482805	1.07734	0.615238	0.545503	0	1.38199	0.225731	1.1376	1.40158	0.962719	0.600936	0.632226	0.21344	0.790979	0.264753	0.538751	0.426906	0.458971	0.591608	1.48232	0.232628	0.83566
ENSRNOG00000017678	2802	AABR07001064.1					0.219338	0.601408	0.867086	0.189358	0.566471	0.999852	0.301348	0.368357	0.902834	0.11199	0.744824	0.971104	0.408696	0.341379	0.747075	0.520685	0.232576	0.754446	0.14818	0.0944659	0.11579	0.258378	0.295103	0.261655	0.331567	0.260418	0.216547	0.102311	0.067228	0.375192	0.192162	0.25271	0.153567	0.252933	0.222234	0.16151	0.12798	0.220149	0.118237	0.118501	0.251059	0.334025
ENSRNOG00000058077	639	AABR07001068.1					-0.34222	0.0688087	0.382645	0.0436206	0.757053	0.999852	0.166165	0.240012	0.86817	0.122544	0.386619	0.906856	-0.2986	0.108302	0.497852	-0.176055	0.347153	0.819644	11.1904	8.83692	4.95045	16.4282	15.2047	19.9352	16.0969	20.6585	24.0949	20.0389	18.8668	26.4499	20.4337	23.7139	24.3542	18.5775	18.6545	16.8556	17.1724	18.5829	22.1904	20.3952	18.9597	15.0863
ENSRNOG00000054466	2160	AABR07001207.1					-0.0647018	0.84583	0.957868	-0.0617469	0.810905	0.999852	-0.314237	0.206977	0.854209	-0.25249	0.310325	0.876425	-0.126449	0.705263	0.922585	-0.378939	0.240619	0.761237	1.49507	1.51137	2.06533	0.586554	0.669925	0.678848	0.921677	0.767774	0.316023	0.486641	0.523258	0.41183	0.747831	0.491732	0.464824	0.451151	0.823675	0.628543	1.06252	0.963839	0.920279	0.384304	0.542798	0.433305
ENSRNOG00000057057	2665	AABR07001210.1					-0.105188	0.867761	0.966354	0.179596	0.694468	0.999852	-0.143882	0.743516	0.976165	-0.323478	0.470693	0.92005	0.0744082	0.909995	0.980013	-0.249069	0.694597	0.94102	0.259663	0.231752	0.395664	0.0339575	0.116353	0.137553	0.249009	0.124457	0.0284599	0.107571	0.106026	0.0606892	0.0505102	0.10628	0.0538204	0.0997257	0.133519	0.203775	0.13456	0.0578665	0.0994523	0.218037	0.117318	0.175598
ENSRNOG00000053328	1254	AABR07001233.1					-0.240892	0.516287	0.827954	-0.0668893	0.809662	0.999852	-0.105167	0.702615	0.968752	-0.0382773	0.88916	0.987652	-0.307781	0.414172	0.794278	-0.346058	0.352914	0.822928	2.24413	1.68863	2.45792	1.22683	0.741818	1.46163	2.7518	1.21668	0.604829	0.990639	1.7275	0.77386	1.39547	1.41167	0.800654	1.48356	2.05722	1.44354	1.71579	1.59871	1.2153	1.25772	1.55827	1.41809
ENSRNOG00000004144	1234	AABR07001435.1					0.467148	0.10715	0.456356	-0.139649	0.523242	0.999852	-0.340381	0.109432	0.798234	-0.200732	0.336163	0.885808	0.327499	0.253761	0.679287	0.126767	0.651827	0.930607	1.12156	1.287	0.657303	1.54006	1.34016	1.18826	0.591547	1.12889	1.29073	1.08413	1.7555	1.11407	0.981756	0.918112	1.0461	1.65118	1.65803	1.46694	1.68548	1.06225	1.23499	1.27811	1.58353	1.89615
ENSRNOG00000057561	630	AABR07001444.1					-0.497543	0.214022	0.602686	0.361862	0.215767	0.999852	-0.0325496	0.907009	0.992025	-0.394412	0.175388	0.794896	-0.135681	0.743113	0.93427	-0.530093	0.187791	0.712501	1.97715	1.54054	2.44621	1.29281	1.14844	0.872805	2.10669	1.68472	1.2039	2.12352	1.19602	0.898537	1.92299	0.449583	1.47985	0.984329	1.27081	1.00567	1.13842	1.5911	1.47245	1.7129	2.23323	1.33706
ENSRNOG00000017412	534	AABR07001512.1		GO:0004170;GO:0046080;GO:0000287;GO:0006226;GO:0046081	dUTP diphosphatase activity;dUTP metabolic process;magnesium ion binding;dUMP biosynthetic process;dUTP catabolic process		0.584124	0.373623	0.742833	-0.574693	0.279662	0.999852	-0.65754	0.208341	0.854567	-0.0828472	0.873444	0.9857	0.00943081	0.990027	0.996944	-0.0734163	0.910667	0.985041	0.950316	0	1.51894	2.37258	3.6776	0.686476	2.11261	0.869569	2.27253	0.357897	1.41103	0.908633	0.126039	1.85643	2.95458	3.48386	1.66586	1.35596	1.07446	2.16593	4.46697	0.777244	2.92745	1.05162
ENSRNOG00000055547	1015	AABR07001519.1		GO:0004842;GO:0005739;GO:0016567;GO:0005737;GO:0042787;GO:0061630;GO:0031624;GO:0000151;GO:0000209;GO:0032436;GO:0005829;	ubiquitin-protein transferase activity;mitochondrion;protein ubiquitination;cytoplasm;protein ubiquitination involved in ubiquitin-dependent protein catabolic process;ubiquitin protein ligase activity;ubiquitin conjugating enzyme binding;ubiquitin ligase complex;protein polyubiquitination;positive regulation of proteasomal ubiquitin-dependent protein catabolic process;cytosol;		0.012155	0.948106	0.985556	-0.0679508	0.631487	0.999852	-0.0868076	0.538375	0.938666	-0.0188568	0.893205	0.988414	-0.0557958	0.765402	0.940068	-0.0746526	0.687656	0.939393	4.68153	4.25943	3.75589	4.63629	6.61911	6.86205	7.06105	5.62056	5.30545	4.70732	6.774	5.73647	5.96791	4.67412	6.99493	8.11708	5.95967	5.35035	6.92471	7.14096	6.07112	6.13372	5.69858	5.44043
ENSRNOG00000060475	360	AABR07001555.1					-0.171486	0.551539	0.843949	0.389309	0.0806242	0.93739	0.088779	0.67683	0.965047	-0.30053	0.181819	0.798529	0.217823	0.468303	0.823578	-0.0827073	0.77635	0.958024	5.12595	2.45086	3.83025	3.7707	2.87111	4.83679	3.87105	4.97518	4.42432	4.77793	4.18606	2.92025	3.73916	2.95039	2.78895	2.21474	3.95364	3.51984	4.98057	3.42698	4.04923	3.9199	3.25679	3.89975
ENSRNOG00000057484	354	AABR07001573.1					-0.244165	0.432267	0.781866	0.152096	0.513621	0.999852	-0.0356828	0.875754	0.990669	-0.187779	0.417375	0.911494	-0.0920688	0.769979	0.941961	-0.279848	0.367984	0.828871	4.69154	2.74165	1.83302	5.87974	4.96361	3.88324	5.24887	7.30817	5.35632	6.74849	5.32126	4.34039	3.6124	5.80077	5.67243	3.50355	7.28743	5.11357	4.05199	6.5345	7.48702	4.22083	7.94877	4.75901
ENSRNOG00000051938	2701	AABR07001591.1					0.0324932	0.892032	0.971379	-0.14123	0.426383	0.999852	-0.0585372	0.743272	0.976165	0.0826931	0.638385	0.952908	-0.108737	0.644457	0.898592	-0.026044	0.912868	0.985305	0.768607	1.40464	1.23123	1.17267	0.84188	0.916106	0.786207	1.03151	0.786255	0.990611	0.906644	1.28743	1.07149	1.07486	1.30103	1.04956	0.922174	0.904767	1.00902	0.856429	1.12846	1.13712	0.897094	0.970244
ENSRNOG00000054756	183	AABR07001592.1					-0.0938079	0.907259	0.974779	0.383827	0.528137	0.999852	-0.873109	0.0820934	0.767558	-1.25694	0.0183966	0.408374	0.290019	0.739516	0.933363	-0.966916	0.201005	0.724993	0.756287	1.44641	0.886461	0.989037	1.12962	0	0	0.72498	1.24337	1.04436	1.02936	1.32571	0.367786	0.773873	0.783779	0.484096	0.486103	0.989182	2.35148	1.26405	0.724154	0.907209	2.98984	1.53433
ENSRNOG00000060438	1468	AABR07001634.1					-0.284863	0.498849	0.818746	0.0190489	0.948586	0.999852	0.225748	0.455641	0.923404	0.206699	0.495919	0.924005	-0.265814	0.528104	0.848806	-0.0591151	0.890729	0.982633	0.754226	0.480824	0.442023	0.67811	0.281635	0.249713	0.632868	0.316315	0.464993	0.390566	0.513277	0.826312	0.504327	0.530588	0.53738	0.543125	0.545376	0.431588	0.293134	0.472728	0.496499	0.678553	0.532445	0.191268
ENSRNOG00000056729	673	AABR07001780.1					-0.751033	0.283884	0.670863	0.153775	0.755417	0.999852	0.546385	0.291813	0.885263	0.392611	0.455899	0.918826	-0.597259	0.398486	0.782931	-0.204648	0.783499	0.959898	0.342745	0.786607	0.241044	0.134468	0.460743	0.272346	0.394418	0.394269	0.563489	0.709945	0.13995	0.360483	0.800057	0.526072	0.106561	0.263268	0.528719	0	0.213136	0.458289	0.295364	0.370028	0.348423	0
ENSRNOG00000057250	1077	AABR07001905.1		GO:0005622;GO:0003676;GO:0006355;GO:0046872	intracellular;nucleic acid binding;regulation of transcription, DNA-templated;metal ion binding		0.0585297	0.842089	0.956742	0.188787	0.409063	0.999852	-0.0413516	0.851982	0.988176	-0.230138	0.311048	0.876736	0.247316	0.408773	0.7906	0.0171781	0.953383	0.992727	1.71341	1.39269	2.03343	1.2604	1.9194	1.27639	1.29394	1.53983	1.54931	0.709813	1.31179	1.72699	0.937393	1.38068	1.26518	0.822559	1.56934	1.26059	1.99778	1.07392	1.29198	1.69565	1.1612	1.21663
ENSRNOG00000047884	1876	AABR07001923.1		GO:0003676	nucleic acid binding		0.102438	0.717914	0.910512	-0.21984	0.290472	0.999852	-0.206476	0.320104	0.890643	0.0133636	0.947311	0.995017	-0.117401	0.672916	0.909951	-0.104038	0.708583	0.944286	1.40171	0.799536	1.12414	0.771828	0.881534	0.928169	0.990459	0.636483	0.727729	0.865936	0.803295	0.905243	0.896919	0.905877	0.9557	0.89723	1.42255	0.675449	0.99399	0.986445	0.882997	1.10621	1.08328	0.598682
ENSRNOG00000061533	2175	AABR07001926.3		GO:0003676	nucleic acid binding		0.115169	0.601616	0.867086	0.00669345	0.968479	0.999852	-0.164577	0.322949	0.890937	-0.17127	0.303886	0.873809	0.121862	0.58076	0.871059	-0.0494083	0.820614	0.967718	2.33319	1.46038	1.60358	1.83074	2.28105	1.76969	1.95268	1.37246	1.91793	1.84527	1.73216	1.9334	1.73291	2.18125	1.31891	1.62923	2.29038	1.53971	1.97849	2.02074	2.40669	1.90827	2.29997	1.33398
ENSRNOG00000059824	834	AABR07001929.1					0.354227	0.469089	0.803452	-0.00421862	0.990937	0.999852	0.228455	0.551882	0.941583	0.232674	0.544559	0.934601	0.350008	0.474617	0.825378	0.582682	0.248237	0.76566	0.442528	0.211585	0.583534	0.434038	0.743596	0.439542	0.556985	0.318157	0.363768	0.343736	0.564666	0.581787	0.322805	0.50942	0.34396	0.743558	0.319989	0.542627	0.429977	0.369818	0.317794	0.398128	0.562323	0.224446
ENSRNOG00000055124	564	AABR07001942.1					1.50582	0.011298	0.185748	-0.925392	0.062387	0.909946	-0.482371	0.357198	0.901084	0.443021	0.339959	0.888197	0.580425	0.290027	0.711776	1.02345	0.0714694	0.555244	0.981564	1.09507	0.431443	0.641822	0.916311	1.29992	0.470644	0.235233	0.268956	0	0.333994	0.573534	0.835343	0.251097	0.635778	0	1.10407	0.962874	0.508654	0.683574	0.352447	0.588721	0.41576	0.165947
ENSRNOG00000050476	1518	AABR07002247.1		GO:0003676	nucleic acid binding		-0.169054	0.658285	0.891448	0.0628605	0.82554	0.999852	-0.424045	0.116345	0.8016	-0.486905	0.0737181	0.643241	-0.106194	0.782965	0.946593	-0.593099	0.109512	0.630975	1.03329	0.755603	0.748061	1.01347	0.272358	0.482975	0.830603	0.786589	0.399713	0.755404	0.620464	0.53273	0.665067	0.466465	0.708654	0.641954	0.468811	0.834745	1.08667	0.863519	0.872992	1.14835	0.360435	0.986497
ENSRNOG00000051384	2462	AABR07002337.1					0.0671081	0.659274	0.89181	-0.188625	0.0967915	0.956071	-0.196217	0.0833429	0.767558	-0.00759178	0.945467	0.994955	-0.121517	0.418463	0.797277	-0.129109	0.391055	0.838907	3.07307	3.79874	3.4922	2.68329	2.05712	2.94066	2.31804	2.47883	2.865	2.21236	2.25711	2.3978	2.67907	3.04866	2.73813	2.5188	2.92669	2.68369	2.85483	2.88134	2.39527	2.89961	2.76205	2.9652
ENSRNOG00000022227	285	AABR07002564.1					-0.309188	0.201397	0.587149	0.176806	0.311686	0.999852	0.0396873	0.816293	0.982203	-0.137118	0.43417	0.912696	-0.132382	0.592552	0.875595	-0.269501	0.269143	0.77987	4.85616	4.64374	4.26901	6.98572	6.52799	5.46651	7.91672	7.68097	10.1127	7.71174	7.60101	6.52622	5.90393	6.70825	6.79412	8.08186	8.4275	6.66917	5.5363	8.11654	8.60219	9.61164	7.95342	6.56799
ENSRNOG00000059266	547	AABR07002674.1					-0.0209745	0.967995	0.990211	0.709724	0.0934992	0.95284	0.0639226	0.866805	0.989791	-0.645802	0.129807	0.745093	0.68875	0.222078	0.64997	0.0429481	0.934522	0.989437	0.506035	0.9678	0.741419	0.661769	0.377916	1.00524	0.485271	0.727631	0.831944	0.698783	0.516561	1.03488	0.246087	0.647252	0.52443	0.809777	0.325254	0	0.917809	0.281927	0.726802	0.455263	1.00026	0.684416
ENSRNOG00000056832	434	AABR07002682.1					-1.48706	0.0314115	0.283332	0.218078	0.608357	0.999852	-0.284081	0.470155	0.926876	-0.502159	0.217739	0.828429	-1.26899	0.0748859	0.427765	-1.77114	0.00812	0.264824	0.106298	0.203298	0.747569	0.208518	0.238156	0.422325	1.22324	0.611389	1.04856	0.880724	0.651058	0.186333	0.620321	0.652621	0.495731	1.22474	0.614909	0.417098	0.82627	0.888331	1.52673	0.573799	1.08059	0.646963
ENSRNOG00000054609	1799	AABR07002683.1		GO:0003924;GO:0005525;GO:0005794;GO:0005768	GTPase activity;GTP binding;Golgi apparatus;endosome		0.166211	0.0458605	0.328205	0.0157632	0.806165	0.999852	0.0044469	0.944743	0.995631	-0.0113163	0.860049	0.984338	0.181975	0.0283021	0.292078	0.170658	0.0401206	0.471137	31.7216	41.1484	37.5122	34.6091	34.8172	38.4611	30.2109	31.6376	32.3366	34.5796	34.8683	35.8716	32.6984	32.2362	32.29	35.8495	33.0807	30.6899	31.3751	30.9886	33.3695	33.0839	34.4108	35.4294
ENSRNOG00000055096	3117	AABR07002768.1					-0.0259754	0.914119	0.975502	0.0500239	0.786768	0.999852	0.00606313	0.973683	0.998101	-0.0439607	0.81172	0.981029	0.0240485	0.921516	0.982731	-0.0199123	0.934659	0.989437	2.22009	1.67008	1.97769	2.03233	1.12744	1.02905	1.74578	1.25563	1.72763	1.16497	1.45042	1.21938	1.44672	1.04499	1.26544	1.33581	2.02629	1.21958	1.4726	1.26162	1.46678	1.03862	1.95595	1.35121
ENSRNOG00000050995	753	AABR07002774.2		GO:0003676;GO:0003700;GO:0006355	nucleic acid binding;transcription factor activity, sequence-specific DNA binding;regulation of transcription, DNA-templated		-0.0149727	0.974649	0.992758	0.124108	0.730246	0.999852	0.200495	0.577948	0.946706	0.0763864	0.834615	0.981673	0.109135	0.818533	0.957079	0.185522	0.690448	0.939824	1.65419	0.585864	1.29261	1.322	0.411792	2.43412	1.32193	0.616666	2.41739	1.39594	1.00065	1.71832	0.536293	1.31651	1.23812	0.941191	2.2446	1.56259	1.2382	1.8432	1.40792	0.881909	0.830416	1.11865
ENSRNOG00000060634	452	AABR07002784.2					0.473114	0.477585	0.807789	-0.665918	0.191224	0.999852	-0.932513	0.0604949	0.727148	-0.266595	0.560971	0.938417	-0.192804	0.759412	0.938185	-0.459399	0.464265	0.869832	0.612392	0.195202	0.358899	1.20129	0.228672	0.60826	0.587263	0.293521	0.839	0	1.04188	0	0.893426	1.40992	0.475989	0.587984	0.393615	0.600731	0.317346	0.682364	1.17275	1.1019	1.03756	1.03533
ENSRNOG00000056831	1129	AABR07002805.1					-0.858787	0.259074	0.64852	0.0889492	0.867142	0.999852	0.543517	0.331243	0.896188	0.454568	0.419584	0.911736	-0.769837	0.310492	0.726302	-0.31527	0.694075	0.94102	0.122587	0.312599	0.287374	0.0801567	0.27465	0.162346	0	0.587561	0.335897	0.33856	0.0834246	0.286513	0.417302	0.125437	0.508172	0.156935	0.0787926	0.240505	0.0635254	0.204891	0.234757	0.0735249	0.207696	0.331599
ENSRNOG00000061774	3185	AABR07002910.1					0.00959945	0.937494	0.982849	-0.16287	0.0808909	0.93739	0.00608412	0.948413	0.995631	0.168954	0.0697936	0.637909	-0.15327	0.208104	0.635114	0.0156836	0.897811	0.98338	6.82226	9.22479	9.09159	5.4838	6.62023	6.96325	5.75057	6.78977	5.90571	5.85052	6.29881	5.30659	7.62858	6.69187	6.95767	6.23048	6.0608	6.59289	7.16076	6.31867	5.76265	5.78592	4.76095	5.99471
ENSRNOG00000061315	2027	AABR07002928.1					0.0130219	0.974883	0.99281	0.188469	0.553611	0.999852	0.252218	0.429489	0.917086	0.0637489	0.844217	0.98251	0.201491	0.628247	0.892548	0.26524	0.527092	0.894762	0.386912	0.435279	0.480185	0.580394	0.866857	0.316483	0.589292	0.523617	0.673518	0.282857	0.836386	0.478747	0.464858	0.698662	0.389183	0.437048	0.702176	0.267914	0.247677	0.49452	0.621086	0.368568	0.886901	0.184694
ENSRNOG00000052945	492	AABR07002969.1					0.0446586	0.724178	0.912645	0.106716	0.267837	0.999852	0.095991	0.317755	0.889232	-0.010725	0.911882	0.991069	0.151375	0.234611	0.661276	0.14065	0.270828	0.77987	20.8163	19.0091	18.9589	27.2226	26.4702	24.215	24.8179	25.3478	27.5942	26.803	31.204	23.3401	19.5622	26.1937	25.3629	26.829	26.3978	23.3634	21.4286	23.0381	23.1641	29.8632	25.7366	26.0617
ENSRNOG00000057350	252	AABR07002997.1					0.269222	0.199446	0.585162	-0.0643553	0.688547	0.999852	0.031071	0.847767	0.987699	0.0954263	0.552692	0.937756	0.204867	0.325895	0.734957	0.300293	0.152689	0.683302	12.2657	19.2568	16.7372	15.4419	14.3555	14.1831	12.3768	12.1089	10.2331	12.1344	12.7077	16.0453	11.4845	11.8016	15.3677	13.3588	14.1201	12.93	14.7994	8.26148	13.6727	12.1879	12.717	11.8849
ENSRNOG00000055070	1335	AABR07003030.2					0.711481	0.160552	0.534339	0.353168	0.433181	0.999852	-0.324374	0.419828	0.914195	-0.677542	0.112199	0.71674	1.06465	0.0447435	0.345575	0.387106	0.42883	0.858702	0.241899	0.198272	0.121515	0.406727	0.309693	0.343238	0.248542	0.0993793	0.340879	0.214738	0.0705516	0.302878	0.151247	0.159122	0.214879	0.265437	0.0666344	0.135596	0.214892	0.346549	0.198532	0.124359	0.409843	0.350539
ENSRNOG00000037364	255	AABR07003049.1					-1.16265	0.172061	0.550219	0.227805	0.713874	0.999852	0.258795	0.672218	0.964946	0.0309893	0.961711	0.997117	-0.934844	0.291524	0.712198	-0.903855	0.283677	0.788231	2.17099	5.88208	2.22658	0	4.45866	0.71878	3.12286	5.46294	4.4615	8.99375	1.47743	0.634262	0.26394	2.49915	3.09362	6.25339	4.18621	4.96919	1.12502	8.46667	2.59844	0.325528	4.90434	2.56924
ENSRNOG00000058637	1932	AABR07003304.2					0.349605	0.443353	0.788918	0.0388832	0.913895	0.999852	-0.29554	0.396756	0.90745	-0.334423	0.339777	0.888138	0.388488	0.399034	0.78325	0.0540644	0.904232	0.98457	0.310422	0.228341	0.41983	0.234205	0.588488	0.616655	0.446527	0.515029	0.196288	0.346227	0.633759	0.125572	0.383205	0.43981	0.14848	0.5961	0.414395	0.23424	0.371223	0.638568	0.44585	0.429657	0.242742	0.678217
ENSRNOG00000021484	612	AABR07003537.1					0.358747	0.575304	0.854751	-0.653062	0.176763	0.999852	-0.318946	0.523982	0.936762	0.334116	0.471985	0.92005	-0.294315	0.62988	0.892825	0.0398011	0.949072	0.992487	0.301526	0.576674	0.132535	1.03509	0.337777	0.299492	0.325298	0.541958	0.495723	0.156141	0.461698	0.396414	0.989776	0.809911	0.117183	0.579017	0.726772	0.59157	0.937519	0.251984	0.541341	0.678183	0	0.611725
ENSRNOG00000061051	420	AABR07003933.1					-0.529185	0.022585	0.250499	0.0397285	0.812413	0.999852	0.00822758	0.960679	0.997239	-0.0315009	0.850476	0.983213	-0.489456	0.0349839	0.315555	-0.520957	0.0250268	0.399659	12.1924	13.2347	9.46297	9.26516	6.39847	7.41884	8.05809	9.79241	15.8915	11.6035	8.97013	11.9377	9.13422	10.6214	13.6601	10.3355	9.9547	10.5595	8.70888	9.91377	13.7253	9.68446	12.8411	10.6964
ENSRNOG00000016498	2529	AABR07004112.1					0.22484	0.368604	0.740034	-0.159035	0.409307	0.999852	-0.291294	0.12528	0.802999	-0.132259	0.481061	0.920711	0.0658052	0.79373	0.949853	-0.0664542	0.789428	0.961386	1.60528	0.837306	0.833884	1.39556	1.51219	1.01465	1.60064	0.99674	1.2296	0.869058	0.968306	1.05522	1.09114	1.25995	0.935793	1.43621	1.61804	1.32419	1.36124	1.1281	1.51961	1.44422	1.63805	1.22127
ENSRNOG00000053064	664	AABR07004130.1					0.205601	0.576161	0.854994	0.157069	0.589476	0.999852	-0.115318	0.682103	0.965748	-0.272387	0.342735	0.889281	0.36267	0.340035	0.746416	0.0902829	0.805668	0.964757	1.598	0.664391	0.977244	2.04436	1.55663	2.2083	1.89888	2.09797	2.05605	1.43914	1.98586	0.730738	0.912264	0.639844	1.51208	2.40153	2.14354	1.90835	1.83621	2.55475	1.69642	1.50017	2.00116	1.5505
ENSRNOG00000059662	5019	AABR07004228.1					0.203019	0.167039	0.543629	0.021549	0.849803	0.999852	-0.0155607	0.89062	0.991049	-0.0371096	0.743534	0.971072	0.224568	0.129753	0.530934	0.187458	0.201622	0.725437	2.31633	2.72481	2.69886	2.34401	2.07997	2.392	1.91718	2.12792	2.10052	1.8849	2.45834	1.72403	1.72989	1.63656	1.95757	2.38287	2.46364	1.94762	2.21491	1.93574	2.1519	1.88546	2.33601	1.77155
ENSRNOG00000054097	1689	AABR07004232.2					-0.0997937	0.588738	0.861215	0.107316	0.447025	0.999852	-0.0903007	0.515503	0.933534	-0.197616	0.157976	0.779803	0.0075221	0.967699	0.991884	-0.190094	0.303963	0.79748	6.50076	8.51491	8.01988	3.96493	2.9374	4.17799	3.929	3.53476	5.07433	3.84724	3.79199	2.96852	3.26761	4.23431	3.48176	3.04215	4.21347	3.21528	4.45863	3.15002	4.55072	4.32496	4.39638	3.65731
ENSRNOG00000058004	726	AABR07004269.3					0.0911024	0.877514	0.968611	-0.419565	0.313381	0.999852	0.0564695	0.897058	0.991577	0.476034	0.254907	0.849606	-0.328463	0.566413	0.865503	0.147572	0.804126	0.964757	0.444813	1.2153	0.558617	0.373954	0.569476	0.504928	0.45703	0.730972	0.417882	0.39487	0.259467	0.556945	0.648944	0.682735	0.197564	0.976194	0.735181	0.748018	0.0987882	0.743457	0.456337	0.800369	0.107662	0.644586
ENSRNOG00000060197	369	AABR07004404.1					-0.693754	0.234286	0.625784	0.534786	0.202186	0.999852	0.327872	0.420627	0.914195	-0.206914	0.635515	0.952908	-0.158968	0.794659	0.950504	-0.365882	0.542897	0.897607	1.12521	1.19554	1.09907	1.96199	0	0.248359	1.25888	1.61794	0.411087	1.81276	0.765743	1.53409	1.45918	0.959476	0.583055	0.720241	0.482151	0.735855	1.16618	1.04481	0.718267	1.12479	1.27094	0.507284
ENSRNOG00000051996	403	AABR07004703.1					0.421839	0.207637	0.595181	-0.480035	0.049333	0.863914	-0.452241	0.0642046	0.732184	0.0277937	0.903338	0.990365	-0.058196	0.855974	0.968409	-0.0304023	0.924905	0.987657	1.25923	1.97042	0.805074	3.59293	3.33419	1.81925	2.47	1.81065	2.82304	3.31965	2.57084	1.40466	2.33813	4.04123	2.66932	3.29738	4.41473	3.36886	2.49152	2.86999	2.95951	3.70763	4.65487	3.01916
ENSRNOG00000052319	225	AABR07004881.1					-0.0922016	0.593424	0.863554	0.0368025	0.781396	0.999852	-0.146113	0.265408	0.880427	-0.182916	0.164626	0.78917	-0.055399	0.751721	0.936139	-0.238315	0.168442	0.698955	72.9935	49.8016	58.7606	55.907	46.8565	51.3209	67.5405	54.2478	54.2717	42.8952	59.4421	46.3645	55.6386	41.2268	46.8543	61.4222	63.6536	49.0766	75.5453	59.9722	52.1246	55.3398	65.6569	51.1647
ENSRNOG00000052236	1176	AABR07004992.1		GO:0005506;GO:0055114;GO:0016491;GO:0016705;GO:0031418	iron ion binding;oxidation-reduction process;oxidoreductase activity;oxidoreductase activity, acting on paired donors, with incorporation or reduction of molecular oxygen;L-ascorbic acid binding		-0.856909	0.0363633	0.303845	0.0340311	0.902877	0.999852	0.130783	0.641446	0.96142	0.0967514	0.730968	0.969765	-0.822878	0.0432278	0.340844	-0.726127	0.0790426	0.573393	0.784584	0.450159	0.758693	0.461719	0.703129	0.623432	0.73358	1.01534	1.28989	0.650058	1.04118	1.44408	1.31634	0.842969	1.46359	1.05464	0.83208	0.461787	0.975785	0.655673	1.07053	1.5529	0.864046	0.47752
ENSRNOG00000061369	1485	AABR07005508.1					-0.00594367	0.990615	0.997561	-0.0531351	0.881057	0.999852	-0.558183	0.0892051	0.772826	-0.505048	0.121617	0.732446	-0.0590788	0.897503	0.975912	-0.564127	0.189029	0.713187	0.186398	0.356489	0.218481	0.304703	0.208808	0.493708	0.268124	0.536046	0.408596	0.193048	0.190275	0.108914	0.498554	0.286098	0.289761	0.417594	0.119807	0.182849	0.482964	0.415392	0.401576	0.44719	0.368445	0.50421
ENSRNOG00000051825	2262	AABR07005535.1					0.254326	0.722484	0.911707	-0.353735	0.512873	0.999852	0.193704	0.733195	0.973893	0.54744	0.324534	0.881996	-0.0994091	0.885751	0.973782	0.448031	0.543733	0.89772	0.101975	0.117017	0.143433	0.32006	0.0913881	0.0405148	0.0880116	0.234609	0.0335303	0.211226	0.124916	0.0715016	0.267791	0.125215	0.285341	0.195821	0.0786533	0	0.0951197	0.0681761	0.0292927	0.256882	0.103664	0.12413
ENSRNOG00000051432	730	AABR07005572.1					0.0257792	0.96023	0.987977	-0.515161	0.135227	0.999852	-0.58655	0.0842692	0.767558	-0.0713893	0.819636	0.981329	-0.489381	0.306695	0.72315	-0.560771	0.237106	0.758764	0.695163	0.725187	0.666667	0.247937	0.849534	0.502162	0.363621	0.726966	0.311694	0.654511	0.387067	0.77545	0.55319	0.872992	0.491204	0.970845	0.853011	0.991892	0.884222	0.739383	1.08921	0.227424	0.963653	0.897476
ENSRNOG00000054843	1646	AABR07005593.1					-0.00491943	0.989149	0.996462	0.149709	0.595801	0.999852	0.344235	0.235406	0.867826	0.194527	0.512976	0.928568	0.144789	0.698827	0.920528	0.339316	0.375622	0.833118	0.336332	0.32162	0.394222	0.439839	0.376768	0.612448	0.282215	0.523915	0.552945	0.46444	0.343328	0.589563	0.20445	0.516229	0.522837	0.430569	0.324266	0.494892	0.435724	0.374761	0.483063	0.252156	0.332406	0.227446
ENSRNOG00000061844	435	AABR07005618.1		GO:0003723;GO:0006400	RNA binding;tRNA modification		0.0753211	0.627421	0.877837	-0.0948098	0.425638	0.999852	-0.110946	0.349467	0.89962	-0.0161358	0.89109	0.987998	-0.0194887	0.900363	0.976777	-0.0356246	0.818054	0.966986	17.1808	16.0236	17.1546	24.1325	22.8105	20.6463	24.1035	17.3845	25.4562	22.1872	19.7034	16.3596	18.8763	23.4403	22.0917	21.3837	21.8814	26.2167	24.2365	25.8796	20.7158	24.8075	19.0466	20.44
ENSRNOG00000055297	348	AABR07005633.1		GO:0016021;GO:0016020	integral component of membrane;membrane		0.298781	0.0740726	0.394479	-0.0756429	0.559169	0.999852	-0.0937612	0.466921	0.926876	-0.0181183	0.887296	0.98746	0.223138	0.181097	0.601078	0.20502	0.218052	0.74462	7.95405	9.12736	10.0224	16.3831	17.8207	17.6442	15.446	15.059	12.423	13.1805	16.7803	12.3162	15.0856	14.6502	12.983	15.2741	13.0368	19.2464	14.8387	14.8453	15.8034	12.8808	18.1931	14.2542
ENSRNOG00000057137	2020	AABR07005752.1					0.495791	0.0858839	0.416521	-0.0751665	0.747456	0.999852	0.221441	0.358905	0.901084	0.296608	0.215655	0.827628	0.420625	0.145401	0.551885	0.717233	0.0153512	0.336257	1.09624	1.48508	0.883389	0.851208	0.921029	1.08885	0.919852	0.59111	0.713399	0.662287	0.466269	0.480406	0.666384	0.42065	0.852068	0.526275	0.880761	0.761719	0.568081	0.458062	0.688843	0.534221	0.657807	0.370669
ENSRNOG00000054418	1011	AABR07005779.2					0.722938	0.0272733	0.266604	-0.344908	0.166811	0.999852	-0.25702	0.306728	0.886647	0.0878882	0.714807	0.969147	0.37803	0.234986	0.661426	0.465918	0.14601	0.675902	0.365053	0.436356	0.320915	1.52171	1.43129	1.26906	0.52511	0.787367	1.42539	1.32326	0.745293	1.27982	0.932015	1.2607	0.851225	1.22676	1.49581	2.05908	0.780339	0.915218	1.37632	1.06738	1.46894	1.66636
ENSRNOG00000054961	1427	AABR07005779.3					0.40506	0.261393	0.649759	0.294316	0.30914	0.999852	0.148271	0.598616	0.952423	-0.146045	0.620966	0.950845	0.699376	0.0611275	0.395186	0.553331	0.132638	0.660407	0.32329	0.370979	0.625244	0.761011	0.507021	0.642218	0.325526	0.557833	0.637804	0.468753	0.396018	0.793383	0.471652	0.248106	0.502563	0.434567	0.311692	0.634269	0.301557	0.432275	0.464331	0.639878	0.547743	0.524703
ENSRNOG00000056571	2526	AABR07005779.4					-0.139496	0.736048	0.917487	0.193664	0.4864	0.999852	0.233567	0.401211	0.90745	0.039903	0.889239	0.987652	0.054168	0.897548	0.975912	0.094071	0.823966	0.968023	0.255689	0.314363	0.353216	0.143305	0.24551	0.326524	0.262711	0.105045	0.270234	0.52962	0.522015	0.51223	0.213158	0.25229	0.340692	0.385782	0.316949	0.322483	0.255535	0.183152	0.262312	0.525794	0.37132	0.185261
ENSRNOG00000046602	7176	AABR07006030.1		GO:0005576	extracellular region		-0.265633	0.297819	0.682304	0.205321	0.276553	0.999852	0.222512	0.23842	0.867826	0.0171903	0.929019	0.993543	-0.0603114	0.816178	0.955817	-0.0431211	0.868775	0.97771	0.411447	0.356564	0.418216	0.378331	0.216053	0.280961	0.26818	0.388252	0.465051	0.226379	0.380631	0.405694	0.300133	0.256556	0.389759	0.222215	0.38429	0.30271	0.249861	0.247138	0.332409	0.323895	0.33766	0.352151
ENSRNOG00000057099	3408	AABR07006097.1					0.464868	0.0934935	0.430755	0.197251	0.37804	0.999852	-0.172166	0.42005	0.914195	-0.369417	0.0913664	0.677588	0.662119	0.0188635	0.245271	0.292702	0.286011	0.789738	0.365494	0.388341	0.357004	0.398314	0.909858	0.564711	0.447857	0.369829	0.556379	0.56079	0.304005	0.569496	0.434479	0.290884	0.462954	0.311935	0.469843	0.478047	0.357759	0.610884	0.486063	0.53586	0.596314	0.604186
ENSRNOG00000020409	849	AABR07006111.1					-0.428931	0.487204	0.812273	0.0617762	0.886669	0.999852	0.54102	0.246391	0.868936	0.479244	0.309459	0.876425	-0.367154	0.555085	0.860564	0.11209	0.864555	0.977075	0.434709	0.415694	0.286612	0.319777	0.243486	0.215888	0.390817	0.312536	0.268006	0.112554	0.776566	0.190503	0.396377	0.500419	0.253413	0.104346	0.209557	0.426432	0.253428	0.181642	0.234135	0.0977734	0.276194	0.330721
ENSRNOG00000055023	141	AABR07006258.2		GO:0016021;GO:0016020	integral component of membrane;membrane		0.376529	0.449803	0.79302	0.463166	0.270853	0.999852	0.115239	0.771555	0.977304	-0.347927	0.415687	0.911494	0.839695	0.110741	0.501398	0.491767	0.33097	0.811266	2.6175	2.50301	0.575257	2.56729	3.66525	3.89977	1.88258	3.29326	2.68956	2.71088	0.667988	4.01474	2.38669	1.00439	1.52587	1.25659	2.5236	2.56766	3.05192	2.18744	2.34965	2.35488	0.554347	3.98272
ENSRNOG00000021084	2260	AABR07006310.1					0.120452	0.412379	0.770132	0.0140098	0.901731	0.999852	0.0433339	0.702556	0.968752	0.0293241	0.796159	0.9781	0.134462	0.360011	0.76027	0.163786	0.265626	0.778603	10.3086	6.09029	6.71141	14.4555	9.87865	13.9494	13.2722	11.007	11.0748	12.2197	13.4611	13.3111	12.0613	9.93211	13.2008	12.7397	15.0754	10.6129	11.2341	9.89428	12.7243	13.3697	12.9003	12.0513
ENSRNOG00000060420	5259	AABR07006311.1					0.206818	0.671482	0.895511	0.0394056	0.912843	0.999852	-0.157983	0.650158	0.962519	-0.197389	0.57316	0.940982	0.246223	0.615704	0.885778	0.0488347	0.918472	0.986573	0.0614061	0.0671087	0.107963	0.08604	0.0982695	0.0871311	0.0378555	0.0882962	0.115376	0.0545114	0.179096	0.0768857	0.0639901	0.0807865	0.0681838	0.134763	0.118406	0.0688421	0.0681881	0.146619	0.0629969	0.0947058	0.16349	0.0711876
ENSRNOG00000050414	627	AABR07006333.1					0.232294	0.526653	0.833512	-0.318841	0.233504	0.999852	-0.336001	0.207362	0.854459	-0.0171599	0.946541	0.994961	-0.086547	0.806997	0.952756	-0.103707	0.769461	0.958024	1.32441	1.26648	1.16428	1.732	1.31879	1.6078	0.846708	0.846388	1.33062	1.98128	1.50217	2.1926	1.9322	1.694	1.71569	1.97808	1.8444	1.29919	1.48702	2.95147	1.37381	1.98588	1.37128	1.49273
ENSRNOG00000046420	1302	AABR07006458.1					-0.360359	0.221652	0.612484	-0.308733	0.162924	0.999852	0.0113344	0.95929	0.997176	0.320068	0.147044	0.768018	-0.669092	0.0264028	0.283659	-0.349024	0.238163	0.759206	8.43301	4.40478	6.47893	3.75333	3.01665	2.46356	5.70845	2.7003	4.83501	3.22932	4.26805	2.98132	3.61854	3.75257	4.73698	4.42268	8.60873	4.44904	5.28813	3.31644	3.9695	3.82533	4.38241	2.73162
ENSRNOG00000058389	2180	AABR07006475.1					0.439275	0.470793	0.80522	1.05357	0.0497154	0.863914	0.557331	0.272486	0.880427	-0.496236	0.374819	0.903048	1.49284	0.0208541	0.256674	0.996606	0.106672	0.625575	0.0634865	0.040473	0.074414	0.290586	0.758605	0.0840775	0.487052	0.273863	0.0695831	0.0876684	0.259229	0.185478	0.123495	0.0324814	0.164486	0.203187	0.0816118	0.0415184	0.164496	0.141481	0.303945	0.0761556	0.0717091	0.171732
ENSRNOG00000042788	723	AABR07006480.1					-0.634455	0.510686	0.825389	-0.0521498	0.937662	0.999852	-0.266023	0.68835	0.965748	-0.213873	0.745795	0.971137	-0.686605	0.472615	0.824799	-0.900478	0.339399	0.814366	0.255234	0.24407	0.112187	0	0.28592	0.253512	0.0917853	0	0.734328	0	0.78163	0	0.279273	0.391753	0.198384	0.122531	0.369116	0.250374	0.198396	0.426595	0.45823	0.229626	0.540546	0
ENSRNOG00000059944	530	AABR07006685.1					1.10503	0.0382023	0.306535	-0.393845	0.376971	0.999852	-0.834964	0.0470607	0.722367	-0.441119	0.272314	0.854213	0.711185	0.174227	0.594143	0.270066	0.585946	0.908631	0.261133	0.665895	0.61216	1.19524	0.975094	1.38331	0.751254	0.375485	0.715524	0.180299	0.710841	0.610327	0.380971	0.53441	0.405938	1.83865	0.839216	0.683096	1.8945	1.0184	0.750114	0.626488	0.737386	1.05955
ENSRNOG00000053728	1281	AABR07006724.1					-0.106655	0.643755	0.884972	-0.321893	0.062348	0.909946	-0.204959	0.238337	0.867826	0.116934	0.490125	0.922038	-0.428548	0.0621604	0.396592	-0.311614	0.176164	0.701545	2.44893	2.0663	2.65938	2.54324	2.98542	2.28932	3.67808	2.27851	3.73011	2.23791	2.13224	1.26258	3.25753	2.70855	3.47102	2.97374	2.84718	3.88607	2.7434	3.31061	3.25869	2.78643	2.68475	2.84946
ENSRNOG00000053424	137	AABR07006860.1					0.0417218	0.936639	0.982642	-0.228262	0.522724	0.999852	-0.283403	0.421267	0.914195	-0.0551414	0.870928	0.985098	-0.18654	0.711976	0.92448	-0.241681	0.630683	0.922862	2.02045	1.28805	1.77616	2.64224	0.754452	4.01363	2.90631	2.42101	2.21447	2.09252	3.43746	3.54168	0.982552	3.10114	4.71125	2.58656	3.89592	4.62461	3.66454	2.2513	2.9019	3.63546	3.99373	4.099
ENSRNOG00000055976	831	AABR07006866.1					-0.259074	0.53041	0.834814	-0.306699	0.321294	0.999852	-0.0998504	0.750106	0.976165	0.206848	0.499895	0.925687	-0.565773	0.168888	0.587723	-0.358925	0.386321	0.835612	1.66547	1.06175	0.780854	1.63352	1.36818	0.661693	1.67699	1.5167	1.73413	1.14992	1.02007	0.389258	1.94382	1.02252	1.98491	0.852849	1.07048	2.28726	2.41657	1.20625	0.956825	0.899022	1.03465	1.46416
ENSRNOG00000013993	465	AABR07007000.1		GO:0008013;GO:0006357;GO:0005634;GO:0016055;GO:0060070;GO:0033153	beta-catenin binding;regulation of transcription from RNA polymerase II promoter;nucleus;Wnt signaling pathway;canonical Wnt signaling pathway;T cell receptor V(D)J recombination		0.383981	0.264334	0.65247	-0.105423	0.689568	0.999852	0.0831804	0.758285	0.976802	0.188603	0.478864	0.920711	0.278558	0.413272	0.793998	0.467161	0.17874	0.703602	1.38897	1.51796	2.26763	3.11387	1.55596	2.36502	1.2844	2.28252	1.7942	1.84952	2.22806	2.08693	2.31586	1.06595	2.46764	2.66722	1.53044	2.33575	2.31356	1.16075	1.70994	2.3207	1.68092	1.61022
ENSRNOG00000056577	1100	AABR07007023.1					0.211753	0.732537	0.915549	-0.163899	0.714502	0.999852	0.141381	0.760928	0.976802	0.30528	0.502243	0.926735	0.0478534	0.936666	0.985924	0.353134	0.574542	0.906752	0.293577	0.16042	0.516162	0.24681	0.187927	0.416566	0.060328	0.361831	0.344753	0.173743	0.599368	0.22055	0.183559	0.386233	0.195588	0.40268	0.24261	0.575974	0.195601	0.28039	0.240946	0.0754633	0.213172	0.595598
ENSRNOG00000052188	3111	AABR07007026.1					-0.471998	0.430176	0.779852	0.476078	0.274937	0.999852	0.936204	0.0433241	0.722367	0.460126	0.351125	0.892718	0.00407972	0.994709	0.998556	0.464206	0.47954	0.875908	0.0593166	0.141805	0	0.0581786	0.066448	0.147291	0.191979	0.0639688	0.146279	0.0614327	0.211927	0.103977	0.108172	0.0682829	0.0922092	0.0284763	0.171566	0.0872808	0.0691613	0.074356	0.0425973	0.0533653	0.100499	0.0601697
ENSRNOG00000061365	1603	AABR07007055.1					0.0400203	0.923458	0.978897	0.160761	0.60839	0.999852	0.262987	0.405643	0.908513	0.102225	0.750929	0.971216	0.200782	0.635646	0.895865	0.303007	0.476439	0.874864	0.431692	0.220165	0.151799	0.733911	0.451353	0.457365	0.57957	0.413822	0.615092	0.77496	0.352538	0.80717	0.293907	0.662595	0.402646	0.552649	0.998892	0.282315	0.536895	0.288611	0.578691	0.362488	0.731406	0.408707
ENSRNOG00000042665	192	AABR07007130.2		GO:0005622;GO:0003676;GO:0006355	intracellular;nucleic acid binding;regulation of transcription, DNA-templated		-1.12904	0.203096	0.58915	0.464716	0.459692	0.999852	-0.0861692	0.883569	0.990669	-0.550885	0.379501	0.90353	-0.664321	0.48389	0.828803	-1.21521	0.177171	0.701545	2.40279	0.459537	1.26736	0.471338	0.538333	0.477315	1.03689	1.72749	2.37017	0.497701	0	0	0.701092	0.737597	0.373519	1.38421	0.463317	0.471407	1.12063	1.2048	0.345105	0.864684	2.03549	0.487468
ENSRNOG00000050701	288	AABR07007385.1					0.346003	0.0965825	0.436945	-0.338059	0.0369999	0.83495	-0.460664	0.00413196	0.452281	-0.122604	0.434647	0.912696	0.00794336	0.969401	0.992329	-0.114661	0.577408	0.906802	20.664	25.4277	28.1636	22.31	23.3278	17.1833	19.5856	18.4266	13.1676	15.2628	14.0625	12.9165	17.761	23.6031	19.423	17.841	17.6061	22.3133	28.1402	17.6704	21.1664	14.9879	18.7265	28.5981
ENSRNOG00000060525	802	AABR07007717.3					0.0607921	0.904741	0.97472	0.563426	0.164762	0.999852	-0.292232	0.422863	0.914298	-0.855657	0.0289124	0.478888	0.624218	0.243758	0.670799	-0.23144	0.642076	0.926252	0.862846	0.990125	0.910226	0.564195	0.773266	0.57135	0.330976	0.909841	0.567423	0.357451	0.939515	0.705834	0.335685	0.353164	0.447106	0.552304	0.332756	0.564278	1.07312	1.05758	0.247856	1.03503	0.19492	1.16701
ENSRNOG00000059761	820	AABR07007798.1					-0.294326	0.450226	0.793159	0.329449	0.275669	0.999852	0.0513306	0.859965	0.989236	-0.278118	0.358379	0.896095	0.0351232	0.930709	0.98509	-0.242995	0.537099	0.89624	3.03806	3.44317	3.46206	1.21398	1.26049	1.34114	2.34691	1.05166	2.21987	0.932279	1.14861	0.9862	0.492474	1.38165	0.699666	0.972325	2.38665	1.10378	1.48688	2.06873	1.37368	1.11354	1.14385	1.25553
ENSRNOG00000061406	620	AABR07007799.1					-0.241906	0.523687	0.832484	-0.0940806	0.725729	0.999852	0.0190213	0.943859	0.995631	0.113102	0.672855	0.959449	-0.335987	0.376042	0.771486	-0.222885	0.558895	0.902666	2.5299	2.98847	2.87814	1.1677	2.66735	0.443441	2.03364	1.17692	2.3243	1.54127	1.36722	1.95649	1.62834	1.3705	1.61939	2.71484	2.0087	2.04378	1.61949	1.36803	1.92368	0.937206	2.52139	1.96245
ENSRNOG00000056895	288	AABR07007833.2					-0.583685	0.432952	0.782246	-0.191536	0.687364	0.999852	0.083353	0.865238	0.989579	0.274889	0.56687	0.939028	-0.77522	0.289082	0.710423	-0.500332	0.504941	0.886679	0.961115	1.22543	0.563272	0.942676	0.358889	0.31821	0.691258	0.921329	0.790058	0.663601	1.30814	1.40396	1.16849	1.72106	0.249013	1.23041	1.54439	0.628543	0.249029	0.535466	1.38042	1.44114	0	1.94987
ENSRNOG00000050795	342	AABR07008016.1					0.410183	0.0649987	0.373754	-0.073352	0.67574	0.999852	0.0106706	0.951749	0.996206	0.0840226	0.631552	0.952071	0.336831	0.127998	0.529967	0.420854	0.0580091	0.531515	11.4659	13.1573	13.7557	12.1721	15.1111	8.84289	10.0899	9.31027	6.65312	8.66174	10.1898	8.03954	8.85589	9.93816	9.22659	8.03006	8.84367	10.8506	12.1631	8.79292	7.16849	9.46601	5.25657	9.85199
ENSRNOG00000051672	1235	AABR07008030.1					-0.185989	0.650742	0.887697	0.16594	0.591437	0.999852	-0.0695092	0.818152	0.982356	-0.235449	0.442071	0.915569	-0.0200491	0.961186	0.990606	-0.255498	0.529174	0.895201	0.971232	0.500096	0.919479	1.17243	0.920615	0.445236	0.806001	0.805696	0.982615	0.541628	1.14396	1.30961	1.25345	0.802697	0.580694	0.789058	0.936388	0.586301	1.27761	1.2487	0.751127	1.61314	0.506319	0.454707
ENSRNOG00000047236	189	AABR07008066.2					0.0639634	0.800842	0.941481	-0.0975372	0.61068	0.999852	-0.0769681	0.687932	0.965748	0.0205691	0.91379	0.991642	-0.0335738	0.895152	0.975213	-0.0130047	0.959431	0.993915	14.4015	21.4742	20.1705	13.8858	14.7657	19.8806	18.9602	11.5824	22.0715	15.6736	11.4618	16.6871	13.1761	18.7326	15.5574	17.3429	16.9442	22.9867	20.4915	11.4233	13.3221	17.129	21.9187	18.8178
ENSRNOG00000058320	159	AABR07008420.1					0.0876228	0.837776	0.954769	0.222675	0.498609	0.999852	0.228489	0.486281	0.929547	0.00581411	0.986542	0.998791	0.310298	0.47519	0.825734	0.316112	0.465647	0.870568	4.06207	1.66474	3.0608	5.69163	7.15069	2.8819	6.67781	3.33764	3.33911	3.60598	7.70077	5.59467	3.3864	3.56273	5.41251	7.80035	3.35686	2.27699	4.05964	2.9097	6.66768	3.65451	4.91591	2.9432
ENSRNOG00000056794	816	AABR07008424.1					-0.689026	0.403313	0.764284	-0.458093	0.407788	0.999852	-0.500382	0.366998	0.902726	-0.0422885	0.935959	0.993587	-1.14712	0.147404	0.554748	-1.18941	0.136068	0.664959	0.339217	0	0.099401	0.110903	0.253333	0.112309	0.243973	0.406469	0.371792	0	0	0.198207	0.494888	0.347105	0.263661	0.325697	0.327047	0	0.263677	0.47247	0.0812011	0.508638	0.287364	0.229397
ENSRNOG00000042602	273	AABR07009224.1		GO:0003723;GO:0005634;GO:0003676	RNA binding;nucleus;nucleic acid binding		-0.158125	0.301498	0.685537	-0.0835165	0.451602	0.999852	-0.121663	0.26946	0.880427	-0.0381465	0.726288	0.969543	-0.241642	0.111223	0.501398	-0.279788	0.0648413	0.542382	17.7437	17.7755	18.4209	19.2264	19.6876	17.1204	22.1203	17.4951	22.2258	22.052	19.3203	19.5506	23.9142	21.5281	22.8545	22.0663	18.2476	20.5554	22.5932	23.1604	20.8731	24.3252	21.4733	20.9129
ENSRNOG00000055011	378	AABR07009377.1					0.2552	0.325673	0.706795	-0.165298	0.399489	0.999852	-0.0429335	0.829448	0.984809	0.122364	0.529954	0.930357	0.0899019	0.72514	0.92784	0.212266	0.414908	0.853128	3.90548	4.66831	5.3645	6.94288	4.10158	4.84891	3.86227	5.61572	4.81559	4.80321	4.73424	3.63694	6.23193	5.05781	4.93283	5.15601	4.47138	4.7889	3.98446	3.67177	4.0317	6.14886	4.34239	6.68528
ENSRNOG00000038752	381	AABR07009538.1					-0.647901	0.182806	0.563309	0.163678	0.607804	0.999852	0.689225	0.046028	0.722367	0.525547	0.138417	0.75377	-0.484223	0.327964	0.736694	0.041324	0.938571	0.989745	0.726512	0.231578	0.638671	1.66267	0.813858	0.240537	1.21923	1.04466	1.39349	1.25405	1.97767	2.54704	1.58988	1.67266	1.12938	1.16259	0.933931	1.66292	0.564726	1.0119	1.21738	1.30724	0.820608	0.73696
ENSRNOG00000031378	786	AABR07009715.1					0.0644567	0.914685	0.975502	-0.0895215	0.835681	0.999852	-0.148481	0.728732	0.972702	-0.0589591	0.889534	0.987652	-0.0250649	0.966391	0.991379	-0.0840239	0.888002	0.982384	0.410858	0.112253	0.309585	0.460544	0.526005	0.349788	0.168857	0.590776	0.482478	1.21576	0.35949	0.205772	0.256889	0.630618	0.547448	0.563547	0.67906	0.460612	0.729977	0.490503	0.168601	0.316831	0.994439	0.595381
ENSRNOG00000061630	336	AABR07009834.1		GO:0016310;GO:0016301	phosphorylation;kinase activity		-0.11234	0.417511	0.773797	-0.0790103	0.44057	0.999852	-0.0484176	0.636572	0.961291	0.0305927	0.763897	0.972842	-0.19135	0.166127	0.585007	-0.160758	0.244978	0.763857	42.4264	38.3385	48.2805	30.7043	29.839	27.5479	36.7354	26.4553	32.0538	31.5685	33.9183	35.6206	37.4583	29.7146	32.016	34.8031	39.4481	34.2107	33.2987	30.9805	35.2993	33.8462	39.5467	29.5267
ENSRNOG00000053688	384	AABR07009965.1		GO:0016021;GO:0016020	integral component of membrane;membrane		-0.516301	0.47558	0.806588	0.579179	0.289329	0.999852	0.154386	0.764318	0.976802	-0.424792	0.445194	0.916667	0.062878	0.933246	0.985385	-0.361914	0.621698	0.919562	0.480557	0.689306	0.422454	0.471338	0.538333	0.477315	0.518444	0.518247	1.18509	0.497701	0.490554	0.842379	0.350546	0	0.747039	0.922809	0.694976	0	0.933857	1.2048	0.172552	0.648513	0	0.731202
ENSRNOG00000038552	354	AABR07009978.1					-0.518083	0.519575	0.830221	-0.335961	0.545428	0.999852	-0.269187	0.624464	0.958198	0.0667746	0.902414	0.990097	-0.854045	0.290546	0.711821	-0.78727	0.320684	0.807657	1.04257	0.24924	0.229128	0.766923	0.291977	0.258883	0.749839	1.12433	0.642759	0.809818	0	0.456883	0.380253	0.600079	0.405174	1.75177	1.50774	0.511357	1.013	0.65345	1.12305	0	1.3248	0.528779
ENSRNOG00000041989	79	AABR07010030.1					-0.0263789	0.87765	0.968616	0.365517	0.00557649	0.459777	0.186736	0.149137	0.814468	-0.178781	0.181518	0.798529	0.339139	0.0521738	0.368739	0.160358	0.352644	0.822928	117.962	82.6469	86.2448	75.605	86.3513	78.8839	78.9609	75.5723	81.606	91.9298	102.532	80.8684	71.5646	56.4682	59.9144	69.526	82.2007	54.9935	78.983	77.1071	69.615	73.5529	61.3431	86.4855
ENSRNOG00000061443	1747	AABR07010460.1					-0.24914	0.590189	0.861409	0.13166	0.69688	0.999852	0.330087	0.339038	0.897536	0.198427	0.57154	0.94094	-0.11748	0.803909	0.951676	0.0809477	0.866488	0.977258	0.448924	0.151513	0.41786	0.207205	0.650807	0.209833	0.607769	0.455654	0.434147	0.437589	0.269566	0.324029	0.19263	0.243192	0.574711	0.405677	0.458278	0.518089	0.451587	0.220684	0.18964	0.285093	0.447412	0.482167
ENSRNOG00000052002	698	AABR07010468.1					0.310814	0.195055	0.580018	0.0624086	0.733674	0.999852	0.101248	0.5816	0.948576	0.0388396	0.833429	0.981673	0.373222	0.119346	0.514102	0.412062	0.0862514	0.588033	5.02313	4.92982	4.76441	6.22328	3.99816	4.85795	4.46842	2.94614	3.91181	4.1071	7.42156	5.32943	3.47131	3.44917	5.13723	5.83829	4.33314	4.4088	2.97978	5.08156	3.89207	5.58948	3.35944	5.09537
ENSRNOG00000048907	747	AABR07010563.1					-0.142371	0.628557	0.878215	-0.160756	0.458677	0.999852	0.34982	0.125991	0.802999	0.510576	0.0233525	0.446865	-0.303127	0.299374	0.717167	0.207449	0.495131	0.883625	1.35868	0.826798	1.95449	1.81721	2.21387	2.9444	2.04324	3.2857	2.94447	2.30262	1.13478	2.8147	2.3426	3.12812	3.26417	2.37188	1.90537	3.39262	1.63219	1.858	1.95144	2.44473	2.19735	1.37822
ENSRNOG00000055580	3096	AABR07010620.1					-0.260814	0.520065	0.830221	0.367493	0.225293	0.999852	0.302742	0.311246	0.888912	-0.0647518	0.837463	0.981673	0.106679	0.801283	0.951676	0.0419274	0.920528	0.986749	0.193713	0.227987	0.261987	0.233842	0.13354	0.236807	0.321515	0.299968	0.195983	0.154326	0.182532	0.287323	0.0869571	0.137227	0.23164	0.171685	0.344794	0.204642	0.25482	0.124527	0.23542	0.241307	0.151479	0.181384
ENSRNOG00000055760	984	AABR07010649.1					-0.0620068	0.501064	0.819833	0.0243883	0.7269	0.999852	-0.025552	0.713171	0.969113	-0.0499404	0.473079	0.920361	-0.0376184	0.682775	0.914367	-0.0875588	0.34187	0.816044	27.7551	36.9423	31.0761	28.6022	27.9408	28.4061	30.1456	28.1118	29.2129	30.0077	30.4383	28.3532	29.48	31.3749	28.351	28.1794	26.8498	28.6983	30.3207	29.6204	29.5612	31.9722	27.1664	30.7224
ENSRNOG00000053939	489	AABR07010787.1					-0.275123	0.544423	0.841487	-0.221285	0.491068	0.999852	-0.239991	0.452703	0.923064	-0.0187053	0.95158	0.996162	-0.496408	0.260205	0.685112	-0.515114	0.24195	0.761237	1.13211	1.08259	1.1611	1.11039	0.84548	0.749648	0.678536	1.76353	1.08572	0.586249	0.770441	0.826875	1.37638	0.724022	1.31992	0.905825	1.45533	1.11055	1.32	1.10378	1.62601	0.679016	1.43858	0.574196
ENSRNOG00000057008	4687	AABR07010985.1					0.00911685	0.989375	0.99656	-0.29244	0.58028	0.999852	-0.952662	0.0466992	0.722367	-0.660221	0.151841	0.77468	-0.283324	0.688847	0.916716	-0.943545	0.149768	0.680211	0.0689001	0.112948	0.0519167	0.0579242	0.0441049	0.0195529	0.0566339	0.0424594	0.0485463	0.020388	0.0401905	0.0172538	0.0287198	0.0151076	0.045903	0.0378023	0.075918	0.0965545	0.153019	0.0493538	0.070685	0.0885531	0.0333531	0.0599065
ENSRNOG00000054340	632	AABR07011013.1					0.0514655	0.825049	0.950172	0.0296142	0.87234	0.999852	-0.0235093	0.897353	0.991577	-0.0531235	0.771965	0.974232	0.0810797	0.729489	0.928683	0.0279562	0.904354	0.98457	4.45276	3.76937	5.26196	4.43893	3.92506	4.35021	4.41005	4.40838	3.72027	2.7216	4.02378	1.91934	3.62083	3.02508	4.4255	2.80347	3.80037	3.15067	4.99318	3.90416	4.29852	1.83882	3.58659	2.81374
ENSRNOG00000059120	309	AABR07011031.1	uncharacterized protein LOC302022 [Source:RefSeq peptide;Acc:NP_001121002]				-0.163646	0.822776	0.94963	-0.257329	0.599018	0.999852	0.232622	0.65387	0.962519	0.489951	0.330501	0.883008	-0.420975	0.561368	0.86315	0.0689763	0.929384	0.988021	1.49299	0.856613	0.787487	0.58574	1.33799	0	1.50332	0.429357	0	0.927753	1.21924	1.04684	1.08907	0.458313	0.46418	2.00689	1.43943	0.87874	0.696313	0.748613	0.857736	0	0.758864	1.21157
ENSRNOG00000058126	519	AABR07011682.1					0.506974	0.148906	0.520521	0.124044	0.666299	0.999852	-0.36746	0.167283	0.822124	-0.491503	0.0703023	0.638373	0.631018	0.0773478	0.433662	0.139515	0.680307	0.937434	1.33334	2.04003	1.56284	2.26678	1.59322	1.94237	1.40649	2.17284	1.02297	0.920603	1.27034	1.40234	0.907772	1.63721	1.10544	1.53624	0.857003	1.74393	1.65827	1.78282	1.40436	2.39912	1.65663	2.16402
ENSRNOG00000054429	1836	AABR07011697.1					-0.0208748	0.962452	0.988633	0.700071	0.0825422	0.940703	0.41118	0.287145	0.884306	-0.288891	0.498989	0.925171	0.679196	0.1798	0.601028	0.390306	0.428357	0.858702	0.17589	0.144169	0.176713	0.197161	0.45037	0.249576	0.253009	0.397436	0.123931	0.208189	0.205199	0.308322	0.146634	0.115702	0.390609	0.0482514	0.0969029	0.098595	0.23438	0.251984	0.180447	0.135637	0.17029	0.152931
ENSRNOG00000028120	1110	AABR07011698.1					0.144711	0.467194	0.802324	0.0226233	0.88109	0.999852	0.185503	0.226302	0.86364	0.162879	0.288839	0.862592	0.167334	0.39978	0.783995	0.330213	0.101966	0.617512	3.24181	2.94104	3.06907	3.66879	4.65585	3.71532	4.06534	2.68928	3.9631	4.04617	4.92145	3.20559	4.00191	3.38099	3.94114	3.67128	4.6482	2.6093	2.77835	2.77864	3.46224	3.88874	3.66169	3.45707
ENSRNOG00000034093	2048	AABR07011951.1		GO:0005524;GO:0000166	ATP binding;nucleotide binding		-0.625655	0.238526	0.629866	1.00587	0.0123931	0.624592	0.946949	0.0170015	0.648919	-0.058917	0.900023	0.989709	0.380211	0.52746	0.848107	0.321294	0.590866	0.909512	0.180209	0.129245	0.118815	0.176752	0.100937	0.134245	0.194416	0.129562	0.296272	0.233297	0.275937	0.236919	0.098591	0.0691498	0.175087	0.12977	0.173744	0	0.105059	0.11295	0.129414	0.121596	0.152662	0.0457002
ENSRNOG00000061272	3389	AABR07011996.1					-0.000506497	0.996445	0.99869	0.0851413	0.32462	0.999852	-0.0622876	0.464307	0.926844	-0.147429	0.0857833	0.666989	0.0846348	0.461029	0.820079	-0.0627941	0.581861	0.907609	4.09743	4.50398	4.28413	4.03217	3.90383	3.97514	4.40578	3.69945	4.27457	3.58098	4.47448	3.86565	4.15069	3.55196	3.42814	3.92105	4.0948	3.81911	4.10555	4.02714	3.94941	4.80079	4.31292	4.28063
ENSRNOG00000049530	811	AABR07012054.1		GO:0016021;GO:0016020	integral component of membrane;membrane		0.44168	0.00182031	0.0876502	-0.322791	0.00338107	0.377465	-0.209136	0.0583341	0.722367	0.113655	0.297183	0.870156	0.118889	0.402204	0.785538	0.232544	0.098682	0.61306	22.7539	35.1401	32.1044	26.7808	28.5482	23.6174	21.0292	18.6492	18.9848	17.9099	22.5304	21.0397	26.3078	20.8674	20.7808	25.4518	27.8607	29.6864	27.9452	22.9135	20.0169	21.8015	22.5526	23.5427
ENSRNOG00000056112	1247	AABR07012065.1					-2.06016	0.0234762	0.253253	1.11778	0.0783353	0.932901	0.274286	0.632458	0.959687	-0.843498	0.190415	0.804105	-0.942378	0.345512	0.749191	-1.78588	0.0502283	0.510128	0.258969	0.212264	0.195135	0.217715	0	0	0.212865	0.319177	0.486579	0.306523	0.226591	0.0648503	0.107947	0.113568	0.0575106	0.142084	0.285347	0	0	0.432839	0.637627	0.0665675	0.125362	0.0750553
ENSRNOG00000059604	1350	AABR07012274.1					-0.655381	0.0854053	0.415554	-0.385746	0.144995	0.999852	-0.101364	0.707308	0.968752	0.284382	0.273851	0.854321	-1.04113	0.00459728	0.13638	-0.756746	0.043124	0.487153	0.991016	1.24177	1.50206	0.737382	0.53594	0.950387	0.737342	0.687926	1.46073	1.3449	0.627909	1.37776	1.59537	1.20638	2.39052	1.04995	0.856622	1.07271	1.27503	1.37079	1.37428	1.29126	0.868477	0.485302
ENSRNOG00000009602	711	AABR07012329.1		GO:0005198	structural molecule activity		-0.112997	0.811619	0.945044	-0.479291	0.16083	0.999852	-0.48623	0.153348	0.815386	-0.00693951	0.982679	0.998131	-0.592288	0.192066	0.615195	-0.599228	0.186402	0.712501	0.454198	0.744567	0.570402	0.509124	0.726863	1.03116	0.560007	1.02629	1.28009	0.537601	0.794822	0.113739	0.851959	0.896321	1.41212	0.996789	0.625576	1.273	1.71483	0.867591	0.745543	1.28426	0.769537	0.658185
ENSRNOG00000052421	3277	AABR07012475.2					0.230157	0.220528	0.612129	-0.0347333	0.806547	0.999852	0.0118241	0.933787	0.995373	0.0465574	0.742472	0.971072	0.195424	0.297243	0.715098	0.241982	0.198906	0.723203	0.886912	1.1039	1.08907	1.13225	1.07239	1.03474	0.972022	0.809712	1.01837	1.02061	0.919733	1.11049	0.883157	0.821103	1.00669	1.21652	1.03154	1.07717	0.941095	0.823543	1.05143	0.911916	0.906375	1.17099
ENSRNOG00000054483	1344	AABR07012711.1					-0.447551	0.5662	0.850991	0.921593	0.13942	0.999852	0.0780038	0.887907	0.990669	-0.843589	0.181065	0.798529	0.474042	0.577869	0.869857	-0.369547	0.640646	0.925681	0.0343255	0.393889	0.181052	0.067334	0.153809	0.136376	0.296253	0.148071	0.0564327	0.1422	0.0700791	0.18051	0.050078	0.105371	0.10672	0.0659149	0.0661882	0.0673439	0.213453	0.172114	0.0493007	0.0617631	0.174471	0.208915
ENSRNOG00000055404	399	AABR07012826.1					-0.181024	0.358804	0.730071	-0.0456073	0.75457	0.999852	0.107248	0.466103	0.926876	0.152855	0.297524	0.870156	-0.226631	0.252921	0.678638	-0.0737757	0.710589	0.944288	10.8685	7.9607	7.52159	12.7013	15.2838	10.5655	14.636	14.4642	16.9179	18.2016	10.6225	15.2008	14.3381	13.4875	14.3791	20.2047	14.9376	16.3327	12.5825	14.8803	13.2852	11.4424	18.6102	12.9014
ENSRNOG00000048332	110	AABR07013073.1					-1.40747	0.128706	0.493221	-0.745154	0.137552	0.999852	0.00525258	0.99225	0.999201	0.750407	0.134417	0.751095	-2.15263	0.0115023	0.202143	-1.40222	0.13094	0.65903	3.77456	5.61471	4.42425	0.822699	0.939636	0	2.41312	1.2061	2.06852	0	1.71248	1.47033	2.44745	1.28744	3.25981	1.61072	5.66089	1.64564	3.26001	2.10292	0.602365	0.754633	1.42114	0.850854
ENSRNOG00000061165	309	AABR07013073.4					-0.202736	0.716391	0.910214	-0.793692	0.0349056	0.83495	-0.736307	0.0510431	0.722367	0.0573857	0.867227	0.984838	-0.996429	0.0550881	0.378257	-0.939043	0.0717075	0.555417	2.38879	5.71075	3.41245	1.17148	1.67249	0.593168	1.50332	1.50275	1.47273	0.309251	1.21924	1.04684	2.83159	1.83325	1.62463	1.72019	2.59098	2.05039	2.78525	0.998151	2.57321	2.14912	2.7825	0.605786
ENSRNOG00000056951	539	AABR07013140.1					1.86884	0.00133111	0.0738776	-0.981687	0.0440247	0.863914	-0.268514	0.608982	0.954122	0.713173	0.129305	0.745044	0.887152	0.105885	0.493884	1.60033	0.00528928	0.227899	0.342364	0.654777	0.752423	0.503693	2.30115	1.36022	0.492473	0.738431	0	0.177289	0.698971	0.300068	0.499479	0.78823	0.665267	0.821796	0.660163	1.67922	0.399185	0.429168	0.491726	0.924041	0.725074	0
ENSRNOG00000058153	849	AABR07013202.1		GO:0016579;GO:0036459	protein deubiquitination;thiol-dependent ubiquitinyl hydrolase activity		-0.656913	0.302874	0.68632	0.955248	0.0602298	0.904676	-0.242095	0.571024	0.945027	-1.19734	0.014572	0.379774	0.298334	0.669653	0.908434	-0.899008	0.146164	0.675902	0.380371	0.311771	0	0.213185	0.365229	0.215888	0.625308	0.312536	0.0893352	0.225109	0.55469	0.381005	0.237826	0.0834032	0.253413	0.208692	0.209557	0.106608	0.675809	0.544927	0.546314	0.195547	0.184129	0.440961
ENSRNOG00000000001	1416	AABR07013255.1					0.0442544	0.899551	0.972933	-0.160814	0.539474	0.999852	-0.410533	0.106256	0.798091	-0.249719	0.315928	0.87904	-0.11656	0.735272	0.93233	-0.366279	0.281151	0.785916	0.781924	1.05927	0.572819	0.575192	1.16791	0.517765	0.656109	0.655861	0.857012	0.674849	0.598642	0.685325	0.57038	0.950126	1.16487	0.56307	0.628227	0.703116	0.911698	1.08908	0.60832	0.996585	0.772797	1.18975
ENSRNOG00000053387	711	AABR07013288.4					0.375059	0.365849	0.737389	0.108573	0.740705	0.999852	-0.0878515	0.781187	0.978635	-0.196424	0.542323	0.933505	0.483631	0.250624	0.676758	0.287207	0.484821	0.87761	0.84351	1.24094	0.912644	1.01825	1.01761	0.644476	0.466672	0.746393	0.746721	0.672001	0.794822	0.909911	0.473311	0.199182	1.10953	0.872191	0.625576	0.763799	0.907851	0.759142	0.745543	0.583753	0.659603	0.921459
ENSRNOG00000055290	236	AABR07013686.1					-0.874419	0.119766	0.478561	-0.195256	0.586123	0.999852	-0.113761	0.753734	0.97667	0.0814946	0.817029	0.981029	-1.06967	0.0516023	0.366777	-0.98818	0.0759096	0.566277	2.73673	3.36475	0.687383	1.53385	0.437966	1.16497	1.68714	1.6865	2.89242	0.809818	2.79366	1.37065	1.99633	3.30044	2.12716	1.8769	0.753872	2.68462	1.8234	1.96035	1.96534	1.40694	2.31839	2.77609
ENSRNOG00000048082	444	AABR07013776.1		GO:0005509	calcium ion binding		0.415802	0.00030953	0.0412116	-0.0721978	0.417057	0.999852	-0.0960083	0.278669	0.880427	-0.0238105	0.786808	0.976689	0.343605	0.00276165	0.103257	0.319794	0.0052006	0.227899	23.7941	27.8206	28.6812	38.1147	36.5484	33.025	26.1557	24.5024	28.1858	34.2203	32.8804	32.4202	30.9238	28.0686	24.3898	33.9195	34.8615	34.8586	33.4371	29.1757	27.1607	34.2134	31.6877	33.7275
ENSRNOG00000058222	336	AABR07013802.1					-0.754889	0.0788266	0.405143	0.563974	0.0684778	0.913807	0.254075	0.393649	0.90745	-0.309899	0.329122	0.881996	-0.190915	0.674002	0.910046	-0.500814	0.257046	0.773356	3.43255	4.20148	5.06945	0.538672	2.46095	2.45476	4.34505	2.96141	3.38596	3.98161	1.6819	1.92544	1.20187	2.73965	1.28064	3.42758	2.11802	1.88563	1.92108	2.29486	2.95804	3.45874	1.62839	3.34264
ENSRNOG00000060973	342	AABR07013843.1					-0.00217919	0.995458	0.99869	-0.0832248	0.774541	0.999852	-0.363164	0.205857	0.851439	-0.279939	0.330903	0.883008	-0.085404	0.82194	0.957818	-0.365343	0.326181	0.808898	10.6566	4.90173	8.30086	9.7906	10.88	12.8624	18.6276	12.4137	4.43541	10.897	7.43577	6.38434	12.2015	9.93816	7.96842	13.4698	5.72237	13.4971	22.0194	13.5276	11.6246	14.8058	5.02803	10.9467
ENSRNOG00000058005	456	AABR07013914.1					-0.988448	0.114447	0.46921	0.534683	0.241342	0.999852	0.119433	0.786698	0.978676	-0.41525	0.364054	0.898087	-0.453765	0.477365	0.826708	-0.869015	0.16392	0.696085	2.52925	1.35443	3.02388	0.595374	1.58667	0.602924	4.07478	0.727365	0.332656	2.09558	2.06549	0.354686	1.18079	1.24227	1.25817	1.35993	0.585243	0.992436	2.20194	1.35276	1.88899	1.27427	1.7141	0.4105
ENSRNOG00000040213	192	AABR07014114.1		GO:0005622;GO:0003676;GO:0006355	intracellular;nucleic acid binding;regulation of transcription, DNA-templated		-0.0634668	0.870336	0.967255	0.0172473	0.952932	0.999852	-0.164395	0.567505	0.944461	-0.181642	0.528734	0.930339	-0.0462196	0.906049	0.978663	-0.227862	0.556862	0.902346	5.28613	8.27167	5.91436	6.59873	5.92166	2.38658	7.60384	6.21897	2.7652	4.47931	4.90554	3.7907	3.50546	4.79438	7.09687	4.61404	3.70654	6.12829	3.73543	6.82719	5.52167	7.34981	7.32778	2.92481
ENSRNOG00000058018	895	AABR07014118.1					-0.175529	0.66246	0.892877	0.507773	0.121474	0.989945	0.238394	0.446339	0.922564	-0.26938	0.429175	0.912696	0.332244	0.440368	0.808995	0.0628647	0.880188	0.980424	0.567004	0.690076	0.815643	0.606683	1.03937	0.409584	0.741461	0.815299	0.593205	0.427077	0.631417	0.722846	0.601607	0.395583	0.641035	0.593897	0.198786	0.303386	0.961612	0.516919	0.518235	0.185496	0.436664	0.732019
ENSRNOG00000003606	456	AABR07014550.1					-0.161357	0.665756	0.893104	-0.0184662	0.948837	0.999852	0.123074	0.669164	0.964722	0.14154	0.626142	0.950845	-0.179823	0.637461	0.896681	-0.038283	0.917908	0.986557	14.4673	9.48098	12.6292	6.74757	7.70666	6.83314	10.7691	9.45574	4.49086	3.14337	5.16373	9.57652	4.42795	8.85117	6.13358	9.32523	8.58356	5.35915	5.97669	8.79292	10.4621	1.82039	4.28525	8.41524
ENSRNOG00000057494	243	AABR07014739.1		GO:0005829;GO:0042147;GO:2000785;GO:0000285;GO:0046854;GO:0010008	cytosol;retrograde transport, endosome to Golgi;regulation of autophagosome assembly;1-phosphatidylinositol-3-phosphate 5-kinase activity;phosphatidylinositol phosphorylation;endosome membrane		0.653139	0.451888	0.793559	-1.43856	0.0206134	0.73053	-1.23977	0.052777	0.722367	0.198781	0.709099	0.968728	-0.785417	0.303215	0.719799	-0.586636	0.458239	0.868009	1.70865	0.363091	2.00275	1.11725	0	0.754276	1.09236	0.545973	0	0	0	0.332792	0.830923	1.74838	1.47563	0.729133	1.09823	0.37247	0.59029	0.317313	0.818026	0.683207	1.28663	1.9258
ENSRNOG00000002127	432	AABR07014836.1					0.0282928	0.970147	0.99091	0.58259	0.354798	0.999852	-0.306808	0.586031	0.949435	-0.889398	0.138793	0.75377	0.610883	0.42341	0.800124	-0.278515	0.690087	0.939824	1.60186	0.612716	0.375515	0.837934	0.478518	0.42428	0.460839	0.614219	0.175568	0.442401	0.436048	0.561586	0.311596	0.327821	0.498026	0	0.205919	0.419029	1.16213	0.178489	1.22704	0.192152	0.542798	0
ENSRNOG00000054855	646	AABR07014855.1					0.287002	0.422423	0.775951	-0.088661	0.745736	0.999852	-0.160936	0.551034	0.941025	-0.0722747	0.787324	0.976689	0.198341	0.582438	0.871956	0.126066	0.720531	0.946007	1.99959	4.09742	2.13451	1.82114	3.04	1.9861	1.74634	1.95105	2.11334	3.10639	1.74959	1.5022	1.66699	1.42496	1.33218	2.60558	3.99342	2.24174	2.10942	2.50658	2.87195	1.41348	2.5409	1.88347
ENSRNOG00000059475	334	AABR07014987.1					0.914025	0.0728274	0.39326	-0.565244	0.19088	0.999852	-0.450007	0.303861	0.885921	0.115237	0.775439	0.974367	0.348781	0.467936	0.823513	0.464017	0.338865	0.813909	0.552497	1.05666	0.242848	1.62569	1.23784	2.46946	0.79474	0.794439	0.90833	0.85831	0.56399	0.726363	1.8136	1.69603	0.644153	0.265238	1.59803	0.812966	0.858925	1.1543	2.18222	0.994128	0.702062	0.280221
ENSRNOG00000021986	957	AABR07015006.1					0.00426661	0.977647	0.993393	0.0774323	0.503611	0.999852	-0.011088	0.922879	0.993437	-0.0885204	0.443174	0.916667	0.081699	0.5935	0.87618	-0.00682142	0.964344	0.995293	9.01459	7.37564	7.71277	8.79437	6.91226	7.08641	8.87584	6.72368	7.29132	6.8898	8.16872	7.60518	7.45487	7.84304	6.66949	7.40561	7.25041	6.52581	8.39359	6.44574	7.54687	8.41373	8.33085	6.74815
ENSRNOG00000056778	1203	AABR07015040.1					0.0912777	0.895631	0.971572	0.146325	0.782134	0.999852	-0.0724667	0.887745	0.990669	-0.218792	0.676919	0.960033	0.237603	0.729859	0.928683	0.018811	0.978146	0.997292	0.268441	0.29337	0.539393	0.300904	0.515511	0.15236	0.110325	0.496277	0.126094	0.714902	0.234879	0.336111	0	0.412025	0.715369	0.147281	0.369729	0.075237	0.298089	0.192287	0.275395	0.414013	0.324867	0.622403
ENSRNOG00000057821	3409	AABR07015165.1					-0.0113258	0.905345	0.974779	-0.0285034	0.688748	0.999852	-0.00881287	0.901419	0.992025	0.0196905	0.781408	0.975538	-0.0398292	0.675324	0.910427	-0.0201387	0.832621	0.970639	4.19519	4.24462	5.09176	5.38893	5.21499	5.4035	5.10018	5.64311	5.33967	5.52216	5.41523	5.90678	5.35043	5.52517	5.63796	5.84707	5.50599	5.73488	5.38585	5.45111	5.42287	5.13788	6.03017	5.71063
ENSRNOG00000058054	615	AABR07015517.1					0.509936	0.5625	0.849087	-1.12487	0.0942471	0.953563	0.175213	0.820722	0.983194	1.30008	0.0578936	0.612452	-0.614931	0.442095	0.810035	0.685149	0.44398	0.863383	0.300055	0	0.131888	0.147149	0.67226	0.149015	0.107904	0.323589	0.123326	0.15538	0.306297	0	0.109439	0.690823	0.932888	0.144048	0.289291	0.147171	0.349855	0	0.10774	0.26995	0.127094	0
ENSRNOG00000049999	99	AABR07015531.1					-0.277736	0.619791	0.874549	-0.494464	0.180586	0.999852	-0.625316	0.08328	0.767558	-0.130851	0.695101	0.964602	-0.7722	0.141453	0.546125	-0.903051	0.0816714	0.578221	3.26197	4.45612	1.63861	0.91411	3.13212	4.62851	2.01093	2.68023	3.06447	3.86095	4.75689	4.90111	7.47831	5.00672	5.79521	3.57938	3.59422	2.74273	4.34668	5.45202	6.02365	6.70785	7.10572	1.89079
ENSRNOG00000038427	1728	AABR07015812.1					0.0981879	0.437786	0.785748	-0.134384	0.165633	0.999852	0.0784595	0.422563	0.914298	0.212843	0.0285343	0.477347	-0.0361956	0.774972	0.944152	0.176647	0.163563	0.695582	7.55543	10.0077	6.75927	13.0403	12.3218	10.7661	10.9065	11.2479	12.0264	12.2213	10.6287	10.3893	12.4639	12.3343	11.2471	12.9193	13.6936	11.3661	8.88202	12.6727	10.9283	9.17526	11.8511	10.291
ENSRNOG00000054484	467	AABR07015812.2					0.0767744	0.673731	0.896631	0.0352542	0.800647	0.999852	0.0596275	0.66957	0.964722	0.0243733	0.861959	0.984487	0.112029	0.541837	0.854995	0.136402	0.45975	0.869069	8.49568	10.3912	5.55794	12.9835	13.2796	11.382	11.9364	14.0626	12.5056	11.4588	12.101	9.87044	11.2415	13.1915	9.82828	12.1408	11.2387	12.9854	10.5968	11.3927	9.93192	13.1536	14.8962	9.41952
ENSRNOG00000061005	2331	AABR07016572.1					-0.154902	0.553463	0.844676	0.0580006	0.767219	0.999852	0.121945	0.535611	0.938526	0.0639441	0.746161	0.971137	-0.0969019	0.709232	0.924208	-0.0329577	0.900171	0.984397	1.28643	1.28694	1.63545	1.0094	1.2859	0.786311	0.683251	1.10986	1.30151	0.901883	1.25259	1.24893	0.981709	1.15434	1.50754	0.98813	0.610601	0.931894	0.830736	1.29008	0.994896	1.03272	0.838298	0.963644
ENSRNOG00000056722	949	AABR07016578.3					-0.707878	0.255895	0.645362	-0.303548	0.484585	0.999852	-0.148633	0.732528	0.973605	0.154915	0.716756	0.969147	-1.01143	0.103865	0.490961	-0.856511	0.16312	0.694918	0.388902	0.929727	0.512821	0.381441	0.108915	0.482848	0.279708	0.489304	1.03898	0.50347	0.49624	0.170429	0.425531	0.149229	0.906838	0.653454	0.656163	0.858368	0.906894	0.89376	0.418926	0.524824	0.329454	0.197247
ENSRNOG00000037522	387	AABR07016640.1					-0.114602	0.751058	0.922156	0.0956427	0.720918	0.999852	-0.0230246	0.929982	0.994815	-0.118667	0.655115	0.956346	-0.0189597	0.958105	0.990139	-0.137627	0.700877	0.943436	2.14574	3.19182	3.9822	3.97531	2.40372	1.42084	2.40065	2.22833	2.54778	2.71614	3.16388	4.17924	3.47828	2.92752	2.22374	3.20479	1.8389	2.10489	3.8918	2.59016	2.73944	2.78844	3.43351	1.69291
ENSRNOG00000055024	774	AABR07016674.1					-0.221613	0.74262	0.919572	0.304759	0.51972	0.999852	-0.0457438	0.918203	0.992443	-0.350503	0.454189	0.918582	0.0831461	0.906806	0.979029	-0.267357	0.690903	0.939824	0.536436	0.341981	0.523974	0.350763	0.26708	0.118404	0.257212	0.34282	0.0979917	0.493843	0.486751	0.417924	0.173914	0.54891	0	0.228914	0.459726	0.233876	0.370647	0.199243	0.428037	0.214495	0.302957	0.604612
ENSRNOG00000006051	309	AABR07016841.1					0.479976	0.00525362	0.136134	-0.225453	0.0969538	0.956071	-0.264142	0.0509713	0.722367	-0.038689	0.771659	0.974021	0.254523	0.137906	0.542077	0.215834	0.208292	0.734003	43.2968	57.3931	61.949	33.9729	33.1153	28.7687	31.3549	20.3945	20.3728	20.7198	20.7271	19.89	29.6228	25.4364	23.4411	21.2156	27.0613	29.8771	31.102	23.4565	25.5176	27.9385	24.7895	28.169
ENSRNOG00000060863	2046	AABR07017145.1					0.062739	0.466782	0.802232	0.0326913	0.622798	0.999852	-0.0360571	0.586456	0.949686	-0.0687484	0.300156	0.871227	0.0954303	0.268566	0.694616	0.0266819	0.756752	0.958024	39.4367	45.1074	45.3525	39.1445	36.0699	37.7597	38.305	33.5245	36.0322	33.9546	35.4925	43.2009	37.3696	34.1588	33.3692	37.1938	38.5654	35.0804	40.2769	36.1039	35.818	36.1088	40.5714	37.2363
ENSRNOG00000060406	232	AABR07017159.1					0.206996	0.485269	0.811374	-0.218575	0.319917	0.999852	-0.10281	0.643889	0.961854	0.115765	0.59305	0.947239	-0.0115798	0.968186	0.991884	0.104186	0.723837	0.946609	5.36899	6.46521	9.78928	5.07095	9.80137	6.71533	5.43472	6.00452	6.86533	5.35457	8.52549	6.97141	8.99331	8.54596	5.25503	8.78259	8.819	4.68156	5.25536	6.64717	6.85449	6.7982	7.412	9.27871
ENSRNOG00000061047	1113	AABR07017159.2					-0.210305	0.626477	0.877121	0.243247	0.467002	0.999852	-0.408552	0.18861	0.835082	-0.651799	0.0407767	0.545412	0.0329416	0.939124	0.986787	-0.618857	0.138046	0.664959	0.870444	1.03055	0.947391	0.487854	0.92866	0.57638	0.476987	0.715209	0.817742	0.686854	0.338495	0.944554	0.78613	0.445342	0.966519	0.0795954	0.239776	0.813209	1.35321	1.03918	0.654862	0.820401	0.912954	0.504549
ENSRNOG00000057837	354	AABR07017236.1					-0.267399	0.697935	0.905574	-0.00675013	0.988841	0.999852	-0.18523	0.688822	0.965748	-0.17848	0.69946	0.965849	-0.274149	0.690859	0.917312	-0.452629	0.503135	0.885914	1.17289	0.498481	0.687383	0.511282	0.583954	0.517765	0.37492	0.936945	0.428506	0.809818	0.532126	1.14221	0.380253	0.800106	0.607761	1.75177	0.251291	0.511357	1.2156	0.65345	0.748702	1.17245	0.662398	0.26439
ENSRNOG00000048808	465	AABR07017624.1					0.69744	0.0652153	0.374392	-0.257532	0.391899	0.999852	0.456085	0.153812	0.815386	0.713616	0.0226045	0.438236	0.439909	0.247597	0.673668	1.15352	0.0035709	0.188746	1.78581	1.51796	4.36082	3.5031	4.00103	3.35044	4.28134	2.28252	1.46798	2.05502	1.41786	2.43475	2.75009	2.58873	1.85073	3.61979	2.48697	4.08756	0.925422	1.98986	1.28245	1.60664	1.84902	3.01916
ENSRNOG00000061532	399	AABR07017825.7					-0.895106	0.208076	0.596019	1.03823	0.0437011	0.863914	0.845501	0.0922505	0.774904	-0.192725	0.728192	0.969543	0.14312	0.852782	0.967495	-0.0496049	0.946282	0.99221	0.80936	2.43244	1.21972	0.453618	0.777142	0.459371	2.16213	0.33251	0.950446	0.957981	1.41634	1.21607	0.168684	0.354934	0.718955	1.11015	0.445899	0.680528	1.438	0.193251	0.166065	1.04022	0.783588	0.234571
ENSRNOG00000048578	372	AABR07017901.1					0.321454	0.667762	0.893783	-0.0785657	0.889032	0.999852	0.0276002	0.95964	0.997187	0.106166	0.848552	0.983075	0.242888	0.745834	0.934399	0.349054	0.644166	0.927217	0.744089	0.474361	0.436082	0.729813	1.1114	0	1.07034	0.534965	0.203886	0.513756	0.759568	0.217388	0.723707	0.190348	0.192784	0.476288	1.19566	0.973228	0.771185	0.207277	0.356237	1.33887	0.210115	0.503193
ENSRNOG00000009074	3640	AABR07017902.1		;GO:0016021;GO:0016020	;integral component of membrane;membrane		-0.542216	0.351337	0.725102	0.0379208	0.92693	0.999852	0.068561	0.868652	0.990383	0.0306402	0.941723	0.993811	-0.504295	0.391096	0.779454	-0.473655	0.419187	0.85546	0.101392	0.121197	0.245116	0.149171	0.0851867	0.0755312	0.164079	0.291585	0.0208367	0.157514	0.129377	0.111083	0.221884	0.0972656	0.0788085	0.146027	0.0977548	0.223789	0.0788134	0.211833	0.16383	0.159634	0.171787	0.0514252
ENSRNOG00000061157	309	AABR07017999.1					-0.978766	0.256052	0.645379	-0.46356	0.345067	0.999852	0.283238	0.59894	0.952423	0.746798	0.141337	0.756097	-1.44233	0.080874	0.442854	-0.695528	0.428349	0.858702	0.895796	2.56984	0.524992	0.87861	0	0	0.42952	0.858714	0.245455	1.85551	0.914431	0.52342	0.653445	1.37494	0.928359	1.43349	0.575773	1.46457	0.696313	0.249538	0.643302	0.805919	1.01182	0.302893
ENSRNOG00000057750	375	AABR07018058.1					0.334425	0.566249	0.850991	-0.076834	0.868164	0.999852	-0.358084	0.419116	0.914195	-0.28125	0.521369	0.929507	0.25759	0.657351	0.902822	-0.0236599	0.966203	0.995293	1.35325	0.941132	1.73037	1.20662	0.826879	0.733156	0.707848	0.35379	1.61804	0.764469	0.502327	0.215649	1.07688	0.37765	0.573726	0.236239	1.18609	0.965442	0.95627	1.0281	0.706774	0.442718	1.45904	0.748751
ENSRNOG00000061921	579	AABR07018064.1					-0.458412	0.471795	0.80522	-0.561289	0.189455	0.999852	-0.290308	0.509245	0.932458	0.270982	0.510822	0.928568	-1.0197	0.0930279	0.471717	-0.748719	0.228276	0.7523	0.956135	1.37147	0.700442	0.468896	0.535544	0.316561	0.916902	0.458278	0.523976	0.660163	0.325342	0.419007	1.51116	0.61148	0.495446	0.765023	1.07547	0.468965	0.247738	0.799038	1.14439	0.430102	1.21497	0.161648
ENSRNOG00000060223	810	AABR07018115.3					-0.218761	0.619085	0.874377	-0.275453	0.354156	0.999852	0.346059	0.29178	0.885263	0.621512	0.0477629	0.580455	-0.494214	0.245944	0.672243	0.127298	0.782414	0.959438	0.854324	1.41606	1.50206	0.782072	0.510419	0.452565	0.901196	0.491375	0.936365	0.471894	0.813956	0.499187	0.747831	0.786771	0.88538	0.984329	0.65894	1.00567	0.354174	0.666358	0.409013	0.717367	0.578985	0.57774
ENSRNOG00000054194	695	AABR07018116.1					-0.648265	0.0510113	0.340362	0.445503	0.061417	0.908845	0.24679	0.283531	0.883494	-0.198713	0.421259	0.912147	-0.202762	0.564167	0.864219	-0.401475	0.242044	0.761237	1.46034	1.90427	2.10072	1.43232	0.892316	1.0549	1.62321	2.09983	1.96435	1.51244	1.89728	1.16357	1.35578	1.42638	0.825505	1.40214	1.27996	1.3023	1.13514	1.77513	1.62075	1.67214	1.46204	0.942672
ENSRNOG00000042281	372	AABR07018124.1					-1.05766	0.154885	0.528775	-0.118147	0.805622	0.999852	-0.651108	0.139519	0.808145	-0.53296	0.221415	0.831577	-1.17581	0.112428	0.5033	-1.70877	0.0138108	0.321541	1.36416	0.711541	1.30825	0.243271	0.555698	0.246356	1.24872	0.713287	1.01943	0.256878	0.253189	0.217388	0.361854	0.761391	0.385569	0.238144	1.67392	0.973228	1.34957	1.03639	1.24683	0.669433	0.630346	1.25798
ENSRNOG00000050046	89	AABR07018226.1					-0.102411	0.494639	0.816337	-0.0196534	0.861141	0.999852	0.218662	0.0574841	0.722367	0.238315	0.0380734	0.534443	-0.122064	0.415499	0.795055	0.116251	0.447559	0.865101	74.643	92.1966	74.7317	72.1941	90.5851	72.0799	82.7646	81.9879	95.4461	78.3795	61.3799	79.0511	86.2106	84.3347	88.6374	69.6772	81.9603	75.2556	66.8852	71.9089	64.7711	60.625	69.3806	80.9745
ENSRNOG00000060608	754	AABR07018226.2					-0.792924	0.165999	0.54253	0.0129697	0.973332	0.999852	0.184207	0.636032	0.961291	0.171237	0.659542	0.957388	-0.779954	0.171388	0.590845	-0.608717	0.294837	0.793433	0.305925	1.05316	0.645447	0.240045	0.137082	0.729266	0.704093	0.263935	0.804727	0.633678	0.874409	0.643515	0.9819	0.375646	0.76091	0.469972	0.82586	0.36012	0.665838	0.818113	0.351512	0.550462	0.621986	0.37239
ENSRNOG00000021823	1869	AABR07018318.1					-0.251921	0.302822	0.68632	0.132493	0.466872	0.999852	-0.0280066	0.875975	0.990669	-0.1605	0.375747	0.903048	-0.119428	0.624569	0.89043	-0.279928	0.250644	0.768122	1.53038	2.12435	1.38874	1.50102	2.15679	1.66715	1.38474	2.48448	2.06962	2.14738	2.36852	2.12014	2.05263	2.38683	1.76507	1.51678	1.42788	2.22764	1.72681	1.89777	2.69436	1.55449	2.80199	2.05316
ENSRNOG00000054268	863	AABR07018504.1					0.0108665	0.991653	0.99783	-1.0122	0.0175816	0.707302	-0.615073	0.171138	0.823834	0.397126	0.305004	0.874128	-1.00133	0.11105	0.501398	-0.604207	0.353994	0.823007	0.267286	0	0.37595	0.314589	0.119768	0.212386	0.384477	0.307465	0.0878859	0.221457	0.436553	0.0937061	0.233968	0.410251	0.498603	0.718572	0.618472	0.839028	0.332423	0.268043	0.460673	0.480937	0.72457	0.108452
ENSRNOG00000057059	384	AABR07018857.1					-0.102225	0.5136	0.826476	-0.00924973	0.938245	0.999852	-0.137303	0.245467	0.86817	-0.128054	0.278731	0.858012	-0.111475	0.479779	0.827263	-0.239529	0.126489	0.656311	37.964	35.1546	36.5423	33.465	21.8025	23.3884	36.6367	25.5669	28.0471	26.627	26.9805	19.5853	29.9717	26.3691	23.9052	27.6843	27.3357	29.4629	30.0702	32.9312	29.5064	30.6963	27.0721	29.7356
ENSRNOG00000009521	192	AABR07019061.1					-0.216371	0.141386	0.509498	-0.0302517	0.783413	0.999852	0.0218998	0.842866	0.986596	0.0521515	0.636291	0.952908	-0.246622	0.0935658	0.472894	-0.194471	0.189619	0.713187	73.5253	72.6069	74.7744	43.8344	46.835	48.2088	59.1026	58.7347	48.5886	49.2724	35.8104	52.2275	58.1906	60.483	50.0516	49.3703	46.3317	46.6693	49.3077	56.6255	43.8283	52.7457	41.5241	57.5213
ENSRNOG00000024294	762	AABR07019083.1					0.0429657	0.85609	0.961901	-0.463028	0.0104713	0.583193	-0.35222	0.051789	0.722367	0.110808	0.531031	0.931169	-0.420062	0.0770297	0.432411	-0.309254	0.188193	0.712501	4.60124	2.31578	3.83203	5.3443	5.697	8.29852	6.09613	7.39965	6.2707	6.01944	5.06777	3.6083	7.68441	7.80576	7.4351	7.20808	7.00448	10.0963	10.6357	9.20833	5.91297	7.29875	5.02623	6.01851
ENSRNOG00000059113	4059	AABR07019085.1					-0.0906073	0.795958	0.938459	-0.219639	0.414045	0.999852	-0.311539	0.243183	0.86817	-0.0919005	0.730023	0.969758	-0.310246	0.385564	0.776072	-0.402146	0.250887	0.76851	1.64803	0.543429	0.91922	1.60527	0.687538	0.58703	1.53681	0.637372	1.12115	1.03587	1.04419	0.777006	1.35969	0.785026	0.84808	1.35318	1.73136	1.11493	1.36055	1.34876	1.46918	1.4111	1.38648	0.645634
ENSRNOG00000053968	4095	AABR07019086.1					-0.313039	0.450931	0.793424	-0.00815663	0.977776	0.999852	-0.175882	0.53017	0.937747	-0.167725	0.549078	0.93616	-0.321195	0.442237	0.810035	-0.48892	0.232164	0.754446	0.191519	0.215461	0.0792295	0.154695	0.201924	0.111898	0.24308	0.178191	0.203737	0.163348	0.230003	0.256725	0.147923	0.138333	0.17513	0.259603	0.391019	0.221026	0.29774	0.169466	0.258892	0.162168	0.362661	0.182845
ENSRNOG00000057291	940	AABR07019088.1					-0.0671065	0.858853	0.963271	0.0385753	0.889289	0.999852	-0.0319605	0.907033	0.992025	-0.0705358	0.797826	0.978299	-0.0285312	0.940049	0.986956	-0.099067	0.792397	0.962063	0.785251	0.750903	1.03546	0.385093	0.989616	1.07244	1.05895	0.846838	0.484121	0.711606	0.701388	1.29045	0.930811	0.527304	0.91552	0.942443	0.94635	0.770299	1.14447	0.984346	0.704895	0.883081	0.914673	0.597408
ENSRNOG00000057939	224	AABR07019253.1					0.33642	0.331139	0.710979	-0.12475	0.64629	0.999852	-0.277218	0.295452	0.885279	-0.152468	0.557962	0.938167	0.21167	0.536121	0.852747	0.0592023	0.860535	0.97694	3.91311	3.545	3.98314	3.63603	6.92142	3.27302	4.4438	2.96141	4.06315	2.5596	3.3638	2.88816	4.20655	4.42558	2.24112	3.55941	4.36842	3.63657	4.48251	5.16342	3.54965	2.96463	3.14048	5.84962
ENSRNOG00000060194	343	AABR07019254.2					0.300884	0.262206	0.64997	0.0990521	0.639284	0.999852	-0.190961	0.34821	0.89962	-0.290013	0.159582	0.780821	0.399936	0.140787	0.544848	0.109923	0.67635	0.936476	6.3215	6.68807	3.78361	3.95759	9.04023	6.41244	4.83679	4.44816	5.97035	5.29333	5.21732	5.8942	4.51315	4.12883	3.97259	4.9073	5.96504	6.33307	8.15478	6.29446	5.79534	5.32423	5.01337	5.1845
ENSRNOG00000055566	1276	AABR07019437.4					-0.762377	0.27725	0.663561	0.581172	0.28501	0.999852	0.153745	0.76422	0.976802	-0.427427	0.439378	0.914192	-0.181205	0.812663	0.954144	-0.608632	0.393504	0.840328	0.180774	0.0691467	0.1907	0.283689	0.162006	0	0.156021	0.415898	0.17832	0.0748892	0.221441	0.126753	0.105493	0.110986	0.281018	0.208283	0	0.0709327	0.224828	0.120858	0.363496	0	0.183769	0.146699
ENSRNOG00000039928	900	AABR07020786.1					-0.507705	0.141507	0.509707	-0.258147	0.300601	0.999852	-0.212338	0.395721	0.90745	0.0458085	0.852005	0.983213	-0.765851	0.0240664	0.270467	-0.720043	0.0361294	0.449499	1.74282	1.86266	0.720989	1.60883	1.37813	2.44385	1.99082	2.13748	3.37091	2.6544	3.34885	0.898537	3.44002	3.7765	3.028	2.46082	1.97682	2.4136	2.2313	4.02671	2.20867	3.04369	3.21337	1.76788
ENSRNOG00000059225	2931	AABR07020987.1					-0.126903	0.767532	0.929042	0.474466	0.142236	0.999852	-0.0747955	0.807138	0.98078	-0.549262	0.0868003	0.667576	0.347563	0.433056	0.805317	-0.201699	0.635807	0.923638	0.330537	0.391336	0.276736	0.308758	0.141058	0.437742	0.135846	0.407384	0.465786	0.293424	0.321346	0.634586	0.229631	0.241588	0.12234	0.302251	0.424905	0.339683	0.293634	0.473534	0.384313	0.45314	0.586689	0.159662
ENSRNOG00000058486	1278	AABR07021220.1					1.46477	0.0164474	0.21541	-0.886951	0.0633037	0.909946	-0.669182	0.171687	0.82418	0.217769	0.619529	0.950845	0.577824	0.305977	0.72266	0.795593	0.16425	0.696085	0.180491	0.138077	0.126935	0.354057	0.404382	0.358547	0.207702	0.0519058	0.0593471	0.074772	0.221095	0.379664	0.105328	0.498657	0.0561156	0.554552	0.417638	0.283287	0.112238	0.42234	0.259234	0.259811	0.305802	0.219704
ENSRNOG00000058710	774	AABR07021465.2					-1.93331	0.119934	0.478746	0.427959	0.609271	0.999852	1.33428	0.118288	0.8016	0.906324	0.273064	0.854321	-1.50535	0.187981	0.610684	-0.599022	0.611656	0.915706	0.29802	0.227987	0.104795	0.116921	0.13354	0.118404	0.171475	0.17141	0.0979917	0.123461	0	2.08962	0.347828	0.36594	1.01922	0	0.229863	0.116938	0.463309	0.0996216	0.171215	0	0.201971	0.120922
ENSRNOG00000052673	1890	AABR07021596.1					-0.0453086	0.939476	0.983274	-0.46431	0.282854	0.999852	-0.336315	0.443922	0.922564	0.127994	0.758969	0.972126	-0.509618	0.356635	0.756548	-0.381624	0.49908	0.885231	0.195274	0.373465	0.42916	0.430937	0	0.193957	0.316004	0.210589	0.12039	0.20224	0.149502	0.085575	0.427332	0.187326	0.417393	0.140618	0.235336	0.095778	0.227683	0.16319	0.350583	0.0878409	0.330848	0.198082
ENSRNOG00000057699	63	AABR07021596.2					0.138396	0.79197	0.937025	0.0205451	0.96142	0.999852	0.269095	0.540486	0.939223	0.24855	0.573786	0.941159	0.158942	0.762965	0.939263	0.407491	0.450052	0.865605	10.9842	12.6044	6.4374	11.4917	9.8438	4.36402	12.6401	7.37063	4.81559	1.5168	7.47511	2.56725	5.34165	6.74375	11.3835	4.21855	7.06007	1.43667	10.2457	1.22392	5.25874	3.95284	6.20341	2.97124
ENSRNOG00000058096	2651	AABR07021704.1		GO:0003700;GO:0005634;GO:0006355	transcription factor activity, sequence-specific DNA binding;nucleus;regulation of transcription, DNA-templated		0.0764036	0.595844	0.864672	-0.106776	0.325447	0.999852	-0.0457679	0.674684	0.965047	0.0610083	0.571766	0.94094	-0.0303727	0.831165	0.960019	0.0306356	0.831191	0.970254	1.72283	1.76396	1.49923	2.83336	3.47002	3.56069	2.82866	2.92768	3.20434	3.17207	3.51733	3.05049	3.22433	3.65933	3.84143	3.10782	2.71803	3.41419	2.81362	3.60667	2.99933	3.09995	3.47915	3.24807
ENSRNOG00000023269	945	AABR07021759.1					0.275447	0.421627	0.775951	-0.467274	0.061763	0.909749	-0.0665088	0.800715	0.979971	0.400765	0.104971	0.703291	-0.191827	0.55908	0.862473	0.208938	0.54029	0.896671	1.51337	0.933663	1.8883	1.14917	1.20313	1.06676	0.9129	0.982751	1.12364	0.404481	1.09635	1.11247	1.282	1.34875	0.986566	1.78117	0.941343	1.62823	0.758944	0.979138	1.2621	1.31761	0.827121	0.792329
ENSRNOG00000052785	2610	AABR07021823.1					0.107596	0.498994	0.818746	-0.0898095	0.451976	0.999852	-0.112525	0.343809	0.89814	-0.0227157	0.846986	0.982748	0.0177863	0.910284	0.980013	-0.00492944	0.975133	0.997014	2.33319	1.96069	1.74032	2.39245	2.17808	2.4579	2.11032	1.82995	2.49913	2.01369	2.1652	2.78856	2.47558	2.27892	2.418	2.57962	2.45398	2.01134	2.2258	2.30435	2.43715	2.44894	2.66533	2.4026
ENSRNOG00000004127	6023	AABR07021840.1					0.0348791	0.820754	0.949067	-0.105626	0.377596	0.999852	-0.16863	0.157813	0.81551	-0.0630042	0.597158	0.947239	-0.0707471	0.650766	0.899826	-0.133751	0.388863	0.837582	11.7498	11.1186	10.9351	8.60945	6.69274	5.66026	8.85839	5.47382	7.60596	6.12413	6.81807	5.98826	7.55405	6.17216	6.58456	7.10423	9.76266	6.85251	8.14488	6.82353	8.17388	7.63529	9.03228	6.12253
ENSRNOG00000061007	780	AABR07021888.1					-0.317843	0.137111	0.503713	0.128965	0.393516	0.999852	0.133352	0.376393	0.904961	0.00438727	0.977252	0.997673	-0.188879	0.3835	0.774859	-0.184492	0.394382	0.841389	2.42497	2.7148	3.11966	3.13258	3.1803	2.93732	3.40312	4.33733	3.50056	3.79784	3.98481	5.39122	3.02009	3.63125	3.49384	4.20233	4.21975	3.94532	3.12627	4.54734	3.56785	3.83121	3.90815	3.23979
ENSRNOG00000051880	3623	AABR07021996.1					-0.0446872	0.838491	0.955172	0.0293969	0.857525	0.999852	-0.230755	0.144853	0.813231	-0.260152	0.101797	0.699051	-0.0152903	0.94478	0.988282	-0.275442	0.201892	0.726011	0.967747	1.09589	0.828351	0.924202	0.656163	0.63238	0.84256	0.769003	0.837379	0.553886	0.805901	0.758908	0.613044	0.859954	0.69281	0.904724	0.589281	0.874374	0.831424	0.744894	1.02417	0.847739	0.884538	1.085
ENSRNOG00000056214	911	AABR07022098.1					-1.43694	0.134203	0.500041	0.985861	0.153098	0.999852	0.466455	0.480137	0.92787	-0.519406	0.472837	0.920361	-0.451075	0.656778	0.902645	-0.970481	0.32944	0.810588	0.860889	0	0.534212	0	0.113458	0.201195	0.218532	0.218449	0.333021	0.104894	0.310164	0.266306	0.22164	0.310908	0.157444	0	0	0	0.157454	0.16928	0.145467	0.455596	0	0.102738
ENSRNOG00000046132	480	AABR07024439.1					0.145086	0.610768	0.871521	0.296891	0.188828	0.999852	0.17441	0.434343	0.91851	-0.122481	0.594066	0.947239	0.441977	0.129985	0.531034	0.319496	0.273581	0.781584	5.09391	6.98496	4.39352	6.22166	3.23	4.77315	5.25356	4.97518	4.1083	3.38437	3.33577	4.54885	2.80437	3.39295	4.48223	2.95299	4.26252	3.20557	2.98834	3.85536	3.17496	6.74453	3.74531	2.53484
ENSRNOG00000059374	1778	AABR07024457.1					-0.419812	0.35424	0.727536	-0.277449	0.375116	0.999852	-0.483301	0.111728	0.798234	-0.205852	0.482143	0.920711	-0.697261	0.115105	0.508106	-0.903113	0.0377733	0.458108	0.700565	0.694733	0.775529	0.152694	0.290663	0.360805	0.522526	0.261164	0.639867	0.161235	0.211893	0.136448	0.454251	0.438078	0.322681	0.398604	0.450288	0.356339	0.524389	0.303571	0.409933	0.560245	0.571495	0.42112
ENSRNOG00000061982	2710	AABR07024473.2					0.749033	0.194075	0.578901	-0.611711	0.13959	0.999852	-0.59665	0.149844	0.814568	0.0150616	0.968695	0.997424	0.137322	0.799794	0.951466	0.152384	0.778621	0.958024	0.306422	0.227903	0.448955	0.166968	0.152561	0.135269	0.0979495	0.146869	0	0.176307	0.173776	0.119363	0.17385	0.104516	0.105853	0.196139	0.196953	0.333986	0.15879	0.170717	0.122251	0.0306309	0.201897	0.414438
ENSRNOG00000058571	3784	AABR07024542.1					0.502858	0.00243402	0.0989897	-0.155827	0.235802	0.999852	-0.255102	0.0515449	0.722367	-0.0992751	0.448839	0.916917	0.347032	0.0407386	0.335434	0.247756	0.138305	0.664959	24.798	26.9077	30.7811	28.6031	28.4895	26.9315	28.533	20.09	14.9526	20.5815	19.6388	16.0283	22.5713	19.2742	16.6781	24.3247	22.3803	28.6791	29.7381	24.1062	19.857	24.1965	19.1483	26.0945
ENSRNOG00000048176	127	AABR07024593.2					-0.267543	0.291372	0.677785	-0.0578783	0.747499	0.999852	-0.0666093	0.710143	0.968752	-0.00873099	0.9609	0.997117	-0.325422	0.197176	0.621231	-0.334153	0.186302	0.712501	19.9791	19.4525	25.5468	12.1138	15.4633	13.7106	19.856	14.1029	17.3191	12.7913	15.5741	19.1028	22.7882	16.7266	12.9879	20.2291	13.3085	17.1043	17.5065	13.9643	17.2172	17.6477	19.6946	18.424
ENSRNOG00000029131	1869	AABR07024637.1		GO:0005856;GO:0070830	cytoskeleton;bicellular tight junction assembly		1.66635	0.0279966	0.270505	0.121088	0.848307	0.999852	0.677686	0.320819	0.890643	0.556597	0.423001	0.912147	1.78744	0.0243357	0.272717	2.34404	0.00302675	0.174167	0.148101	0.0472077	0	0.2421	0.553023	0.196136	0.106518	0.177463	0.0811616	0.102256	0.201576	0.0865365	0.0360111	0.0378862	0.0767424	0.284397	0.047596	0.290562	0.230241	0	0	0.0444139	0	0.200308
ENSRNOG00000055192	1813	AABR07024641.1					0.80492	0.196477	0.581371	-0.259211	0.604971	0.999852	0.724281	0.184439	0.832332	0.983492	0.065545	0.625133	0.545709	0.389737	0.778875	1.5292	0.0212672	0.381529	0.305351	0.243329	0.223693	0.249578	0.342063	0.252743	0.292822	0.256122	0.0836686	0.263537	0.103901	0.0446047	0.11137	0.117169	0.118669	0.586363	0.0490661	0.399383	0.118677	0.0425301	0.146189	0.0915716	0.0431125	0.206495
ENSRNOG00000051588	939	AABR07024669.1					0.166168	0.793021	0.93725	-0.295207	0.545495	0.999852	-0.566336	0.233148	0.867826	-0.271129	0.554773	0.937756	-0.129039	0.834234	0.961648	-0.400168	0.512841	0.889714	0.343913	1.03359	0.518283	0.192752	0.660447	0.390392	0.141344	0.42387	0.403863	0.203533	0.300915	0.430609	0.143354	0.452456	0.99287	0.377379	0.189472	0.19278	0.611035	0.328465	0.564516	0.530413	0.665925	0.099674
ENSRNOG00000059262	1303	AABR07024786.1					-0.0786576	0.691612	0.903264	-0.0646974	0.66186	0.999852	-0.162208	0.266346	0.880427	-0.0975101	0.501496	0.926595	-0.143355	0.469044	0.823647	-0.240865	0.219573	0.74462	3.36353	2.84398	1.99199	2.6392	3.25231	2.60234	3.10668	3.5637	2.38654	2.3468	2.52995	3.16522	3.09922	3.09757	2.69691	2.92353	3.277	2.98691	3.6328	3.66895	3.00027	2.73938	3.35927	2.87318
ENSRNOG00000028958	1008	AABR07024795.1		GO:0016620;GO:0051287;GO:0055114;GO:0050661;GO:0006006	oxidoreductase activity, acting on the aldehyde or oxo group of donors, NAD or NADP as acceptor;NAD binding;oxidation-reduction process;NADP binding;glucose metabolic process		0.340093	0.610935	0.871656	0.229507	0.694783	0.999852	0.348854	0.558182	0.942815	0.119347	0.846146	0.98251	0.5696	0.401872	0.78533	0.688947	0.318513	0.806069	0.366139	0.175062	0.241402	0.179557	0.307619	0.363669	0.263336	0.197428	0.150487	0.0948002	0.0934389	0.160453	0.133541	0.0702474	0.426879	0	0	0.179584	0.213453	0.15299	0.131468	0	0.232628	0
ENSRNOG00000059970	315	AABR07024869.1					0.389223	0.56312	0.849087	-0.530233	0.281207	0.999852	-0.383953	0.444036	0.922564	0.14628	0.752579	0.971228	-0.141011	0.824254	0.958381	0.00526917	0.99349	0.999788	0.585822	1.1204	1.54498	0.574583	1.31251	0.58187	0.421338	0.842358	0.481559	0.606721	1.19602	0.256725	0.640998	1.34875	1.13835	0.562474	1.41201	0.287334	0.68305	0.489569	0.841398	0.263523	0.992545	1.78274
ENSRNOG00000060135	969	AABR07024869.2					-0.453194	0.405216	0.765635	-0.253113	0.499581	0.999852	0.59526	0.167323	0.822124	0.848374	0.0403311	0.544924	-0.706308	0.179539	0.600785	0.142066	0.80677	0.96481	0.285656	0.0910538	0.251118	0.373568	0.32	0.189153	0.342419	0.410747	0.234816	0.493078	0.485998	0.166911	0.555664	0.365373	0.51807	0.274271	0.367211	0.373623	0.444088	0.238722	0.341899	0.0856653	0.0806635	0.0965881
ENSRNOG00000061399	621	AABR07024955.1					0.68155	0.440197	0.786855	0.349932	0.637803	0.999852	0.116918	0.871344	0.990473	-0.233014	0.754517	0.971228	1.03148	0.25007	0.675976	0.798468	0.349794	0.821195	0.520023	0.284158	0.391842	0.437183	0.998646	0.147576	0.427445	0.213641	0.122135	0.461636	0.303338	0.130223	0.433525	0	0.115484	0	0	0.728745	0.808441	0	0.426796	0	0.125866	0.150715
ENSRNOG00000049177	822	AABR07024972.1					-0.0338716	0.948578	0.985556	-0.118984	0.757217	0.999852	-0.170963	0.65354	0.962519	-0.0519788	0.889618	0.987652	-0.152855	0.765751	0.940212	-0.204834	0.687424	0.939393	0.505111	0.644023	0.394702	0.770655	0.251484	0.557448	0.484385	0.322801	0.645887	0.232503	1.03124	0.4919	0.491276	0.172286	1.13419	0.538866	0.5411	0.550548	0.785258	0.65663	0.644867	0.60591	0.475444	0.341584
ENSRNOG00000047809	168	AABR07025358.1					0.13948	0.686263	0.901384	0.0405869	0.883701	0.999852	-0.331736	0.205138	0.850261	-0.372323	0.157983	0.779803	0.180067	0.60405	0.880043	-0.192256	0.563269	0.903729	3.84446	5.25185	3.37963	4.30937	9.22856	4.36402	4.34505	6.31768	4.96608	3.41281	3.3638	4.81359	3.20499	5.05781	7.25695	2.6366	4.23604	4.31001	6.40359	5.96662	7.88811	4.94105	4.65256	4.45685
ENSRNOG00000033638	1305	AABR07025743.1					0.760561	0.122452	0.484104	0.324208	0.441145	0.999852	-0.113797	0.77228	0.977304	-0.438005	0.288388	0.862136	1.08477	0.032933	0.307659	0.646764	0.183916	0.711082	0.424216	0	0.186463	0.416078	0.316812	0.632031	0.254256	0.152496	0.348715	0.2929	0.360867	0.371809	0.361022	0.21704	0.0549546	0.203654	0.272665	0.277426	0.27479	0.29543	0.355418	0.381654	0.419265	0.143439
ENSRNOG00000053529	1103	AABR07025757.1					0.115282	0.440895	0.787614	-0.0540388	0.63783	0.999852	-0.0356287	0.756176	0.976802	0.0184101	0.87217	0.985359	0.0612428	0.683082	0.914476	0.0796529	0.59484	0.910759	6.98486	3.35966	6.10356	11.3224	13.1191	10.8013	12.1531	9.68272	11.5522	11.0893	10.2469	11.1441	10.6174	11.2345	10.7931	11.7263	12.4201	11.8164	9.36329	11.8142	12.2548	9.55778	11.7634	12.8978
ENSRNOG00000038744	486	AABR07025819.1					-0.925414	0.236118	0.627393	0.462107	0.419904	0.999852	0.264659	0.63966	0.96142	-0.197449	0.735128	0.969984	-0.463307	0.54225	0.854995	-0.660755	0.404807	0.846712	0.759399	1.997	0.166895	0.931038	1.27605	0	1.09236	1.22844	1.24849	0.393245	1.93799	1.33117	0.830923	1.45698	2.21345	0.364566	0	0.558705	0.442717	0.158657	1.77239	0.854009	0.964975	1.73322
ENSRNOG00000054809	1662	AABR07026032.1					0.393593	0.0165329	0.215685	-0.15947	0.212483	0.999852	0.017356	0.892903	0.991049	0.176826	0.166822	0.791525	0.234123	0.154679	0.565694	0.410949	0.0121028	0.307446	6.16224	6.10504	6.00282	8.54874	7.77376	7.05806	7.02737	6.30628	4.47224	6.38207	7.36717	5.06035	6.96536	5.79427	5.86844	8.7417	6.26231	7.40637	7.63807	5.93846	5.10306	6.04342	5.31433	6.08191
ENSRNOG00000059081	2432	AABR07026032.3					0.566193	0.000831095	0.0596734	-0.413575	0.00192297	0.29549	-0.21202	0.112796	0.798234	0.201555	0.127634	0.741874	0.152618	0.374086	0.769854	0.354173	0.0352482	0.447203	7.32218	8.96097	9.1717	7.92592	8.11749	7.80033	7.17635	5.59162	3.86713	5.65807	4.95718	5.18728	6.78029	6.43457	5.24893	9.39808	7.46185	8.1876	7.60848	6.02399	7.00199	5.90488	5.11016	5.92659
ENSRNOG00000059145	948	AABR07026137.2					0.0769308	0.92092	0.977675	-0.407712	0.476147	0.999852	-1.1503	0.0316048	0.708359	-0.742586	0.148809	0.771476	-0.330782	0.662475	0.905198	-1.07337	0.141798	0.671003	0.145992	0.186142	0.427802	0.0954608	0	0.580028	0.210002	0.349872	0.160012	0	0.0993527	0.426521	0.21299	0.149387	0.529547	0.186898	0.375346	0.286425	0.605234	0.650693	0.139789	0.350252	0.906954	0.296183
ENSRNOG00000059911	2158	AABR07026294.1		GO:0016021;GO:0016020;GO:0005765;GO:0016746;GO:0007041	integral component of membrane;membrane;lysosomal membrane;transferase activity, transferring acyl groups;lysosomal transport		0.0534422	0.550879	0.843757	0.0300207	0.664097	0.999852	-0.00747917	0.913725	0.992025	-0.0374999	0.587266	0.94602	0.0834629	0.351054	0.752684	0.045963	0.607967	0.912963	39.2071	46.4869	43.9384	39.0839	41.4302	39.1124	39.2383	41.283	33.9864	38.9231	38.1459	40.9588	36.1163	41.6719	35.8911	37.1518	33.2661	43.7032	41.1776	37.5888	36.9374	39.4661	37.3791	41.3323
ENSRNOG00000050771	327	AABR07026300.1					0.0166134	0.941572	0.983957	0.0193177	0.909976	0.999852	0.075429	0.660067	0.963558	0.0561114	0.744002	0.971072	0.0359311	0.874265	0.972025	0.0920424	0.686872	0.939393	6.34865	9.71352	11.4101	9.40946	7.58605	12.6116	7.30577	10.7517	11.5972	9.64353	8.64095	12.1179	11.1146	8.22861	9.86914	11.3785	9.24934	9.41084	8.11513	11.3185	8.30784	9.64638	9.32219	10.5901
ENSRNOG00000038375	805	AABR07026311.1					0.0156945	0.95583	0.987285	-0.0367179	0.862525	0.999852	-0.0150193	0.943666	0.995631	0.0216986	0.918152	0.991685	-0.0210234	0.940062	0.986956	0.000675159	0.998012	0.999923	2.75082	2.8497	2.41822	2.92288	3.08154	2.8461	2.14333	2.47214	3.20341	3.08636	1.87203	5.12334	4.09681	2.72682	3.20716	3.30148	2.21011	2.586	3.20736	3.35248	2.22239	2.99041	2.33032	4.0693
ENSRNOG00000057840	3461	AABR07026473.1					0.393597	0.0309857	0.281722	-0.271963	0.0586723	0.896493	-0.240998	0.0939957	0.774904	0.0309655	0.825756	0.981673	0.121634	0.502679	0.838176	0.152599	0.400899	0.84389	1.67952	1.96296	1.40615	1.54271	2.44886	1.69467	1.57226	1.51416	1.64358	1.1044	1.14297	1.00472	1.59462	1.88225	1.42976	1.84295	1.56786	1.35988	1.71996	1.64864	1.53158	1.48703	1.78413	1.271
ENSRNOG00000054984	1124	AABR07026483.1					0.265638	0.178873	0.558235	-0.190117	0.210464	0.999852	-0.0191321	0.900924	0.992025	0.170984	0.258436	0.850079	0.0755219	0.701851	0.921242	0.246506	0.212048	0.739172	2.4216	2.43342	2.23705	4.34771	4.96569	3.99518	4.66415	3.89516	2.96904	2.72053	4.10599	3.59735	3.65266	3.27588	4.27487	5.12307	3.64058	5.4757	4.01991	4.04744	3.89072	3.76645	3.05976	3.58055
ENSRNOG00000031681	645	AABR07026539.1					-0.162578	0.533301	0.836149	0.155608	0.432156	0.999852	0.230493	0.248325	0.870458	0.0748845	0.71301	0.969147	-0.00697004	0.979003	0.994509	0.0679145	0.799413	0.964068	3.86234	2.87264	1.76055	3.08671	2.88446	2.84169	3.49809	3.18823	3.29252	2.22229	3.79666	2.38217	3.02611	2.85433	3.33562	1.92288	2.75835	2.52587	3.33582	1.91274	2.67095	2.57394	2.78721	2.32171
ENSRNOG00000061488	2980	AABR07026557.2					0.0183947	0.972114	0.991857	0.572697	0.179686	0.999852	0.153588	0.706358	0.968752	-0.419108	0.330257	0.882589	0.591092	0.299565	0.717373	0.171983	0.756914	0.958024	0.247697	0.0888233	0.244967	0.182208	0.173423	0.153766	0.0890749	0.0222603	0.33087	0.224466	0.379274	0.162822	0.158099	0.0712846	0.16846	0.0891842	0.179108	0.0911176	0.120336	0.1035	0.222349	0.139278	0.262292	0.188444
ENSRNOG00000056874	448	AABR07026565.1					0.791019	0.0463428	0.328736	-0.157761	0.632979	0.999852	-0.309985	0.334302	0.897087	-0.152224	0.626613	0.950845	0.633258	0.103943	0.490961	0.481034	0.20899	0.734681	0.514883	0.787778	0.724207	1.81802	2.07643	1.43195	0.88876	1.33264	0.507894	0.853202	1.05119	1.44408	1.50234	1.1064	1.44072	0.988724	0.595694	1.01016	1.28072	1.2048	0.887412	1.11174	1.2213	2.08915
ENSRNOG00000050796	195	AABR07026893.1		GO:0005622;GO:0003676;GO:0006355	intracellular;nucleic acid binding;regulation of transcription, DNA-templated		0.0647578	0.783965	0.934847	-0.0289156	0.871754	0.999852	0.246631	0.182945	0.832332	0.275546	0.13574	0.753143	0.0358422	0.879459	0.973372	0.311388	0.198561	0.723203	11.8291	11.3117	10.8148	12.5303	10.601	11.7493	10.89	11.226	12.0575	11.271	9.17713	9.95303	10.0094	9.07812	11.7687	7.7232	15.5104	12.5322	9.5627	9.49011	11.553	9.36519	8.41755	5.27966
ENSRNOG00000052412	1249	AABR07026984.1					0.062961	0.919312	0.977215	-0.130245	0.778213	0.999852	0.134192	0.779425	0.978128	0.264437	0.573958	0.941159	-0.0672843	0.911741	0.980239	0.197153	0.755257	0.957852	0.295491	0.141283	0.454586	0.144911	0.496525	0.220123	0.106262	0.106222	0.546525	0.153016	0.452457	0.258986	0.161661	0.510236	0.459348	0.212785	0.213667	0.144932	0.172266	0.24694	0.159152	0.265844	0.250322	0.374675
ENSRNOG00000011955	345	AABR07026997.1		GO:0005840;GO:0003735;GO:0005622;GO:0030529;GO:0006414	ribosome;structural constituent of ribosome;intracellular;intracellular ribonucleoprotein complex;translational elongation		-0.0530645	0.930973	0.981716	0.84158	0.0846395	0.942006	0.757935	0.114603	0.798998	-0.0836446	0.878491	0.986327	0.788515	0.233471	0.660383	0.704871	0.284048	0.788309	0.802322	1.02297	1.41063	0.52462	0.898782	1.06254	1.1541	1.34594	0.219842	0.830944	1.09202	0.703203	0.585259	0.820978	0.207872	0.770345	0.257846	0.262348	0.415769	0.223499	0.384117	0.240608	0.679678	1.35643
ENSRNOG00000041433	135	AABR07027009.1					0.834356	0.197266	0.582747	-0.649699	0.216309	0.999852	-0.358771	0.508366	0.932165	0.290928	0.562623	0.938695	0.184658	0.768824	0.941887	0.475585	0.455968	0.868009	1.70865	3.26782	3.60494	4.69243	2.29689	1.3577	0.983123	2.94825	2.80909	0	1.39535	0	1.49566	1.04903	3.18737	1.31244	4.61258	2.01134	1.06252	2.85582	1.47245	1.84466	1.73695	2.07986
ENSRNOG00000039581	3108	AABR07027111.1		GO:0016021;GO:0016020	integral component of membrane;membrane		-0.00658709	0.996179	0.99869	-0.249377	0.669738	0.999852	-0.658182	0.232907	0.867826	-0.408805	0.445283	0.916667	-0.255964	0.729687	0.928683	-0.664769	0.346032	0.818484	0.118748	0.113554	0.10439	0.0873522	0.0997683	0	0.0854064	0.0853741	0.0488067	0	0.060609	0	0.0433107	0.0455659	0.115373	0.0285037	0.0858657	0.0291217	0.023076	0.0744277	0.170554	0.106834	0.0502979	0.0301139
ENSRNOG00000058611	1065	AABR07027137.1					-0.369515	0.303319	0.686658	0.143824	0.589231	0.999852	0.0103084	0.968689	0.99766	-0.133515	0.616545	0.950149	-0.225691	0.529418	0.849404	-0.359207	0.318693	0.806169	1.03963	1.077	1.21857	0.849736	1.74693	1.11867	0.996969	2.18005	1.35311	0.897264	1.06125	2.27798	1.39033	2.26058	1.2121	1.24774	0.584693	1.27479	1.21217	1.52042	1.61762	1.87064	1.39446	1.14246
ENSRNOG00000057683	222	AABR07027212.1					0.251701	0.200692	0.58625	-0.262935	0.0781367	0.932901	0.0469845	0.75753	0.976802	0.30992	0.0382114	0.534993	-0.0112336	0.953678	0.989513	0.298686	0.129903	0.65903	19.3262	32.5899	27.4024	30.1656	29.7975	28.0713	18.8321	26.2952	25.2819	23.244	28.4256	31.3274	29.7111	34.7668	32.3044	24.3422	30.053	31.3932	17.7685	26.7444	23.579	29.1656	30.2793	20.6581
ENSRNOG00000051772	1929	AABR07027272.1					0.538103	0.0198756	0.235074	-0.257139	0.15087	0.999852	-0.235121	0.189152	0.835497	0.0220185	0.899351	0.989528	0.280964	0.215814	0.645609	0.302982	0.183622	0.710623	0.573978	0.411654	0.630725	1.87656	1.55388	1.75783	1.20406	1.10044	1.33683	1.13937	1.51362	1.34152	1.39564	0.991111	1.93324	1.83701	1.66016	1.31378	1.04104	1.75879	1.33963	1.29097	1.98548	1.60114
ENSRNOG00000060680	1517	AABR07027309.1					0.275038	0.243618	0.634948	0.246789	0.186043	0.999852	-0.213604	0.221834	0.862525	-0.460393	0.0109631	0.336516	0.521827	0.0310285	0.300792	0.0614341	0.791128	0.961693	1.39891	1.22139	1.60405	1.49138	1.49896	1.75194	1.79353	1.04948	1.19993	1.25984	1.61427	1.38601	1.02044	1.07358	1.32369	1.05116	0.99688	1.55126	1.37105	1.52486	1.39771	2.18878	1.75184	1.48072
ENSRNOG00000057161	439	AABR07027407.1					0.677675	0.000344122	0.0423999	-0.0870559	0.566471	0.999852	-0.3144	0.0375917	0.716582	-0.227345	0.131491	0.747552	0.590619	0.00231983	0.0945952	0.363274	0.0599259	0.534596	48.0251	55.873	66.5149	94.0013	92.294	85.7993	76.4887	75.7043	40.4279	57.6834	54.4951	50.2894	60.2524	60.0025	42.8007	70.0242	65.6538	83.7064	82.5028	61.4749	59.9209	77.7152	60.1801	104.68
ENSRNOG00000058289	381	AABR07027575.1					-0.121622	0.619406	0.874377	-0.0334932	0.850422	0.999852	0.0971942	0.589647	0.951775	0.130687	0.466267	0.92005	-0.155115	0.524834	0.846654	-0.024428	0.92114	0.986843	4.35907	6.94733	4.4707	3.80039	6.23957	6.25395	5.92196	4.52684	6.5693	7.5243	6.42742	5.30632	4.59298	6.5048	7.15275	6.51052	7.00448	4.98875	5.8355	5.2619	5.91297	5.6647	5.1288	5.65003
ENSRNOG00000053712	1905	AABR07027910.1					-0.0379048	0.829918	0.951805	-0.134567	0.321961	0.999852	-0.258767	0.0547782	0.722367	-0.1242	0.354017	0.89334	-0.172471	0.332511	0.740535	-0.296672	0.0932001	0.603495	10.8735	9.2168	10.4316	6.65069	5.20869	4.42588	7.52437	4.7706	5.65358	3.71199	4.79584	4.62711	6.21819	5.72422	5.08222	4.65037	6.771	5.6064	7.86852	5.58571	6.57384	5.62113	6.56487	4.91307
ENSRNOG00000053341	315	AABR07027979.1					0.998268	0.00885138	0.169577	-0.962933	0.00141337	0.2465	-0.53146	0.0910968	0.774904	0.431473	0.127034	0.739967	0.0353349	0.921806	0.982731	0.466808	0.200181	0.724681	2.92911	2.80099	4.11993	4.02208	7.21879	2.03654	2.94937	1.05295	2.4078	1.21344	1.19602	3.0807	3.63232	4.94542	3.18737	3.37484	4.23604	4.31001	3.64293	3.67177	3.15524	3.16227	2.23323	1.48562
ENSRNOG00000021292	1275	AABR07028027.1					0.0727116	0.699191	0.905783	-0.152705	0.276363	0.999852	-0.168054	0.229288	0.867203	-0.015349	0.911015	0.991069	-0.0799933	0.667295	0.90755	-0.0953424	0.608529	0.913384	2.89465	3.32164	2.41743	3.33596	3.48586	2.65949	3.17491	2.86154	3.21228	3.14781	3.32422	2.28334	3.95911	2.99898	2.92488	3.891	3.34897	2.83953	2.98131	3.74952	3.22206	3.25528	3.18782	3.89057
ENSRNOG00000041870	83	AABR07028106.1					0.581142	0.139667	0.506415	-0.192113	0.558371	0.999852	-0.460599	0.141704	0.811657	-0.268486	0.377219	0.903048	0.38903	0.311751	0.727266	0.120544	0.746949	0.955292	3.89078	2.12605	5.86346	8.72259	4.9812	14.354	7.99527	5.59458	6.39661	3.45392	6.80865	2.92295	6.48721	5.11875	8.64045	3.20204	7.50239	7.63339	6.91279	9.29002	10.3781	8.00093	6.59206	4.51055
ENSRNOG00000049614	1407	AABR07028488.1		GO:0010951;GO:0004867;GO:0030212	negative regulation of endopeptidase activity;serine-type endopeptidase inhibitor activity;hyaluronan metabolic process		-0.110161	0.407741	0.766842	0.0884799	0.382971	0.999852	0.0667146	0.509703	0.932792	-0.0217652	0.830489	0.981673	-0.021681	0.870854	0.971219	-0.0434463	0.744969	0.954772	10.23	8.40297	6.05308	10.6126	13.7372	11.7242	12.876	13.2954	13.0452	11.2741	12.7188	13.047	11.6241	11.4241	13.7621	12.089	13.0875	9.77793	11.0613	12.1114	13.2803	12.6255	11.555	12.2397
ENSRNOG00000053515	300	AABR07028568.1		GO:0016021;GO:0016020	integral component of membrane;membrane		-0.570361	0.536528	0.837957	0.254186	0.715573	0.999852	-0.765469	0.229928	0.867283	-1.01966	0.1219	0.732446	-0.316175	0.744495	0.934319	-1.33583	0.136268	0.664959	0.92267	0.882311	0.540741	0	0.344533	0.916445	1.76962	0.442238	0.252819	0	0.313955	0.269561	0.673048	0.236031	0.478105	0.295299	0.889569	0	2.15161	0.257024	0.441734	1.38349	0.781629	0.31198
ENSRNOG00000031519	363	AABR07028691.1		GO:0016620;GO:0055114	oxidoreductase activity, acting on the aldehyde or oxo group of donors, NAD or NADP as acceptor;oxidation-reduction process		-4.9844	0.055716	0.353075	0.254249	0.916626	0.999852	3.23249	0.0518111	0.722367	2.97824	0.0649831	0.624549	-4.73016	0.0364121	0.320249	-1.75192	0.331016	0.811266	0	0.243061	0.223447	0	0	0	0.182812	0	0	0	0	6.015	0	0.390134	3.55615	0	0.24506	0	0	0.212416	0	0	0	0.257834
ENSRNOG00000061514	225	AABR07028795.1		GO:0046854;GO:0046488;GO:0016307;GO:0016310;GO:0016740;GO:0016301;GO:0005524;GO:0000166	phosphatidylinositol phosphorylation;phosphatidylinositol metabolic process;phosphatidylinositol phosphate kinase activity;phosphorylation;transferase activity;kinase activity;ATP binding;nucleotide binding		-0.172517	0.649613	0.887519	0.117894	0.679457	0.999852	0.00617724	0.982578	0.998406	-0.111716	0.694192	0.964602	-0.054623	0.886305	0.973782	-0.166339	0.659538	0.931787	3.28061	1.17642	1.08148	4.42429	3.67502	3.25847	4.42405	3.5379	2.69673	3.39764	6.27909	3.95356	4.18785	4.40592	3.82484	4.72478	3.16291	1.60907	5.73762	4.45508	4.12285	2.21359	3.12652	4.15973
ENSRNOG00000059656	732	AABR07028839.1					0.400423	0.615693	0.873329	-0.152107	0.804993	0.999852	0.378706	0.549533	0.940368	0.530813	0.39984	0.911494	0.248316	0.757521	0.937982	0.779129	0.341106	0.815789	0.693263	0.241069	0.332423	0.370889	0.423606	0.250395	0.634598	0.181245	0.103614	0.261089	0.38601	0.220952	0.0919464	0.0967341	0.293917	0.605121	1.09373	0	0.391914	0.316013	0.0905193	0.340204	0.21356	0
ENSRNOG00000055317	6542	AABR07028908.2					0.266623	0.344924	0.720438	-0.0802293	0.711491	0.999852	-0.233485	0.270737	0.880427	-0.153256	0.464854	0.92005	0.186394	0.50497	0.838705	0.0331381	0.904554	0.98457	0.225661	0.269737	0.185978	0.290497	0.221192	0.238147	0.162301	0.202799	0.243466	0.219104	0.230355	0.210144	0.154322	0.281419	0.285021	0.148958	0.244761	0.207529	0.219261	0.282875	0.202568	0.291841	0.298697	0.185986
ENSRNOG00000056130	309	AABR07028970.2		GO:0001105;GO:0005634;GO:0003713;GO:0005737;GO:0006357;GO:0003785;GO:0010735;GO:0051145	RNA polymerase II transcription coactivator activity;nucleus;transcription coactivator activity;cytoplasm;regulation of transcription from RNA polymerase II promoter;actin monomer binding;positive regulation of transcription via serum response element binding;smooth muscle cell differentiation		-0.0594812	0.794698	0.937586	0.0758722	0.660572	0.999852	0.178187	0.306235	0.886105	0.102315	0.559931	0.938417	0.016391	0.943475	0.987685	0.118706	0.609631	0.914108	4.62828	5.13968	4.19993	13.1792	11.0384	7.4146	13.3151	9.87521	12.5182	8.65903	12.4972	9.15985	10.8907	9.39542	8.81941	9.17433	15.258	9.66613	8.81996	12.2273	7.71962	9.40239	10.1182	10.6013
ENSRNOG00000057978	585	AABR07028997.1		GO:0042626;GO:0055085;GO:0016021;GO:0016887;GO:0005524;GO:0005887;GO:0008559;GO:0015431;GO:0034634;GO:0006855;GO:0034775;GO:0042908;GO:0016323	ATPase activity, coupled to transmembrane movement of substances;transmembrane transport;integral component of membrane;ATPase activity;ATP binding;integral component of plasma membrane;xenobiotic-transporting ATPase activity;glutathione S-conjugate-exporting ATPase activity;glutathione transmembrane transporter activity;drug transmembrane transport;glutathione transmembrane transport;xenobiotic …		0.581679	0.0527696	0.345443	-0.116918	0.613157	0.999852	-0.292589	0.192656	0.842422	-0.17567	0.426289	0.912343	0.464761	0.117538	0.510927	0.28909	0.321992	0.807799	2.05038	2.26234	2.21843	2.62982	2.47357	2.34986	2.04187	1.47413	1.55581	1.63348	2.73704	2.07355	2.07092	0.968333	2.32923	2.27153	2.8892	2.01134	1.71638	1.97711	2.2653	1.84466	3.20668	3.19979
ENSRNOG00000049077	79	AABR07029204.1					-0.135454	0.414104	0.771311	-0.136205	0.268431	0.999852	-0.0466223	0.706963	0.968752	0.0895826	0.463978	0.92005	-0.271659	0.0979538	0.479486	-0.182077	0.272396	0.780676	145.992	138.489	125.26	84.7692	52.3341	80.0439	89.041	67.1754	85.4463	67.7377	72.7262	71.6555	97.9753	96.8027	79.8859	71.7688	82.2007	68.7419	81.7066	75.1551	79.6799	87.2127	80.1418	63.9756
ENSRNOG00000051654	1210	AABR07029217.2					-0.38879	0.526588	0.83349	-0.10214	0.82523	0.999852	-0.221787	0.623466	0.957866	-0.119647	0.789646	0.976943	-0.49093	0.422073	0.799704	-0.610577	0.307654	0.799042	0.266888	0.0729183	0.33517	0.224372	0.256264	0.227218	0.383905	0.274114	0.313411	0.236922	0.07784	0.133667	0.389367	0.292601	0.118538	0.292858	0.294072	0.149604	0.237092	0.764699	0.273802	0.068603	0.25839	0.0773503
ENSRNOG00000054877	137	AABR07029217.3					-0.592926	0.391567	0.753888	0.210513	0.668312	0.999852	0.478331	0.346559	0.899203	0.267818	0.608446	0.947737	-0.382413	0.589346	0.875157	-0.114594	0.875615	0.979763	4.04089	2.57609	1.77616	0.660561	2.26336	1.33788	1.45316	1.45261	3.87532	1.39502	2.74997	1.18056	1.9651	1.03371	2.09389	0.64664	3.89592	0.660658	2.09402	1.68848	0.967301	0	1.7116	2.0495
ENSRNOG00000053479	264	AABR07029417.1					-0.190141	0.248445	0.637926	-0.113506	0.361219	0.999852	-0.0208813	0.866888	0.989791	0.0926244	0.455142	0.91876	-0.303647	0.0655862	0.405126	-0.211023	0.200396	0.724681	93.8398	136.023	111.835	52.1043	52.0715	46.5165	64.8526	43.9725	64.9284	57.5523	57.0826	50.2364	64.5004	59.0078	59.4915	50.335	77.5003	55.1975	52.1602	63.0877	60.2365	62.2572	64.8397	40.061
ENSRNOG00000053102	939	AABR07029526.1					-0.777223	0.179648	0.558987	0.115797	0.769832	0.999852	-0.603319	0.0927524	0.774904	-0.719116	0.0492088	0.584894	-0.661426	0.262212	0.687634	-1.38054	0.0115879	0.304989	0.491305	0.469814	0.777424	0	0.440298	0.390392	0.706718	0.353225	0.565409	0.305299	0.300915	0.344487	0.215031	0.527865	0.381873	0.283034	0.568415	0.48195	0.916552	0.492697	0.705645	0.176804	0.832406	0.897066
ENSRNOG00000049032	258	AABR07029573.1					0.295949	0.0973056	0.438122	-0.0420388	0.757132	0.999852	-0.0943965	0.483549	0.929025	-0.0523577	0.696086	0.964602	0.25391	0.154453	0.565431	0.201552	0.255922	0.772524	16.9871	15.3892	17.6055	21.3965	16.0248	17.7606	15.4327	12.3415	18.8144	15.1857	21.1737	15.6722	15.9131	12.6249	15.8442	18.542	21.0324	17.8915	14.7332	17.9319	16.4366	17.3741	19.6922	18.8639
ENSRNOG00000003214	1773	AABR07029742.1					-0.0589756	0.696725	0.90504	-0.0591858	0.602502	0.999852	0.113323	0.323709	0.891122	0.172509	0.131373	0.747552	-0.118161	0.431608	0.804821	0.0543476	0.721053	0.946007	5.30809	5.97165	7.04519	6.02292	5.65477	6.04761	4.94057	6.02371	7.2295	7.16824	6.42783	5.83821	6.60521	6.50983	7.36168	5.69612	6.22146	6.53429	4.32829	5.61016	6.31582	5.61825	6.34826	6.49298
ENSRNOG00000057661	121	AABR07029863.2					0.945406	0.0858865	0.416521	-0.596192	0.166665	0.999852	-0.340256	0.447636	0.922697	0.255936	0.528526	0.930339	0.349214	0.494744	0.834756	0.605151	0.252504	0.769316	1.90634	1.45837	2.01102	2.24372	3.41686	4.54435	2.19374	1.64469	1.88047	1.57948	3.892	0	2.22495	2.34081	2.37077	2.92858	2.94072	4.48811	2.37092	3.18625	1.64281	2.74412	2.5839	1.54701
ENSRNOG00000058245	294	AABR07029863.3					-0.559949	0.15517	0.529115	0.196223	0.4816	0.999852	0.19649	0.479792	0.92787	0.00026774	0.999292	0.999799	-0.363726	0.362706	0.762091	-0.363459	0.363189	0.82676	4.23675	3.90138	4.41422	1.84687	2.46095	3.11716	2.48289	3.38447	4.64361	5.5255	3.52398	2.47556	3.43392	5.05781	1.21966	2.71193	2.4206	4.00215	2.68341	3.93404	3.38062	3.38815	3.45618	1.91008
ENSRNOG00000053970	372	AABR07029901.1					0.385773	0.110975	0.462701	-0.167137	0.37672	0.999852	-0.136507	0.471357	0.926876	0.0306295	0.869245	0.984838	0.218636	0.359925	0.76027	0.249266	0.300254	0.795898	5.70468	8.77568	6.54123	8.51449	4.72344	10.8397	6.24362	6.77622	5.50492	5.13756	5.31697	7.39119	8.50356	7.23321	6.1691	6.42989	4.30437	8.27243	6.16948	7.04743	6.23415	7.14062	6.51358	7.2963
ENSRNOG00000050113	138	AABR07030019.1					0.492644	0.0962098	0.435934	-0.102532	0.655673	0.999852	-0.089444	0.697053	0.96645	0.0130879	0.953934	0.99661	0.390112	0.182983	0.603265	0.4032	0.171569	0.699508	11.7005	19.1807	21.1594	17.0501	9.7368	13.9459	7.694	10.0946	10.9921	11.0793	10.9202	12.8921	10.242	9.236	14.551	11.5552	12.2477	9.83806	9.35481	5.58747	13.4441	12.0304	11.8944	15.599
ENSRNOG00000056575	3005	AABR07030086.2					0.341565	0.537456	0.8383	-0.171762	0.685051	0.999852	-0.404034	0.326481	0.893631	-0.232272	0.563202	0.938695	0.169803	0.760668	0.93839	-0.0624692	0.910785	0.985041	0.245636	0.264253	0.269921	0.180693	0.137584	0.182984	0.154584	0.286976	0.126199	0.0635997	0	0.21529	0.0223976	0.212075	0.119327	0.147404	0.384838	0.180719	0.119335	0.153958	0.15435	0.303862	0.234099	0.280315
ENSRNOG00000046186	240	AABR07030156.1					0.0554311	0.907081	0.974779	-0.103204	0.77031	0.999852	0.206634	0.574797	0.945613	0.309838	0.393417	0.911476	-0.0477725	0.918924	0.981913	0.262065	0.590018	0.909512	1.53778	2.20578	3.7176	1.50828	1.292	3.81852	2.21203	2.21119	1.89614	1.9908	3.13955	1.34781	2.52393	2.95039	2.09171	2.21474	2.96523	0.754251	2.68951	0.642559	1.6565	2.42111	1.30272	2.33985
ENSRNOG00000050903	90	AABR07030200.1					-1.11615	0.104713	0.451787	-0.126074	0.782164	0.999852	0.394116	0.42144	0.914195	0.52019	0.279726	0.858091	-1.24222	0.0665578	0.406902	-0.722029	0.318102	0.806058	0.512595	4.90173	0	2.01104	1.14844	2.03654	2.21203	3.68532	5.05637	3.18529	2.09303	1.79707	4.48699	4.72062	3.18737	3.93732	2.96523	0	2.39067	4.28373	3.68112	0	1.73695	1.03993
ENSRNOG00000049929	375	AABR07030494.1		GO:0016021;GO:0006811;GO:0006810;GO:0016020;GO:0015078;GO:0015991;GO:0033177;GO:0046961;GO:0015992;GO:0033179;GO:0000220;GO:0005773;GO:0005774;GO:0007042	integral component of membrane;ion transport;transport;membrane;hydrogen ion transmembrane transporter activity;ATP hydrolysis coupled proton transport;proton-transporting two-sector ATPase complex, proton-transporting domain;proton-transporting ATPase activity, rotational mechanism;proton transport;proton-transporting V-type ATPase, V0 domain;vacuolar proton-transporting V-type ATPase, V0 domain…		0.369508	0.51495	0.827664	-0.579993	0.195195	0.999852	-0.0537906	0.906355	0.992025	0.526202	0.231712	0.834814	-0.210484	0.716929	0.926355	0.315718	0.585287	0.908168	1.23023	1.17642	2.16297	0.9653	0.551253	3.66578	1.59266	1.76895	2.42706	0.254823	1.50698	0.215649	1.07688	1.13295	1.72118	1.41743	3.08384	3.62041	1.53003	1.23371	1.41355	1.77087	1.45904	0.748751
ENSRNOG00000059149	1953	AABR07030498.1					-0.380468	0.29932	0.683751	-0.0586108	0.821846	0.999852	0.10274	0.697916	0.966511	0.161351	0.538397	0.932996	-0.439078	0.222513	0.64997	-0.277727	0.449422	0.865605	0.590547	0.587304	0.664506	0.741398	0.476313	0.328475	0.61162	0.611389	0.42719	0.636079	1.01276	0.703923	0.723707	0.761391	1.02818	0.680412	0.637684	0.231721	0.58757	0.513258	0.746402	0.340029	0.680374	0.814694
ENSRNOG00000042833	2688	AABR07030521.1		GO:0016021;GO:0016020	integral component of membrane;membrane		0.016501	0.890654	0.971107	0.00245626	0.978831	0.999852	-0.0841549	0.360369	0.901145	-0.0866112	0.346741	0.891077	0.0189572	0.875565	0.972325	-0.0676539	0.574746	0.906752	12.8377	12.7029	13.8505	8.82075	7.92118	7.63704	8.59135	7.92178	9.22675	6.96781	7.35831	7.06996	7.86224	7.69209	7.28363	7.81092	9.26634	7.23947	9.71211	6.97062	8.45506	8.06009	9.56682	7.17275
ENSRNOG00000059304	145	AABR07030529.1					0.268886	0.476722	0.806902	0.0625525	0.835899	0.999852	-0.00426103	0.988438	0.998675	-0.0668136	0.823636	0.981673	0.331438	0.379194	0.773109	0.264625	0.479115	0.875908	6.36324	4.86792	2.23755	6.86528	7.12827	9.48046	5.03427	4.11739	7.32302	7.9083	5.19649	6.69255	5.10588	8.79013	5.4405	3.66578	7.36195	3.74525	6.43009	6.91305	8.68236	4.00736	2.15622	7.7457
ENSRNOG00000045884	101	AABR07030590.1					0.310312	0.0124397	0.193537	-0.275761	0.00404023	0.421811	-0.0608703	0.529454	0.937493	0.214891	0.0242689	0.456699	0.0345507	0.781611	0.945731	0.249442	0.0449649	0.494294	192.299	191.313	214.423	220.418	198.533	169.678	181.999	149.091	176.472	140.026	156.666	166.541	185.255	165.456	176.094	207.002	225.475	227.62	159.063	149.634	194.844	178.347	169.482	164.021
ENSRNOG00000052902	312	AABR07030598.1					0.099684	0.876538	0.968495	-0.352378	0.446248	0.999852	-0.134958	0.776721	0.977304	0.217419	0.630858	0.951919	-0.252694	0.683777	0.91465	-0.0352744	0.955661	0.99309	0.591455	0.282792	1.03989	0.870162	0.662564	0.881197	1.06347	0.637843	0.729284	1.22511	0	0.77758	0.647162	1.13477	0.689574	0.851823	1.71071	0.87029	1.60911	0.988553	0.212372	1.06423	0.751567	0.29998
ENSRNOG00000050188	315	AABR07030603.1		GO:0005622;GO:0006810	intracellular;transport		0.108305	0.443248	0.788918	-0.105286	0.315303	0.999852	-0.0700724	0.504503	0.931799	0.0352136	0.734566	0.969984	0.00301881	0.982804	0.995727	0.0382324	0.785869	0.960288	14.792	15.4054	12.3598	24.7071	24.6095	25.8932	21.4883	23.3754	25.2819	25.4823	26.0134	28.2397	20.7256	28.099	25.9543	32.061	28.8051	25.86	21.6299	26.9263	25.0316	29.5145	27.5431	26.7411
ENSRNOG00000052459	225	AABR07030603.2		GO:0016021;GO:0016020	integral component of membrane;membrane		-0.133138	0.452044	0.793608	-0.231783	0.0595531	0.897804	-0.00562951	0.964429	0.997239	0.226154	0.0650002	0.624549	-0.364922	0.0350744	0.315844	-0.138768	0.432915	0.859383	17.0181	17.6462	20.1877	16.4905	14.7001	17.5143	16.8114	16.2154	19.2142	23.3588	18.0001	21.2055	20.9393	19.1972	21.9928	26.38	22.1404	23.7338	18.4879	19.5338	18.2583	21.398	20.8435	15.391
ENSRNOG00000046001	1758	AABR07030823.1					-0.0420343	0.872645	0.967663	0.163165	0.423686	0.999852	0.364604	0.0741623	0.756733	0.201439	0.327929	0.881996	0.121131	0.653404	0.901061	0.32257	0.223109	0.747491	4.46115	3.11168	4.24473	3.08863	5.05629	3.1278	3.66154	5.35817	4.14174	4.2398	4.28607	2.62201	2.48852	2.81949	3.01875	5.99668	2.78307	5.09699	3.5085	3.33341	2.63834	3.96633	2.35645	3.19433
ENSRNOG00000057341	1073	AABR07030880.1					0.581403	0.473127	0.805945	-0.779121	0.186514	0.999852	0.26105	0.693344	0.966347	1.04017	0.0870193	0.667957	-0.197717	0.798482	0.951122	0.842453	0.304146	0.79759	0.429949	0	0.302372	0.25302	0.192656	0.170819	0.123692	0.185468	0	0.0890574	0.263336	0.2261	0.250903	0.197976	0.20051	0.412813	0.497429	0	0.0668408	0.215584	0.185257	0.232087	0	0
ENSRNOG00000055889	1468	AABR07030901.1		GO:0001947;GO:0035082;GO:0060287;GO:0005930	heart looping;axoneme assembly;epithelial cilium movement involved in determination of left/right asymmetry;axoneme		-0.287366	0.414397	0.771568	-0.0994322	0.695184	0.999852	0.0835559	0.744523	0.976165	0.182988	0.471516	0.92005	-0.386798	0.276678	0.701619	-0.20381	0.568998	0.906279	1.4456	1.92329	0.718287	0.863049	0.985721	0.686709	0.768483	1.26526	1.70498	1.23679	0.641597	0.936486	0.916959	0.91647	1.02591	1.81042	1.39374	1.17145	0.830548	0.945455	0.947862	1.30056	1.49085	0.765073
ENSRNOG00000061432	611	AABR07030914.1					0.182419	0.515689	0.827949	-0.138237	0.524514	0.999852	-0.198113	0.359094	0.901084	-0.059876	0.778315	0.974574	0.0441824	0.872815	0.971741	-0.0156936	0.954819	0.992933	4.15277	6.3538	6.90308	3.55471	3.72163	3.59978	3.47552	2.17138	3.22747	2.50235	2.77472	3.44121	4.51636	3.8244	3.28648	2.75483	2.76625	2.07388	3.05192	5.30033	2.3858	3.26061	2.9423	3.36999
ENSRNOG00000060302	529	AABR07031278.1					0.180038	0.737973	0.918194	0.208258	0.626215	0.999852	-0.0479327	0.907978	0.992025	-0.256191	0.546961	0.935251	0.388296	0.478025	0.827116	0.132105	0.806379	0.96481	0.610462	0.667154	0.919976	0.513215	0.390775	1.55917	1.25446	0.376195	0.573501	0.54192	0.534138	0.917221	1.01784	0.669276	0.542274	0.334932	0.504481	0.51329	0.271154	0.874561	0.751532	1.25534	0.591024	0.707704
ENSRNOG00000060341	3072	AABR07031399.1					-0.0209055	0.951749	0.985753	-0.288896	0.274248	0.999852	-0.463669	0.0713837	0.751683	-0.174773	0.490179	0.922038	-0.309802	0.370566	0.767183	-0.484575	0.149593	0.680108	0.435505	0.201048	0.237631	0.353503	0.605624	0.507147	0.648054	0.583028	0.518475	0.24885	0.337256	0.236919	0.438182	0.322699	0.583624	0.547918	0.579146	0.677648	0.723739	0.803199	0.690209	0.567449	0.534317	0.243734
ENSRNOG00000052389	1709	AABR07031489.1					0.378785	0.466304	0.801983	0.0576769	0.885976	0.999852	-0.538508	0.167304	0.822124	-0.596185	0.12512	0.736006	0.436462	0.410375	0.791333	-0.159723	0.760466	0.958024	0.377922	0.877665	0.569535	0.529531	0.665277	0.160874	0.232981	0.659863	0.443801	0.503234	0.165336	0.331234	0.118148	0.372899	0.419636	0.518371	0.728728	0.211844	0.167865	0.676774	0.387713	0.825725	0.868985	0.711949
ENSRNOG00000049802	489	AABR07031533.1		GO:0003723;GO:0003676	RNA binding;nucleic acid binding		-0.089014	0.316088	0.698987	-0.0037385	0.956139	0.999852	0.0576427	0.39692	0.90745	0.0613812	0.366988	0.898377	-0.0927525	0.297153	0.715098	-0.0313712	0.723779	0.946609	100.003	78.3074	77.9597	123.253	134.854	124.067	129.329	142.439	136.491	144.217	116.722	125.354	132.545	135.103	132.285	134.787	120.065	141.781	127.014	137.658	131.03	123.241	120.681	123.835
ENSRNOG00000042376	2403	AABR07031734.3					-0.0914172	0.494315	0.816337	0.014059	0.88899	0.999852	0.0515865	0.60916	0.954122	0.0375274	0.710137	0.969147	-0.0773581	0.56368	0.864214	-0.0398307	0.76782	0.958024	2.99493	2.71706	2.49781	5.64899	4.90347	4.99602	6.2964	4.88615	6.06007	6.40238	5.09539	5.04796	5.09758	6.21755	5.49134	5.788	5.96008	4.89651	4.77538	5.00571	5.21147	6.18341	6.2127	5.29703
ENSRNOG00000057082	928	AABR07031740.1					-0.575881	0.202455	0.588541	0.348243	0.280558	0.999852	-0.150276	0.615493	0.956682	-0.498518	0.113783	0.720952	-0.227638	0.628457	0.892548	-0.726156	0.103589	0.62073	0.994257	1.33107	1.04885	0.487591	0.334138	0.592529	0.500566	0.929271	0.817301	0.514863	0.710458	0.697141	0.65274	0.763032	0.386399	0.477315	0.671011	0.292598	0.309139	0.747806	1.07101	1.16285	0.758046	0.605133
ENSRNOG00000053112	402	AABR07031767.1					-0.05538	0.859641	0.963755	-0.113177	0.632047	0.999852	-0.222904	0.337746	0.897087	-0.109726	0.634205	0.952908	-0.168557	0.589929	0.875157	-0.278284	0.36299	0.82676	3.32804	1.75584	2.01769	4.27722	3.08537	5.01537	4.29199	4.78541	3.39607	4.99187	3.51442	3.21864	3.51592	3.699	4.63833	4.18707	4.42572	5.85389	7.31475	6.5215	4.12065	2.4779	4.47201	3.25949
ENSRNOG00000052952	1566	AABR07031963.1	uncharacterized protein LOC317165 [Source:RefSeq peptide;Acc:NP_001041357]	GO:0006334;GO:0005634	nucleosome assembly;nucleus		-1.14379	0.257917	0.647569	-0.838687	0.152161	0.999852	-0.0941122	0.881753	0.990669	0.744574	0.196774	0.811183	-1.98248	0.0354571	0.317074	-1.2379	0.214533	0.742742	0.206216	0.225367	0.0517952	0	0.0660025	0.0585214	0.0847519	0.12708	0.0484327	0.0610208	0.180434	0.0516401	0.0429788	0.2713	0.137386	0.169712	0.227221	0.173391	0.0915967	0.29543	0.0423117	0	0.149737	0
ENSRNOG00000054920	503	AABR07032135.1					0.0750277	0.708578	0.906557	0.00287239	0.984945	0.999852	-0.155694	0.296358	0.885279	-0.158566	0.288148	0.862037	0.0779001	0.698883	0.920528	-0.080666	0.684198	0.938741	4.67755	2.80656	4.03137	6.297	6.57558	6.01246	6.5965	5.40708	6.93617	5.31936	5.24298	5.46625	5.48608	5.63096	5.84562	7.57327	4.59817	6.11798	7.557	5.82519	6.45476	6.43614	6.83732	5.95428
ENSRNOG00000055240	68	AABR07032237.1					-0.889051	0.0997579	0.442529	0.226375	0.551745	0.999852	0.589083	0.137211	0.808145	0.362708	0.371909	0.901848	-0.662676	0.226842	0.655237	-0.299968	0.597747	0.910995	6.10591	10.3801	9.5425	9.31585	4.56	1.34771	11.7107	8.77972	4.4615	2.81055	15.236	5.9462	6.92843	8.33051	10.5464	6.51394	3.92457	5.32413	4.21884	5.66964	10.7185	2.44146	4.59782	4.12914
ENSRNOG00000061507	282	AABR07032328.1		GO:0003735;GO:0002181;GO:0022625;GO:0032147;GO:0030295;GO:0045860	structural constituent of ribosome;cytoplasmic translation;cytosolic large ribosomal subunit;activation of protein kinase activity;protein kinase activator activity;positive regulation of protein kinase activity		-2.68142	0.042236	0.317887	1.09133	0.20673	0.999852	1.30149	0.124215	0.8016	0.210157	0.809713	0.980983	-1.59009	0.205619	0.632767	-1.37993	0.283497	0.788127	0.327188	0	0.862885	0	0.366525	0.32498	0.470644	0.470466	1.61374	0	0.333994	5.73534	0.238669	0.502194	2.79742	0.314148	0.31545	0	0.762981	0.27343	0.93986	0	0.554347	0.99568
ENSRNOG00000055190	1985	AABR07032393.1					-0.078924	0.939405	0.983274	0.137069	0.864466	0.999852	-0.0635924	0.931786	0.994988	-0.200662	0.80031	0.978554	0.0581451	0.954463	0.989513	-0.142516	0.890048	0.982564	0.0464821	0.0444489	0.0817241	0.0911807	0.104141	0.0461685	0.0334311	0.133674	0	0.192561	0.142347	0	0.135627	0.214033	0.0722577	0	0	0	0.0722622	0.0388449	0.0333804	0.0836369	0.275638	0
ENSRNOG00000060359	243	AABR07032751.1					0.293062	0.26518	0.65347	-0.100051	0.628751	0.999852	-0.202424	0.320946	0.890643	-0.102372	0.611102	0.948032	0.19301	0.459332	0.818805	0.0906378	0.726699	0.947845	6.26504	6.53564	6.00824	8.93796	6.80559	8.67417	8.19269	5.18674	7.80304	6.68517	4.65118	4.99187	8.58621	5.82793	7.37816	6.5622	5.49117	6.33199	5.01746	9.5194	7.08956	8.19848	5.46819	8.47352
ENSRNOG00000038211	1197	AABR07032856.1					-0.849383	0.0381387	0.306535	-0.123685	0.638499	0.999852	0.278155	0.315848	0.888912	0.401841	0.140231	0.75377	-0.973069	0.0156972	0.228242	-0.571228	0.174285	0.701545	1.04061	0.737102	0.745383	0.302412	0.777142	0.306247	0.776149	0.720438	0.570267	0.558822	1.41634	0.81071	0.843418	1.12396	0.958606	0.740097	0.817482	0.680528	0.719	0.901838	0.553551	0.762829	0.65299	0.312762
ENSRNOG00000000713	456	AABR07033045.1					0.213835	0.766527	0.928697	-0.172687	0.751911	0.999852	-0.245396	0.649862	0.962519	-0.0727088	0.890648	0.987891	0.0411476	0.953803	0.989513	-0.0315611	0.963966	0.995293	0.70819	0.580468	1.06725	0.595374	0.453333	0.40195	0.291056	0.145473	0.665312	0	0.619647	0.709372	0.737991	0.776418	0.157271	0.388551	0.195081	0.396974	0.157281	0.169095	1.01715	0.364077	0.51423	0.615749
ENSRNOG00000056410	1113	AABR07033184.1					-0.125363	0.764763	0.927664	-0.0301688	0.918692	0.999852	-0.0726618	0.804253	0.979971	-0.042493	0.884504	0.98663	-0.155532	0.709003	0.924208	-0.198025	0.634793	0.923089	0.704645	1.1891	0.728762	0.406545	0.742928	0.57638	0.834727	0.596008	0.272581	0.772711	0.846239	0.799238	0.604715	0.699823	0.83765	0.716358	0.799253	0.487925	0.322193	0.762065	0.773927	0.894983	1.12364	0.420458
ENSRNOG00000058526	1161	AABR07033234.1					-0.371689	0.561362	0.848474	-0.0432607	0.926852	0.999852	0.117318	0.804969	0.979971	0.160579	0.735754	0.969984	-0.414949	0.519674	0.845349	-0.25437	0.696458	0.941319	0.39736	0.531971	0.558906	0.233842	0.356107	0.0789358	0.571583	0.285683	0.130656	0.164614	0.324501	0	0.289857	0.18297	0.247083	0.228914	0.153242	0.467753	0.123549	0.199243	0.456573	0.142997	0.201971	0.241845
ENSRNOG00000055160	1548	AABR07033249.1					0.397632	0.399311	0.759927	-0.114408	0.755284	0.999852	-0.0318667	0.930938	0.994988	0.0825414	0.821095	0.981662	0.283224	0.543502	0.854995	0.365766	0.436269	0.860428	0.327822	1.02594	0.995551	0.409224	0.40062	0.710422	0.428687	0.257115	0.391967	0.185191	0.790971	0.313443	0.260871	0.503167	0.555936	0.343371	0.517191	0.350815	0.463309	0.398486	0.342429	0.482614	0.504929	0.181384
ENSRNOG00000061099	1701	AABR07033324.1		GO:0005524;GO:0000166	ATP binding;nucleotide binding		-0.0989748	0.684005	0.90037	0.0876809	0.636403	0.999852	-0.041432	0.820149	0.983194	-0.129113	0.483922	0.920711	-0.0112939	0.963653	0.990838	-0.140407	0.565153	0.904816	1.70865	1.65984	1.47822	1.54286	1.09376	1.45467	1.91163	1.40393	1.64979	1.12356	0.94131	1.18854	1.66185	1.24884	0.801058	1.0937	1.5689	1.48988	1.43356	1.40524	1.55814	1.36641	1.56234	1.2105
ENSRNOG00000059467	5459	AABR07033564.1					0.48214	0.145016	0.513793	-0.309031	0.229929	0.999852	-0.185811	0.476894	0.927542	0.12322	0.622589	0.950845	0.173109	0.589754	0.875157	0.296328	0.363128	0.82676	0.126764	0.177788	0.193157	0.331551	0.113603	0.235029	0.218812	0.182274	0.0972557	0.140038	0.207041	0.11851	0.184937	0.259422	0.18392	0.162282	0.195545	0.21554	0.144518	0.183622	0.206342	0.182472	0.214773	0.171449
ENSRNOG00000056964	1607	AABR07033570.2					0.312463	0.626702	0.877361	-0.129614	0.79712	0.999852	0.275024	0.598295	0.952423	0.404638	0.434339	0.912696	0.182848	0.774631	0.943902	0.587487	0.37192	0.831465	0.114831	0.329426	0.353316	0.450513	0.128637	0.228113	0.412948	0.165117	0.094394	0.118928	0.0586101	0.352258	0.251294	0.264378	0.223135	0.165382	0.387491	0.0563224	0.223149	0.23991	0.0412322	0.051655	0.340473	0.116483
ENSRNOG00000061472	1494	AABR07033720.1					-0.199679	0.265229	0.65347	-0.0979291	0.458248	0.999852	-0.068059	0.605859	0.954122	0.0298701	0.819399	0.981305	-0.297608	0.0953281	0.476274	-0.267738	0.131752	0.65903	2.56297	1.47642	1.79161	3.51327	3.66672	3.25111	3.4202	4.17373	3.95981	3.83769	4.22389	3.5725	3.64906	4.26562	4.27222	4.21008	4.10845	4.30135	3.93645	4.1289	5.4995	3.50041	3.76689	3.25762
ENSRNOG00000057895	279	AABR07033745.1					-0.321154	0.395647	0.757084	0.155938	0.563406	0.999852	0.455314	0.100935	0.792618	0.299376	0.287698	0.861587	-0.165215	0.664021	0.905848	0.13416	0.730605	0.949517	4.13383	2.84617	5.81442	4.2167	3.33419	2.95627	4.28134	2.13986	6.2525	6.85008	5.73895	4.34776	4.58348	3.55316	4.11273	3.81031	4.14495	5.83937	2.05649	4.42191	3.32488	6.24804	3.36185	1.67731
ENSRNOG00000056134	465	AABR07033757.1					-0.571871	0.253458	0.643242	0.23388	0.513415	0.999852	0.000713	0.998395	0.999603	-0.233167	0.512512	0.928568	-0.337991	0.512562	0.842017	-0.571158	0.258198	0.774588	3.27399	3.60514	1.91876	1.1677	1.33368	0.591255	1.71254	1.28392	2.60974	1.23301	2.02551	0.521731	0.868449	1.67506	0.61691	1.14309	2.10436	1.75181	1.85084	0.497465	1.99493	1.78515	2.01711	1.20766
ENSRNOG00000045728	4782	AABR07033887.1					0.164181	0.643207	0.884628	-0.0112526	0.967523	0.999852	-0.0233614	0.932517	0.995256	-0.0121088	0.964916	0.997117	0.152928	0.667729	0.90755	0.140819	0.695081	0.941105	0.771786	0.350563	0.661509	0.756979	0.453902	0.498276	0.888141	0.305183	0.459958	0.479591	0.433312	0.456597	0.577059	0.310957	0.674866	0.351987	0.744098	0.397473	0.389947	0.354738	0.651239	0.729068	0.65381	0.293582
ENSRNOG00000059216	911	AABR07034239.1					0.229912	0.739152	0.918967	0.186505	0.734323	0.999852	0.0241925	0.964515	0.997239	-0.162312	0.767053	0.972842	0.416417	0.553157	0.85986	0.254104	0.713016	0.944345	0.405124	0.193702	0.356141	0.49669	0.113458	0.201195	0.0728439	0.291265	0.249766	0	0.620327	0.177538	0.22164	0.155454	0.236166	0.0972444	0.292943	0.198705	0.472362	0.16928	0.145467	0.273358	0.171598	0.102738
ENSRNOG00000053435	144	AABR07034328.1					1.80421	0.0577243	0.357926	-1.22959	0.126614	0.991331	-1.8594	0.0112062	0.572246	-0.62981	0.299462	0.87094	0.574626	0.488103	0.830019	-0.0551842	0.944107	0.991637	3.52409	4.28901	2.25309	1.2569	0.717777	1.27284	0	0.921329	0	0	0.654072	0	0.467394	0.491732	0.498026	0	2.47102	0.628543	1.49417	1.07093	1.38042	0.576456	1.62839	0.649958
ENSRNOG00000056559	3177	AABR07034669.1					-0.0415362	0.772203	0.930629	0.105964	0.334606	0.999852	-0.0323442	0.764991	0.976802	-0.138308	0.20558	0.821049	0.0644274	0.655731	0.902047	-0.0738804	0.606393	0.912952	3.47054	3.41594	2.85944	2.76305	2.6027	3.02885	2.5901	3.19464	2.93642	2.85743	2.93499	2.26543	2.43628	3.14262	2.37021	2.28654	2.43602	2.9059	3.02503	2.96099	2.89901	2.87411	2.95233	2.38625
ENSRNOG00000055204	300	AABR07034833.1					0.0204724	0.920441	0.977487	0.011725	0.9399	0.999852	0.104477	0.504847	0.931799	0.0927523	0.554603	0.937756	0.0321974	0.875734	0.972325	0.12495	0.545868	0.89854	8.76537	9.41132	10.2741	11.1613	8.61333	16.496	11.7237	12.1615	13.1466	13.3782	10.9884	9.7042	10.7688	12.0376	10.9964	12.1073	9.78526	15.085	10.758	11.309	12.3686	8.57766	13.0272	9.67137
ENSRNOG00000052420	366	AABR07034980.1					-0.104179	0.879428	0.968616	-0.278344	0.58279	0.999852	-0.666263	0.162661	0.81873	-0.38792	0.398393	0.911494	-0.382523	0.557267	0.861298	-0.770442	0.214164	0.741938	0.630239	0.482137	0.886461	0.247259	0.564808	1.00158	1.2692	0.72498	0.207228	0.522178	0	0.220952	0.919464	0.773873	0.391889	0.726145	0.486103	0.494591	0.587871	1.26405	1.26727	0.453605	1.0678	0.255721
ENSRNOG00000053067	2335	AABR07035008.1					0.214619	0.585395	0.859288	0.225721	0.477779	0.999852	-0.355154	0.230335	0.867826	-0.580875	0.0568282	0.608836	0.440341	0.275753	0.701606	-0.140534	0.713957	0.944628	0.493935	0.906872	0.625268	0.620107	0.265593	0.353234	0.539981	0.340911	0.259856	0.409244	0.322694	0.173166	0.20177	0.303252	0.27642	0.189699	0.380972	0.426386	0.675737	0.330223	0.454031	0.319952	0.368219	0.480997
ENSRNOG00000054841	1726	AABR07035008.2					0.741946	0.176394	0.554611	0.214933	0.637811	0.999852	-0.190634	0.662036	0.963913	-0.405568	0.363913	0.898087	0.956879	0.0908168	0.466503	0.551312	0.311916	0.801346	0.614757	0.817902	0.422944	0.314589	0.419189	0.212386	0.34603	0.230599	0.0878859	0.221457	0.218277	0.0937061	0.155979	0.1641	0.0415503	0.102653	0.360775	0.262196	0.207764	0.312717	0.115168	0.384749	0.0452856	0.379581
ENSRNOG00000028592	1926	AABR07035074.1		GO:0003723;GO:0003676;GO:0005737	RNA binding;nucleic acid binding;cytoplasm		-0.384161	0.417696	0.773797	-0.46635	0.137086	0.999852	-0.0579771	0.861623	0.989579	0.408373	0.187963	0.802536	-0.850511	0.0579377	0.388654	-0.442138	0.347784	0.819827	0.287436	0.137432	0.252683	0.234935	0.160997	0.237914	0.137821	0.30998	0.354418	0.0992301	0.342318	0.335902	0.244618	0.551475	0.372356	0.459967	0.369499	0.187975	0.260665	0.320279	0.34403	0.258597	0.202915	0.242975
ENSRNOG00000000887	738	AABR07035098.1					0.21707	0.450894	0.793424	-0.142836	0.515388	0.999852	-0.0551604	0.803766	0.979971	0.0876759	0.687529	0.962854	0.0742332	0.794694	0.950504	0.161909	0.575859	0.906752	2.1879	3.22797	2.52786	2.32987	1.68065	3.22867	2.33791	1.43817	3.2887	1.5538	2.04198	1.86282	2.18877	2.39869	2.62375	2.52084	2.29022	1.83964	1.74927	1.98514	1.79567	2.6995	2.11824	2.91688
ENSRNOG00000055687	5385	AABR07035273.1					0.233346	0.174896	0.552566	0.0801218	0.551478	0.999852	-0.093934	0.479111	0.92781	-0.174056	0.19234	0.805635	0.313468	0.0706985	0.416718	0.139412	0.419472	0.85546	1.70484	1.34354	1.38574	1.34443	1.45875	1.7529	1.25697	1.31809	1.56339	1.1357	1.34677	1.24644	1.17487	1.35439	1.07873	1.20094	1.27199	1.39505	1.41176	1.23142	1.29198	1.0328	1.58213	1.91185
ENSRNOG00000054485	3069	AABR07035412.2					-0.0424551	0.922284	0.978228	0.105847	0.741485	0.999852	0.627754	0.064052	0.732184	0.521907	0.127789	0.742027	0.0633916	0.884506	0.973782	0.585299	0.199552	0.723604	0.180385	0.402488	0.105717	0.206412	0.235751	0.328475	0.324344	0.216148	0.321275	0.342504	0.245517	0.263501	0.241236	0.161507	0.327149	0.202062	0.405799	0.265426	0.0467385	0.175872	0.237491	0.270478	0.305622	0.0609931
ENSRNOG00000056768	2853	AABR07035428.1		GO:0044599	AP-5 adaptor complex		-0.161827	0.103477	0.449283	-0.0197348	0.791966	0.999852	0.079746	0.288624	0.885263	0.0994808	0.184897	0.802536	-0.181561	0.0663675	0.406395	-0.0820805	0.40879	0.849678	12.3055	13.9166	12.4524	9.51597	10.5425	10.247	10.7229	11.5326	10.3945	11.7899	10.7953	11.0546	11.6775	11.9877	11.8144	12.4827	8.88634	10.247	9.77889	11.7296	10.6601	9.8634	9.80804	10.8914
ENSRNOG00000059429	470	AABR07035506.1					-0.144059	0.776154	0.932591	-0.00636746	0.986616	0.999852	0.162076	0.676788	0.965047	0.168443	0.664831	0.958244	-0.150427	0.766584	0.940671	0.0180161	0.971763	0.996045	1.66866	1.31408	0.862885	0.962733	0.219915	1.16993	0.847159	1.12912	0.484121	0.813264	0.801586	0.688241	1.14561	0.753291	0.610347	0.753954	0.94635	0.577724	0.457789	1.1484	1.12783	0.706465	0.332608	0.398272
ENSRNOG00000060512	339	AABR07035541.2					-0.0445463	0.93132	0.981716	0.159081	0.66426	0.999852	0.913204	0.0255628	0.674768	0.754123	0.0720085	0.638642	0.114534	0.823358	0.958088	0.868658	0.122484	0.651222	0.816522	1.30134	0.717798	1.86867	0.914689	0.811013	1.17453	1.17408	1.3424	0.845651	1.11134	2.62405	0.992696	1.67102	1.48086	1.30663	0.524819	1.33496	0.423128	0.454909	0.390915	1.4692	0.691707	1.10435
ENSRNOG00000054206	1557	AABR07035778.1					-1.00746	0.154914	0.528775	0.457052	0.388846	0.999852	0.657592	0.218523	0.860949	0.20054	0.724779	0.969543	-0.550411	0.461835	0.820294	-0.349872	0.642228	0.926252	0.148149	0.170002	0	0.116245	0.066384	0.176579	0.170484	0.340838	0.194851	0.245494	0.0604922	0.103877	0.0432272	0.272868	0.0921204	0.113795	0.228534	0.0581311	0.230315	0.148569	0.255338	0	0.050201	0
ENSRNOG00000056032	1425	AABR07035780.1					-0.0132664	0.971405	0.991497	-0.186087	0.497016	0.999852	-0.108428	0.695579	0.966347	0.0776589	0.773507	0.974367	-0.199354	0.578723	0.870143	-0.121695	0.738894	0.953287	0.712237	0.557249	0.683042	0.698572	0.652799	0.514495	0.651966	0.558616	0.691924	0.335293	0.594861	0.567497	0.944629	0.596289	0.905883	0.248673	0.624259	0.508127	0.40264	0.649323	0.650976	0.757281	0.877619	0.3284
ENSRNOG00000058123	2461	AABR07035780.2					-0.197689	0.609701	0.871231	-0.184568	0.500947	0.999852	-0.106032	0.700908	0.968134	0.078536	0.771354	0.973948	-0.382257	0.316692	0.730305	-0.303721	0.429668	0.858702	0.281188	0.466073	0.362545	0.330952	0.377992	0.260671	0.296615	0.512141	0.30819	0.271804	0.191358	0.624339	0.437577	0.287726	0.524536	0.359974	0.361466	0.588445	0.437141	0.344648	0.403861	0.30357	0.571692	0.342278
ENSRNOG00000058398	2106	AABR07035780.3					-0.203674	0.697385	0.905274	-0.107397	0.774446	0.999852	0.246828	0.529389	0.937493	0.354226	0.358888	0.896095	-0.311072	0.546166	0.856554	0.0431539	0.935301	0.989437	0.175246	0.167581	0.0770287	0.257826	0.0981576	0.21758	0.157552	0.157492	0.252098	0.0907489	0.357783	0.307192	0.319586	0.268981	0.170265	0.210327	0.380158	0.0429773	0.170276	0.219678	0.2517	0.197079	0.185572	0.0444416
ENSRNOG00000061778	1385	AABR07035780.6					0.16601	0.789526	0.936113	0.482779	0.311617	0.999852	0.51651	0.278984	0.880427	0.03373	0.947039	0.994961	0.64879	0.32671	0.735404	0.68252	0.305252	0.798164	0.0666188	0.12741	0.117128	0.0653407	0.37314	0.198508	0.0479139	0.239479	0.328573	0.137991	0.408028	0.233555	0.194382	0.204504	0	0.191891	0.256915	0.130701	0.155351	0.111346	0.0478412	0.179804	0.282177	0.20273
ENSRNOG00000057201	1735	AABR07035782.1					-0.0219354	0.945284	0.984793	0.195732	0.431174	0.999852	-0.282322	0.222689	0.862525	-0.478054	0.0451115	0.569694	0.173796	0.595136	0.876435	-0.304258	0.328518	0.809855	0.850877	1.11878	0.79475	0.469436	0.595734	0.845137	0.688469	0.764676	0.568295	0.275385	0.542861	0.74576	0.387924	0.775434	0.578686	0.561663	0.461448	0.417338	0.702734	0.888843	0.649234	0.813351	0.67576	0.755225
ENSRNOG00000048277	1470	AABR07035787.1					-0.070983	0.321425	0.703787	0.0334609	0.540974	0.999852	0.110747	0.0435327	0.722367	0.0772859	0.159443	0.780821	-0.037522	0.600256	0.878614	0.0397639	0.579273	0.907141	59.848	66.0233	60.254	46.5412	52.5237	50.872	49.3869	52.6173	55.3621	50.8346	51.7064	48.576	50.4099	51.0116	52.7867	46.9465	49.9248	50.1808	46.5938	49.2017	49.6725	44.5542	48.0144	47.4973
ENSRNOG00000057927	671	AABR07035796.1					0.10043	0.734006	0.91635	-0.0348598	0.87571	0.999852	0.0627538	0.77969	0.978128	0.0976136	0.662744	0.958215	0.0655705	0.82473	0.958501	0.163184	0.585105	0.908168	2.26886	0.920444	1.08793	3.10198	2.92673	1.91211	2.76915	2.66924	2.59977	1.99377	2.10551	3.01298	2.70824	2.00503	2.67197	2.24445	3.97721	2.15822	1.38951	2.41319	2.76495	2.59792	2.67921	2.92917
ENSRNOG00000052918	2145	AABR07035802.1					0.055285	0.872608	0.967663	-0.149568	0.557801	0.999852	0.0571501	0.826409	0.983692	0.206718	0.419403	0.911736	-0.0942833	0.781588	0.945731	0.112435	0.744878	0.954772	0.236582	0.287934	0.226885	0.337517	0.819169	0.598146	0.556874	0.587589	0.424311	0.534593	0.658646	0.603214	0.784438	0.660227	0.401207	0.536907	0.829435	0.506351	0.50154	0.467316	0.710481	0.309593	0.838111	0.349068
ENSRNOG00000055795	330	AABR07035832.1					-0.284758	0.0269072	0.266124	-0.0608431	0.519816	0.999852	-0.0785652	0.404628	0.908054	-0.0177222	0.850093	0.983211	-0.345601	0.00692071	0.161438	-0.363323	0.00461203	0.216336	43.0579	56.6818	42.0304	34.0049	30.0683	33.603	33.9848	42.4146	40.451	40.54	34.8204	38.7188	46.2975	39.4816	42.5948	39.7311	35.3132	36.7526	41.0761	40.1892	42.9687	37.9832	40.2658	41.1246
ENSRNOG00000034287	660	AABR07035916.1					-0.0910575	0.683583	0.900146	-0.0446323	0.79156	0.999852	-0.409926	0.0107985	0.572246	-0.365294	0.0223514	0.436622	-0.13569	0.541951	0.854995	-0.500984	0.0200283	0.374555	2.37657	3.2084	3.31819	3.83926	3.28872	3.88795	4.12241	3.61831	4.48178	3.18529	3.13955	2.69561	3.77315	3.54047	5.21569	2.95299	3.63915	2.74273	4.45535	5.37413	5.0197	4.65357	3.67129	5.24693
ENSRNOG00000060196	865	AABR07035926.2					0.174839	0.84432	0.957385	0.0884995	0.900245	0.999852	-0.484782	0.469824	0.926876	-0.573281	0.39772	0.911494	0.263339	0.770316	0.94199	-0.309943	0.721891	0.94629	0.426668	0.306004	0.375081	0.104621	0.238982	0.317842	0.460306	0	0.175365	0.110472	0.326658	0	0	0.0818605	0.414542	0.204832	0.308521	0	0.497481	0.0891412	0.229804	0	0.180724	0.541005
ENSRNOG00000053790	459	AABR07036007.1		GO:0005739;GO:0005634;GO:0016021;GO:0016020;GO:0045944;GO:0043565;GO:0007005	mitochondrion;nucleus;integral component of membrane;membrane;positive regulation of transcription from RNA polymerase II promoter;sequence-specific DNA binding;mitochondrion organization		-0.249316	0.190784	0.573306	-0.275003	0.053882	0.874344	-0.194028	0.177248	0.830411	0.0809753	0.564258	0.938695	-0.524319	0.00522914	0.143091	-0.443344	0.0196812	0.37284	14.7748	16.9158	15.374	11.2382	7.4311	12.978	11.5661	13.4406	14.376	9.36849	8.20796	7.22354	15.8364	14.9641	17.1868	9.07127	12.016	8.47917	12.8128	14.1111	12.8478	14.2871	9.53622	9.17587
ENSRNOG00000060882	698	AABR07036010.1					0.125927	0.6782	0.89838	-0.0501086	0.823844	0.999852	0.19709	0.394763	0.90745	0.247199	0.282684	0.860265	0.0758188	0.801522	0.951676	0.323018	0.294515	0.793433	1.85063	0.632028	2.44031	1.29652	2.2212	3.0198	1.61624	2.18585	1.73858	2.87497	2.29394	2.20129	2.41063	2.23181	1.64391	2.6653	2.29402	1.94506	1.43851	1.87797	2.18336	1.66495	1.90368	2.01133
ENSRNOG00000000964	777	AABR07036087.1					-0.386459	0.671802	0.895511	0.472806	0.492266	0.999852	-1.02332	0.0862375	0.768278	-1.49613	0.0174191	0.398641	0.0863478	0.927295	0.984124	-1.40978	0.103865	0.620779	0.118748	0.113554	0.835122	0.349409	0.133024	0	0.170813	0.426871	0.0976133	0.122984	0.242436	0.208155	0.0866214	0.182263	0.184597	0	0	0.465947	0.369216	0.396948	0.511661	0.106834	0.502979	0.843188
ENSRNOG00000057941	973	AABR07036331.2					0.00535732	0.977775	0.993393	0.0388758	0.792521	0.999852	0.00575906	0.968768	0.99766	-0.0331168	0.822342	0.981673	0.0442332	0.819157	0.957532	0.0111164	0.953984	0.992727	6.49567	6.89164	5.16844	5.39447	4.24912	5.55707	4.02393	4.636	6.78167	4.12483	5.324	4.32184	4.08117	4.94865	5.30682	3.64192	5.30267	5.1162	4.34891	5.78502	5.3798	4.60691	4.25759	4.61717
ENSRNOG00000056739	432	AABR07036336.1					0.32958	0.61536	0.873213	-0.085969	0.861108	0.999852	0.0174704	0.97143	0.997912	0.103439	0.832704	0.981673	0.243611	0.70796	0.924163	0.34705	0.598927	0.911214	0.854324	0.204239	0.563272	0.62845	0.478518	0.63642	0.921677	0.460664	0.175568	0.442401	0.436048	0.561586	0.623193	0.163911	0.664035	0.410137	0.411837	1.04757	0.166019	0.713955	0.30676	0.96076	0.542798	0.433305
ENSRNOG00000057023	94	AABR07036374.1					0.137612	0.844255	0.957385	0.125484	0.812084	0.999852	-0.47834	0.341455	0.89814	-0.603825	0.233414	0.835981	0.263096	0.711271	0.924464	-0.340729	0.623144	0.920171	2.45391	1.87726	0.862885	3.85093	2.19915	2.92482	4.94176	3.52849	2.4206	2.03316	3.00595	1.7206	2.86403	4.51975	0	5.65466	2.83905	0.962874	2.28894	3.28115	2.81958	1.76616	4.98912	11.9482
ENSRNOG00000060770	216	AABR07036376.1					-0.0723927	0.933554	0.982156	-0.462023	0.458371	0.999852	-0.666155	0.27657	0.880427	-0.204132	0.72746	0.969543	-0.534415	0.528384	0.848836	-0.738548	0.384548	0.83533	0.640743	1.22543	0.375515	1.2569	0.478518	0.42428	0.921677	0.921329	0.702274	0.884802	0	1.12317	0.623193	1.31128	1.66009	1.23041	1.23551	0.419029	0.332038	2.49884	0.30676	0.384304	3.61865	0.433305
ENSRNOG00000058250	144	AABR07036649.2		GO:0005622;GO:0003676;GO:0006355	intracellular;nucleic acid binding;regulation of transcription, DNA-templated		-0.111988	0.812463	0.945263	-0.0632622	0.854998	0.999852	-0.449214	0.175875	0.830182	-0.385951	0.242346	0.842495	-0.17525	0.710506	0.924464	-0.561201	0.219022	0.74462	4.16483	1.22543	2.81636	4.39915	5.74222	3.1821	2.76503	3.68532	7.90058	3.31801	2.61629	8.98537	4.20655	5.90078	2.98816	7.99768	6.17756	3.77126	7.96891	8.56746	5.52167	4.03519	8.68477	5.19966
ENSRNOG00000056398	1116	AABR07036855.1		GO:0006164;GO:0006189;GO:0004639	purine nucleotide biosynthetic process;'de novo' IMP biosynthetic process;phosphoribosylaminoimidazolesuccinocarboxamide synthase activity		0.0444059	0.8725	0.967663	-0.0552016	0.793527	0.999852	-0.0297324	0.887844	0.990669	0.0254692	0.903458	0.990365	-0.0107957	0.969018	0.992254	0.0146735	0.957936	0.993653	1.61219	1.9765	1.81701	2.18944	1.75971	1.39602	1.84335	2.13986	1.83497	1.02751	1.35034	1.66664	2.23143	1.52278	1.15671	1.11134	2.15218	2.27086	1.54237	1.45094	2.07805	1.48763	2.10115	1.50958
ENSRNOG00000028611	1545	AABR07037203.1					0.582497	0.0402108	0.311317	0.462633	0.0498162	0.863914	-0.0865382	0.691446	0.966158	-0.549171	0.0182647	0.40606	1.04513	0.000427623	0.0403433	0.495959	0.0787294	0.572537	1.01524	0.970828	1.20748	1.28863	1.13729	1.12702	0.558375	0.858714	0.883638	0.742202	0.731545	1.67494	0.653445	0.733301	0.417762	0.688075	0.690927	0.761574	0.789155	0.948243	0.771962	1.18201	0.961227	1.21157
ENSRNOG00000048486	516	AABR07037510.1					1.08165	0.0478946	0.331706	-0.062606	0.890091	0.999852	-0.210824	0.63527	0.960999	-0.148218	0.737055	0.970215	1.01905	0.0599301	0.393719	0.870831	0.103471	0.620696	0.268218	1.02594	1.57192	1.05229	0.60093	1.42084	0.385818	0.257115	0.58795	0.555573	1.09519	0.626887	0.782614	0.54891	0.277968	0.858427	0.517191	0.526222	0.555971	0.59773	0.642055	0.643486	0.605914	0.906918
ENSRNOG00000047491	3540	AABR07037520.1					-0.123573	0.122465	0.484104	-0.0187567	0.759617	0.999852	-0.0226912	0.711127	0.968752	-0.00393449	0.948774	0.995137	-0.14233	0.0749386	0.427765	-0.146264	0.0673489	0.54879	36.9068	46.9071	42.8469	36.1987	34.4825	36.9426	36.2172	39.8389	40.151	39.1412	37.4351	37.4188	40.1737	41.7855	37.5191	37.6131	35.7587	40.3461	38.9194	41.5594	39.1009	34.9156	38.5957	40.7953
ENSRNOG00000061366	1228	AABR07037528.1					0.128182	0.533045	0.836126	-0.161221	0.311102	0.999852	-0.177292	0.263091	0.880427	-0.016071	0.918818	0.991694	-0.0330393	0.874021	0.971947	-0.0491103	0.810955	0.965342	6.87495	4.45467	4.09519	9.4329	5.63934	6.86587	8.86251	6.05016	6.48517	5.52497	6.97961	6.05854	7.28953	6.05455	6.36565	8.22412	9.92434	7.07571	8.41019	7.15815	8.57928	6.35416	8.65648	6.02111
ENSRNOG00000056810	3189	AABR07037536.1		GO:0016301;GO:0005886;GO:0048015;GO:0005737;GO:0016310;GO:0016740;GO:0006468;GO:0045087;GO:0046854;GO:0006954;GO:0035005;GO:0046934;GO:0036092;GO:0002250;GO:0016303;GO:0060326;GO:0014065;GO:0030168;GO:0005943	kinase activity;plasma membrane;phosphatidylinositol-mediated signaling;cytoplasm;phosphorylation;transferase activity;protein phosphorylation;innate immune response;phosphatidylinositol phosphorylation;inflammatory response;1-phosphatidylinositol-4-phosphate 3-kinase activity;phosphatidylinositol-4,5-bisphosphate 3-kinase activity;phosphatidylinositol-3-phosphate biosynthetic process;adaptive im…		-1.30059	0.185503	0.566481	-0.63728	0.322209	0.999852	-0.465113	0.473892	0.927084	0.172167	0.789126	0.976696	-1.93787	0.0407049	0.335434	-1.7657	0.0754854	0.56494	0.0578658	0.0276673	0	0.0567556	0	0.0574754	0.0416185	0.0416028	0.214051	0.0299651	0.147674	0.101434	0.295474	0.199838	0.179908	0.0277798	0.0557898	0.14191	0.224899	0.0241791	0	0.13015	0.318632	0.088047
ENSRNOG00000054850	315	AABR07037927.1					0.247358	0.694288	0.903992	0.249182	0.631716	0.999852	-0.472931	0.310625	0.888912	-0.722113	0.136686	0.753143	0.496541	0.4444	0.810843	-0.225573	0.705964	0.944286	0.439367	0.560198	0	0.574583	0.98438	1.16374	1.26401	0.631768	0.722339	0.303361	0.897013	0.256725	0.213666	0.674375	0.683007	0.562474	0.282403	1.14934	1.3661	0.244785	1.47245	0.790568	1.24068	0.594247
ENSRNOG00000051958	2496	AABR07037943.1					0.488466	0.117796	0.475034	-0.0683748	0.782539	0.999852	-0.100864	0.681891	0.965748	-0.0324895	0.895199	0.988648	0.420091	0.185477	0.606367	0.387602	0.206151	0.730236	1.14594	1.13117	0.714923	1.37776	1.90487	1.02806	1.32934	0.956765	0.729284	1.11026	0.981108	0.939576	0.808952	1.07803	0.603378	1.17126	0.962274	1.77684	1.81025	1.14301	1.08841	0.631884	0.782882	1.01243
ENSRNOG00000004319	486	AABR07038019.1					0.0605826	0.938539	0.983047	0.415165	0.501124	0.999852	1.35411	0.0472894	0.722367	0.938945	0.186402	0.802536	0.475747	0.555678	0.860745	1.41469	0.105457	0.623634	0.18985	0.363091	1.16827	0.558623	0.425349	0.565707	0.136545	0.955452	0.312122	0.393245	0.193799	0.998375	0.553949	0.291397	0.44269	0.54685	0.366078	0	0.295145	0.158657	0	0	0.643316	0
ENSRNOG00000056631	1553	AABR07038021.1		GO:0005622;GO:0006468;GO:0005524;GO:0004672;GO:0000166;GO:0000165;GO:0004709;GO:0000186	intracellular;protein phosphorylation;ATP binding;protein kinase activity;nucleotide binding;MAPK cascade;MAP kinase kinase kinase activity;activation of MAPKK activity		-0.446509	0.104932	0.451787	0.245203	0.243322	0.999852	-0.175993	0.394155	0.90745	-0.421196	0.0433682	0.556753	-0.201305	0.472503	0.824799	-0.622501	0.0262353	0.406493	7.18887	7.32892	5.48402	3.55461	2.32942	2.12441	5.85411	2.99002	3.7117	2.5228	3.94212	1.77046	2.12359	2.55333	4.06374	2.28177	3.5514	2.91404	3.23272	3.42588	4.52258	3.79503	4.32841	4.03786
ENSRNOG00000055330	1739	AABR07039234.1					-0.026479	0.94203	0.984068	-0.119684	0.665043	0.999852	-0.321065	0.238202	0.867826	-0.20138	0.455252	0.91876	-0.146163	0.691592	0.917768	-0.347544	0.341137	0.815789	1.72437	1.06547	1.16606	1.50915	0.416055	0.895892	1.60273	0.64848	1.09036	1.15396	1.02906	0.465028	1.04499	1.18083	0.618595	0.916972	1.27885	1.56142	0.948571	1.06416	1.44789	1.09789	1.84283	1.13023
ENSRNOG00000058861	554	AABR07039697.1					-0.233817	0.675372	0.897343	0.394685	0.362505	0.999852	-0.305197	0.427773	0.916366	-0.699882	0.0890343	0.673862	0.160868	0.783368	0.946857	-0.539014	0.31618	0.805018	0.582914	0.955572	0.43923	0.326703	0.746281	0.49627	0.479139	0.838176	0.547621	0.344977	0.510035	0.583887	0.485955	0.511259	0.388352	0.479727	0.321144	0.326752	0.647294	0.695913	0.837221	0.899022	0.423265	0.675768
ENSRNOG00000057826	2118	AABR07040412.1		GO:0003779;GO:0030036;GO:0017048;GO:0007015;GO:0007292;GO:0016043	actin binding;actin cytoskeleton organization;Rho GTPase binding;actin filament organization;female gamete generation;cellular component organization		0.485546	0.0124077	0.193537	-0.210042	0.16876	0.999852	-0.33298	0.0273454	0.68443	-0.122939	0.408325	0.911494	0.275504	0.156241	0.56773	0.152566	0.42754	0.858702	2.65736	1.58299	2.29777	2.90547	3.41605	3.37501	2.63187	2.91276	1.75469	2.0754	2.75711	1.90907	2.60576	1.9725	2.77653	2.80241	3.36003	2.9059	3.52167	2.65761	2.72173	3.17459	2.98923	2.69558
ENSRNOG00000003194	882	AABR07040622.1					0.163482	0.557547	0.846121	0.0300895	0.88867	0.999852	0.0370483	0.862873	0.989579	0.00695877	0.974159	0.997673	0.193571	0.486501	0.829564	0.20053	0.472098	0.873417	1.83069	1.30046	1.83926	2.05208	2.81251	1.76639	1.42954	2.10589	1.80585	2.2752	2.13575	1.92544	2.59452	1.76622	1.70752	2.00884	1.81545	1.33405	1.78894	2.09815	2.02837	2.447	2.03826	0.742809
ENSRNOG00000052831	265	AABR07040629.1					0.324259	0.00574844	0.141763	0.135495	0.140421	0.999852	0.0874934	0.337987	0.897087	-0.0480016	0.603891	0.947239	0.459754	0.000108263	0.020668	0.411752	0.000513859	0.0786641	43.3481	51.9398	55.7066	56.0056	54.2152	53.6034	45.0752	46.0595	45.2211	46.1566	47.2709	50.352	36.3192	42.4856	37.8876	44.1277	46.6604	49.5244	41.6789	43.9365	35.0053	47.2998	49.5524	48.3863
ENSRNOG00000060899	345	AABR07040840.1		GO:0003700;GO:0006355	transcription factor activity, sequence-specific DNA binding;regulation of transcription, DNA-templated		0.667855	0.112925	0.466459	-0.697986	0.03339	0.832813	-0.202853	0.566262	0.944309	0.495134	0.119776	0.729032	-0.030131	0.937024	0.985984	0.465003	0.261207	0.776366	2.27325	1.53445	0.705315	2.09848	2.09716	2.39073	1.73115	1.34594	1.09921	1.10793	0.819012	1.17201	2.73121	2.46293	2.49446	1.54069	1.54708	1.04939	0.831539	1.56449	1.34441	2.64668	0.906237	1.35643
ENSRNOG00000051669	861	AABR07040855.1					-0.186013	0.132528	0.497971	-0.00209858	0.981742	0.999852	0.054192	0.556038	0.941963	0.0562906	0.5407	0.933043	-0.188112	0.12782	0.529967	-0.131821	0.288505	0.79055	17.4139	17.0109	20.5369	12.2975	12.845	13.1985	14.7211	13.4058	15.2396	13.0963	15.2055	13.7129	13.6798	14.9678	15.9091	13.273	13.9479	13.5608	14.3274	12.1795	14.8527	11.5693	14.7974	14.3489
ENSRNOG00000056071	365	AABR07040959.1					0.786152	0.220277	0.611642	-0.714659	0.135965	0.999852	-0.449136	0.365201	0.902651	0.265523	0.553378	0.937756	0.0714927	0.903453	0.977582	0.337016	0.582043	0.907662	1.26393	0.483458	0	0.991746	0.849534	0.753242	0.363621	0.545225	0.623388	0.523609	0.51609	0.664671	0.737587	0.581995	0.982407	0.242711	1.46231	1.48784	0.589481	1.05626	0.544604	1.13712	0.42829	0.769265
ENSRNOG00000054795	4311	AABR07041096.1					-0.098111	0.576253	0.855052	0.103358	0.436263	0.999852	-0.180228	0.164266	0.820418	-0.283586	0.030068	0.480646	0.0052468	0.976392	0.993684	-0.27834	0.111047	0.631529	2.29009	2.29225	2.0132	1.76333	1.3906	1.25424	1.72406	1.36949	1.8825	1.26347	1.83523	1.53821	1.37389	1.47827	1.24766	1.43848	1.79523	1.67961	1.8633	1.98536	1.59848	1.55968	2.24825	1.65
ENSRNOG00000049682	85	AABR07041374.1					-0.00316737	0.999178	0.999761	-0.0250991	0.969919	0.999852	-0.442836	0.47025	0.926876	-0.417737	0.495447	0.923776	-0.0282665	0.975118	0.993684	-0.446004	0.569067	0.906279	3.25648	2.07603	2.86275	3.19401	0	2.15634	3.12286	1.56084	0.892301	1.12422	1.10807	0.951392	1.58364	0.833051	2.53114	0	1.04655	3.19448	2.5313	0.907143	4.67718	0	3.67826	0
ENSRNOG00000059746	1627	AABR07041411.1					-0.451645	0.139075	0.506219	-0.0182378	0.936379	0.999852	-0.0725398	0.748888	0.976165	-0.054302	0.810859	0.980983	-0.469883	0.130714	0.531695	-0.524185	0.0877936	0.59195	2.43853	1.24727	1.19648	1.89115	2.54112	0.957564	3.42612	1.50856	3.30979	1.87946	2.37347	1.64023	2.31658	1.91494	2.11577	2.28689	3.28052	2.39209	2.64488	2.51179	2.7286	1.83672	2.97855	2.12844
ENSRNOG00000058217	711	AABR07041418.1					-0.0463287	0.886223	0.970571	-0.221176	0.367691	0.999852	-0.350326	0.146858	0.814153	-0.12915	0.587937	0.94602	-0.267504	0.410667	0.791335	-0.396654	0.21338	0.740533	2.98473	2.60598	1.59713	2.6729	2.03522	3.09348	3.73338	2.42578	2.66686	1.4784	2.91435	1.81982	3.12385	2.2906	2.42078	2.86577	4.87949	2.0368	4.33751	3.47036	3.35494	3.15227	3.40795	1.44801
ENSRNOG00000058115	1503	AABR07041709.1					0.207976	0.714299	0.910053	-0.00602874	0.989608	0.999852	-0.509584	0.231094	0.867826	-0.503555	0.236707	0.837711	0.201947	0.722301	0.92784	-0.301608	0.571165	0.906279	0.245554	0.35222	0.269831	0.361265	0.137538	0.121949	0.0883044	0.220678	0.151388	0.190736	0.187997	0.107609	0.179121	0.094224	0.28629	0.117884	0.118372	0.120439	0.286308	0.307813	0.264511	0.165688	0.260023	0
ENSRNOG00000052130	210	AABR07041724.1		GO:0016021;GO:0016020	integral component of membrane;membrane		-0.0943306	0.767256	0.929042	0.183795	0.454067	0.999852	0.0336511	0.888322	0.990669	-0.150144	0.541588	0.933146	0.0894642	0.784831	0.946992	-0.0606795	0.850246	0.974799	7.68892	8.82311	8.49737	6.46406	8.36723	3.49122	7.58409	7.26534	7.58456	3.64033	6.27909	3.85087	3.84599	4.72062	5.12255	7.5934	6.35406	5.17201	6.48897	4.7733	7.88811	7.11511	5.58307	3.56548
ENSRNOG00000061916	246	AABR07041724.2					-0.00877098	0.985246	0.99523	-0.342032	0.306006	0.999852	-0.138229	0.687378	0.965748	0.203803	0.533081	0.931695	-0.350803	0.421181	0.799356	-0.147	0.74273	0.953799	3.75069	2.15198	1.6486	2.94299	1.68065	1.86269	3.23711	1.34829	1.84989	1.5538	2.29723	1.31493	2.18877	3.45412	3.2068	1.08036	2.89291	1.83964	2.33237	1.56722	2.96285	2.02463	2.54188	1.14139
ENSRNOG00000052271	1180	AABR07041794.1					-0.695966	0.262246	0.64997	-0.53402	0.173454	0.999852	-0.434467	0.27258	0.880427	0.0995534	0.787648	0.976689	-1.22999	0.0374082	0.323524	-1.13043	0.0579471	0.531515	0.31277	0.299089	0.343692	0.153385	0.0875931	0.310659	0.449904	0.112433	0.578483	0.485891	0.079819	0.0685325	0.342228	0.480063	0.364656	0.75076	0.376936	0.306814	0.425459	0.39207	0.393068	0.422083	0.529918	0.237951
ENSRNOG00000026379	264	AABR07041963.1					-0.14497	0.634316	0.880045	-0.165427	0.471004	0.999852	-0.194555	0.394924	0.90745	-0.0291284	0.897438	0.988979	-0.310397	0.308963	0.724815	-0.339525	0.266584	0.779186	12.5819	14.7052	10.1389	5.82745	9.00484	11.1084	10.306	7.78942	13.5028	7.60125	6.4218	8.27063	6.11862	12.8744	12.4959	6.71134	13.8153	8.57104	8.15003	7.59388	14.5571	8.80405	12.7311	9.5721
ENSRNOG00000002734	2508	AABR07042077.1					0.210241	0.0680155	0.380845	-0.063782	0.475465	0.999852	-0.227866	0.0101468	0.56973	-0.164084	0.063268	0.622967	0.146459	0.204526	0.631281	-0.0176248	0.878536	0.980112	8.44309	6.8249	7.21204	12.8456	10.1382	10.0122	9.73715	9.36317	10.3728	9.56348	9.80169	8.99612	9.71465	9.93816	9.95099	8.90135	12.2724	9.74392	11.3814	9.77674	11.4925	11.2533	13.4946	10.3371
ENSRNOG00000060540	948	AABR07042326.3					-0.307559	0.709592	0.906783	-0.322334	0.573753	0.999852	-0.54429	0.330009	0.895142	-0.221955	0.681314	0.960361	-0.629893	0.437652	0.807895	-0.851849	0.288216	0.79055	0.194656	0.186142	0.256681	0.0954608	0.327088	0.0966714	0.140002	0.279897	0.240018	0.1008	0.198705	0.341217	0.0709966	0.597547	0.151299	0.093449	0.656855	0.0954749	0.302617	0	0.559157	0.437815	0.247351	0.394911
ENSRNOG00000045837	642	AABR07042611.1					0.141499	0.783617	0.934775	-0.171074	0.666267	0.999852	-0.56245	0.129604	0.807844	-0.391376	0.278398	0.857746	-0.0295755	0.953777	0.989513	-0.420951	0.382216	0.835184	1.14974	0.82459	0.758049	0.422883	0.96598	0.428245	0.413463	0.723286	0.354418	0.446535	0.586831	0.37789	0.629017	0.772065	0.33512	0.55196	0.277124	0.704908	1.11714	0.600523	0.825671	0.90509	0.486997	0.29157
ENSRNOG00000051791	1176	AABR07042668.1					-0.941606	0.248805	0.63817	-0.0932458	0.861683	0.999852	0.00471382	0.993233	0.999279	0.0979597	0.854994	0.983295	-1.03485	0.194217	0.617832	-0.936893	0.252704	0.769637	0.117688	0.150053	0.137944	0.0769531	0.175782	0.077929	0	0.169224	0.386967	0.0812573	0.320362	0.206297	0.228928	0.30106	0.426879	0.150663	0	0.0769644	0.243946	0.196702	0.0563436	0.141173	0.199395	0.318347
ENSRNOG00000053984	475	AABR07042733.1					-0.00437228	0.99449	0.998658	0.0721435	0.876878	0.999852	-0.134723	0.765824	0.97681	-0.206866	0.649332	0.95615	0.0677712	0.911272	0.980194	-0.139095	0.81528	0.966873	0.388493	0.742999	1.02456	0	1.3056	1.35055	0.558828	0.558616	1.11772	1.00588	1.18972	0.680997	1.13355	0.447217	0.905883	0.746018	1.31094	0.190548	0.45297	1.78564	1.11596	1.04854	0.329107	0.788159
ENSRNOG00000052398	233	AABR07042802.1					-0.689326	0.416645	0.773027	-0.00475871	0.993182	0.999852	-0.291845	0.583228	0.948661	-0.287087	0.589424	0.946614	-0.694084	0.41353	0.793998	-0.981171	0.232088	0.754446	1.58398	1.5147	2.0887	0.388399	0.88721	0	0	1.13881	0.976552	0.820245	0.404233	0.694149	0.866585	0.303903	0.923379	0.760426	0.763579	0.388456	0.615624	0.330932	1.42189	1.06879	1.00639	0.401691
ENSRNOG00000061917	3639	AABR07042840.1					-0.197291	0.627107	0.87756	-0.0489077	0.866848	0.999852	0.668586	0.0384211	0.716582	0.717494	0.0252396	0.462583	-0.246199	0.541972	0.854995	0.471295	0.280476	0.78552	0.25355	0.145476	0.111447	0.198949	0.25563	0.100736	0.200596	0.164062	0.250109	0.210077	0.258825	0.155559	0.24044	0.136209	0.295613	0.121723	0.293345	0.174106	0.137961	0.148324	0.10925	0.136867	0.150355	0.077159
ENSRNOG00000054562	795	AABR07043098.1					-0.346866	0.480798	0.808708	0.0606847	0.869494	0.999852	-0.0266238	0.941396	0.995631	-0.0873085	0.812552	0.981029	-0.286181	0.572714	0.867957	-0.37349	0.446162	0.864288	2.26315	2.44162	1.12229	1.02449	1.17011	0.461104	1.75293	1.08473	0.954032	1.20199	0.947787	0.406885	0.507961	0.712547	0.902085	1.6715	1.23085	1.13849	0.631499	1.74582	1.75027	0.313244	1.0815	0.941826
ENSRNOG00000055046	384	AABR07043101.1		GO:0022627;GO:0003735;GO:0005840;GO:0006412	cytosolic small ribosomal subunit;structural constituent of ribosome;ribosome;translation		-2.44446	0.537849	0.838475	0.665808	0.909119	0.999852	4.7098	0.0128897	0.576441	4.04399	0.0219152	0.434917	-1.77865	0.399779	0.783995	2.26534	0.175119	0.701545	0.120139	0	0.211227	0.235669	0	0	0	0	0	0	0	4.42249	0	0	2.05436	0	0	0	0	0	0	0	0	0
ENSRNOG00000024754	468	AABR07043169.1					0.445184	0.0620634	0.367824	-0.125162	0.506583	0.999852	-0.258504	0.163945	0.819629	-0.133342	0.469102	0.92005	0.320022	0.180636	0.601078	0.18668	0.426327	0.858702	6.40743	5.65584	5.19944	8.70162	9.49674	7.63704	8.0824	7.65412	3.0792	6.53392	6.03759	5.87505	5.46492	7.7164	5.05688	7.19318	7.98331	7.73591	9.65465	8.56746	6.93749	5.67587	6.34656	7.59951
ENSRNOG00000058276	315	AABR07043200.1					-0.300967	0.675762	0.897546	-0.342032	0.486084	0.999852	-0.261328	0.597308	0.952423	0.0807036	0.864651	0.984552	-0.642999	0.356694	0.756548	-0.562295	0.422708	0.857742	1.17164	0.280099	2.05997	0.861875	0.328127	0.58187	1.26401	0	0.963118	1.21344	0.598009	0.51345	1.282	1.12396	0.227669	1.40618	0.847209	0.862002	1.3661	0.979138	0.631049	1.05409	0.496273	0.891371
ENSRNOG00000055131	657	AABR07043358.1					-0.478116	0.456674	0.795897	0.0468696	0.915787	0.999852	0.0648728	0.88371	0.990669	0.0180032	0.96796	0.997409	-0.431246	0.505302	0.838769	-0.413243	0.523841	0.893741	0.491529	0.402882	0.987656	0.413228	0.471963	0.139489	0.70704	0.302903	0.461769	0.145447	0.430075	0.738524	0.307328	0.646661	0.327469	0.674198	0.270797	0.551051	0.764142	0.46945	0.201705	0.126347	0.475878	0.712282
ENSRNOG00000046533	2773	AABR07043421.1					0.065038	0.803776	0.942468	0.321624	0.11187	0.976166	0.0912648	0.642051	0.96142	-0.230359	0.259101	0.850079	0.386662	0.152164	0.561124	0.156303	0.554765	0.90167	0.865107	0.445451	0.643508	0.881145	0.782747	0.627928	0.861517	0.59805	0.875246	0.585826	0.781207	0.933209	0.509701	0.561776	0.543105	0.702839	0.898231	0.554877	0.724185	0.750773	0.597368	0.898049	0.535556	0.9113
ENSRNOG00000053751	309	AABR07043453.1					-0.0753687	0.928996	0.980795	-0.619962	0.293563	0.999852	-0.312997	0.606193	0.954122	0.306965	0.592236	0.947239	-0.695331	0.381408	0.773831	-0.388366	0.638796	0.924832	0.447898	1.14215	0.787487	0.87861	0.334498	0.593168	0.42952	0.429357	0.98182	1.237	0	0.78513	1.08907	1.6041	1.16045	2.00689	0	0	0.464209	0	1.2866	1.07456	0.505909	1.51446
ENSRNOG00000059734	1440	AABR07043564.1					0.388073	0.473395	0.806153	0.101157	0.806122	0.999852	0.0209665	0.958918	0.997176	-0.08019	0.845647	0.98251	0.48923	0.370903	0.767183	0.40904	0.450816	0.865605	0.128149	0.36763	0.112654	0.37707	0.502444	0	0.322587	0.138199	0.105341	0.464521	0.327036	0.224634	0.280437	0.196693	0.149408	0.246082	0.308878	0.251417	0.249029	0.267733	0.184056	0.288228	0.217119	0.324979
ENSRNOG00000042410	492	AABR07043601.1					-0.110438	0.874486	0.968093	-0.645108	0.196988	0.999852	-0.254208	0.626331	0.958678	0.3909	0.422489	0.912147	-0.755546	0.257583	0.682737	-0.364646	0.597193	0.910965	0.0937673	0.179332	0	0	0.840324	0.745077	0.539518	0.674143	0.924946	0.388449	0	0.328733	0.547193	0.431764	1.45764	1.08036	0.361613	0.735855	0.437318	0.940331	0.404025	1.01231	0.158868	0.570695
ENSRNOG00000027022	603	AABR07043654.1					-0.654103	0.0524734	0.344592	0.19615	0.39936	0.999852	0.186846	0.420634	0.914195	-0.00930458	0.968834	0.997424	-0.457953	0.180931	0.601078	-0.467257	0.173484	0.70138	2.14219	2.1948	3.22831	1.95101	1.71409	1.21585	2.97138	1.65014	3.14451	2.53555	2.18675	3.48686	2.0091	2.34857	2.73543	2.49755	3.098	1.2008	1.66515	1.91809	2.7471	2.20258	2.2036	3.4147
ENSRNOG00000046621	4108	AABR07043748.1		GO:0003924;GO:0005525	GTPase activity;GTP binding		0.157015	0.742741	0.919572	0.147283	0.678176	0.999852	0.284671	0.429938	0.917086	0.137388	0.708587	0.968728	0.304298	0.533401	0.852154	0.441686	0.370742	0.8305	0.134762	0.107389	0.138213	0.0881177	0.201285	0.111544	0.129232	0.0322958	0.240018	0.232616	0.114638	0.0984279	0.0819192	0.0689478	0.104745	0.129391	0.2382	0.154229	0.104752	0.11262	0.0967772	0.121241	0.133189	0.113917
ENSRNOG00000055745	740	AABR07043748.2					0.222478	0.320489	0.703533	-0.104558	0.535655	0.999852	-0.162154	0.332409	0.897087	-0.0575954	0.727481	0.969543	0.117919	0.597119	0.87713	0.0603238	0.785844	0.960288	2.68073	2.50386	2.52102	4.52484	3.77124	4.21069	3.76642	3.1375	4.61223	5.81099	3.05469	2.84132	3.09238	3.92322	3.97344	5.26749	4.44784	4.4032	3.48909	4.37635	4.02933	5.49659	4.64753	3.92083
ENSRNOG00000032799	600	AABR07043823.1					-0.0163328	0.966679	0.989926	0.00161018	0.995717	0.999852	-0.136316	0.630609	0.959133	-0.137926	0.626626	0.950845	-0.0147226	0.969742	0.992329	-0.152649	0.691573	0.939958	0.845781	2.20578	1.35185	2.41325	1.5504	1.06919	1.10601	1.43727	2.27537	2.70749	0.941864	2.42605	1.45827	1.88825	1.91242	1.1812	2.96523	1.35765	1.67347	1.92768	2.20867	1.79854	2.47516	1.71589
ENSRNOG00000043145	378	AABR07043823.2					-0.395811	0.367595	0.73897	0.484813	0.129398	0.999852	-0.0299087	0.921111	0.993147	-0.514722	0.105741	0.704334	0.0890023	0.845073	0.965758	-0.42572	0.333405	0.812458	2.44093	3.0344	1.93122	2.15469	0.820317	2.18201	1.58002	2.45688	2.80909	2.528	1.99336	4.27875	1.06833	2.24792	2.27669	0.703092	3.2947	1.43667	1.51789	2.65183	2.27879	3.07443	4.54917	1.98082
ENSRNOG00000050326	588	AABR07043892.1					-0.658864	0.407409	0.766815	-0.473917	0.333481	0.999852	-0.263614	0.599366	0.952423	0.210303	0.655533	0.956595	-1.13278	0.13518	0.538281	-0.922478	0.235568	0.757665	0.156917	0.450159	0.413833	0	0.351564	0.311716	0.338575	0.338447	0.257978	0.487544	0.961085	0	0.57232	0.722544	0.487862	0	0.605149	0.769644	0.36592	0.131135	0.563436	0.564692	0.531721	0.636693
ENSRNOG00000058847	2717	AABR07044001.4					0.397072	0.356885	0.72955	0.22132	0.520356	0.999852	0.586366	0.101301	0.792618	0.365046	0.318824	0.879851	0.618393	0.153723	0.563315	0.983438	0.0288319	0.415432	0.135837	0.0649475	0.388092	0.299769	0.570629	0.23611	0.293091	0.24415	0.223321	0.457218	0.173328	0.297638	0.322033	0.312739	0.184766	0.195634	0.163704	0.233188	0.211175	0.056759	0.219485	0.15276	0.258913	0.206685
ENSRNOG00000056656	6099	AABR07044049.1					-0.247596	0.265875	0.653851	-0.159654	0.334791	0.999852	0.0283033	0.865325	0.989579	0.187958	0.255559	0.849606	-0.40725	0.0633546	0.399244	-0.219293	0.323143	0.808023	0.658078	0.53526	0.372375	0.741899	0.847351	1.14199	0.739881	0.978884	1.30575	1.08109	0.942018	1.15356	1.22493	1.32354	1.41103	1.01677	1.0064	0.93493	0.776117	1.25162	1.08641	1.03439	1.21749	0.69056
ENSRNOG00000057601	234	AABR07044080.2					-0.0386381	0.898189	0.972519	-0.189565	0.404353	0.999852	0.17136	0.458514	0.924411	0.360925	0.115098	0.723552	-0.228203	0.44684	0.81233	0.132722	0.658931	0.931787	19.9123	18.8528	27.3837	15.8563	14.1347	12.9242	20.9859	14.7413	5.18602	12.2511	16.5027	17.2796	16.3948	16.3406	17.4692	17.4151	13.6857	18.1794	16.8573	7.24939	17.5561	15.9634	9.0188	10.3993
ENSRNOG00000058490	354	AABR07044362.1		GO:0016021;GO:0016020	integral component of membrane;membrane		0.0988772	0.916858	0.975789	-0.741263	0.232205	0.999852	-1.13364	0.0548791	0.722367	-0.39238	0.46761	0.92005	-0.642386	0.455525	0.818097	-1.03477	0.211301	0.73917	1.17289	1.49544	0.458255	0	1.16791	0	0.37492	0.374778	0.857012	0	0	0.456883	0.380253	0	0.607761	1.00101	1.25645	0.767035	1.2156	0.871267	0.374351	1.40694	0.662398	0.528779
ENSRNOG00000055272	112	AABR07044405.1					-0.218157	0.717982	0.910512	-0.0111533	0.980039	0.999852	0.386759	0.409286	0.910621	0.397912	0.395997	0.911494	-0.229311	0.704699	0.922338	0.168602	0.789714	0.961556	3.29525	4.72667	3.62104	0	3.69143	3.27302	2.37003	2.96141	2.70877	1.7064	1.6819	2.88816	0.600936	2.52891	3.2016	4.74587	2.38277	1.61625	2.56144	2.75383	2.36643	0.741158	1.39577	0.83566
ENSRNOG00000053658	1703	AABR07044569.1					-0.470313	0.372618	0.742597	-0.0797608	0.818396	0.999852	-0.157376	0.645575	0.96203	-0.077615	0.818546	0.981199	-0.550074	0.293653	0.712707	-0.627689	0.228309	0.7523	0.325075	0.518092	0.476284	0.159419	0.303464	0.107627	0.272769	0.35057	0.222682	0.336671	0.276531	0.237429	0.197607	0.415792	0.252669	0.312119	0.313412	0.318885	0.294798	0.271663	0.194539	0.243716	0.688458	0.219833
ENSRNOG00000055480	219	AABR07044668.1					-1.36691	0.000724104	0.0578855	0.310641	0.213312	0.999852	0.240783	0.328155	0.894042	-0.0698576	0.787214	0.976689	-1.05627	0.0121584	0.207186	-1.12613	0.00707419	0.255664	3.58114	3.22306	3.70371	2.47937	2.35982	0.836936	4.54526	5.45225	6.58021	3.49072	4.30075	3.69262	3.99526	4.84996	2.61975	4.04519	4.87435	2.47973	2.94741	3.52087	4.53836	4.54847	4.99672	3.41896
ENSRNOG00000026813	516	AABR07044933.1		GO:0046939;GO:0004017;GO:0005737;GO:0005634;GO:0016310;GO:0016740;GO:0016301;GO:0005524;GO:0000166;GO:0005654;GO:0016887;GO:0015030	nucleotide phosphorylation;adenylate kinase activity;cytoplasm;nucleus;phosphorylation;transferase activity;kinase activity;ATP binding;nucleotide binding;nucleoplasm;ATPase activity;Cajal body		-0.367054	0.314729	0.696931	0.732436	0.0102751	0.576936	0.339555	0.209165	0.854884	-0.392881	0.186739	0.802536	0.365382	0.351123	0.752684	-0.0274994	0.942164	0.991086	2.05634	2.22288	2.67227	1.57843	1.40217	2.13127	1.92909	2.69971	2.49879	1.48153	1.27772	2.82099	1.8261	1.5095	0.555936	0.858427	1.72397	1.22785	1.52892	1.79319	1.54093	2.09133	2.42366	0.725534
ENSRNOG00000056298	558	AABR07044959.1					-0.0423496	0.862316	0.964976	-0.332196	0.062132	0.909946	0.00695578	0.969877	0.997839	0.339151	0.0566024	0.60836	-0.374545	0.11692	0.509681	-0.0353938	0.885025	0.981799	4.38186	3.47865	4.7969	4.2167	4.44559	3.9417	4.51919	4.87413	3.94179	3.93879	4.21982	3.18836	5.66904	4.82214	4.75534	3.81031	5.10147	7.137	4.24152	4.97465	4.27485	4.76041	2.10115	4.36101
ENSRNOG00000061835	1907	AABR07044980.1					0.334104	0.357861	0.72964	0.0739428	0.79131	0.999852	0.435456	0.136011	0.808145	0.361513	0.220729	0.830628	0.408047	0.264086	0.689957	0.76956	0.0419373	0.482294	0.241917	0.185068	0.170134	0.569461	0.487802	0.62474	0.556776	0.52178	0.159089	0.601312	0.395118	0.678497	0.49411	0.371313	0.451279	0.696825	0.37318	0.379697	0.300871	0.202169	0.48644	0.261174	0.532836	0.343554
ENSRNOG00000025179	606	AABR07045322.1					0.349535	0.000161602	0.028034	0.134645	0.0627915	0.909946	0.138824	0.0548474	0.722367	0.00417892	0.954233	0.99661	0.48418	1.98172e-07	0.000607595	0.488359	1.6076e-07	0.000837155	54.6598	65.955	58.0895	68.694	68.3949	62.0037	51.0299	54.6229	52.8165	61.9712	67.9199	56.5812	47.7575	50.1274	43.9052	52.9199	67.6718	52.1255	46.7483	44.6611	48.6563	55.8877	57.3969	60.5426
ENSRNOG00000059487	216	AABR07045405.1					-0.280784	0.157019	0.531283	0.285084	0.0507294	0.863914	0.266091	0.066921	0.739732	-0.0189933	0.899399	0.989528	0.00430025	0.983138	0.995804	-0.0146931	0.94228	0.991091	13.4556	8.9865	8.63684	15.9207	14.3555	15.2741	20.5841	17.5052	15.8012	23.0048	20.9303	17.5964	16.5146	13.7685	17.5969	15.5852	14.4143	15.9231	11.6213	17.4919	15.9515	17.678	18.0933	14.7324
ENSRNOG00000061978	985	AABR07045427.1					0.0515075	0.913856	0.975502	0.28144	0.461776	0.999852	-0.026581	0.941657	0.995631	-0.308021	0.41746	0.911494	0.332947	0.495738	0.835036	0.0249265	0.958493	0.993753	0.23418	0.268724	0.576425	0.55125	0.419736	0.558241	0.202114	0.471421	0.693005	0.485069	0.286862	0.574699	0.546638	0.503214	0.364039	0.269816	0.270935	0.183777	0.29125	0.469688	0.672691	0.67419	0.396766	0.190038
ENSRNOG00000049150	1805	AABR07045621.1		GO:0005839;GO:0051603;GO:0004298;GO:0019773	proteasome core complex;proteolysis involved in cellular protein catabolic process;threonine-type endopeptidase activity;proteasome core complex, alpha-subunit complex		0.0800737	0.648216	0.88694	-0.221244	0.095921	0.956071	-0.163631	0.218923	0.860949	0.0576124	0.659855	0.957398	-0.14117	0.418267	0.797184	-0.0835576	0.631688	0.922894	6.03186	7.77216	6.87535	4.21149	4.06568	3.30022	3.6765	2.97684	4.53813	3.17646	3.60048	3.44979	4.21354	4.04064	4.05263	3.23929	4.92836	4.51297	3.89395	3.58837	4.95574	4.46091	3.72411	3.26671
ENSRNOG00000031969	774	AABR07045632.1					0.0727702	0.890157	0.970989	-0.0958807	0.803112	0.999852	0.413044	0.314115	0.888912	0.508924	0.209595	0.822714	-0.0231105	0.965501	0.991218	0.485814	0.378502	0.834609	0.119208	0.341981	0.104795	0.467684	0.6677	0.473615	0.514425	0.51423	0.783933	0.493843	0.121688	0.731368	0.695657	0.18297	0.370624	0.801198	0.689588	0.818567	0.370647	0.498108	0.342429	0.214495	0.201971	0.846457
ENSRNOG00000056040	795	AABR07045680.1					-0.231789	0.0907909	0.425553	0.0336393	0.744742	0.999852	0.100444	0.332498	0.897087	0.0668042	0.519855	0.929507	-0.19815	0.146325	0.55296	-0.131346	0.339133	0.81431	17.8731	22.0855	22.1398	15.5951	14.5614	18.9053	17.0284	18.5239	20.2255	15.5057	16.2309	20.0391	19.7258	19.0606	20.6577	15.3778	14.6583	15.7112	15.7875	19.301	17.7527	18.2726	16.3208	12.8324
ENSRNOG00000060709	183	AABR07046866.1		GO:0005198	structural molecule activity		0.179184	0.454777	0.794578	0.291387	0.119634	0.987609	0.130173	0.47555	0.927291	-0.161215	0.396568	0.911494	0.470571	0.0576803	0.387677	0.309356	0.205597	0.729251	6.55449	4.82137	8.42138	13.8465	9.60174	12.5197	11.2414	12.3247	12.8482	10.4436	11.323	9.72188	8.09129	9.28647	7.4459	10.6501	9.23596	11.8702	10.1898	6.74161	9.05193	14.5153	11.9594	10.7403
ENSRNOG00000060950	1442	AABR07046961.1					1.03132	0.159252	0.532602	0.820317	0.227944	0.999852	-0.827035	0.140094	0.808145	-1.64735	0.00799879	0.297017	1.85164	0.0191842	0.246674	0.204287	0.767604	0.958024	0.0959782	0.0611866	0.112498	0.251032	0.358391	0.0635537	0.04602	0.18401	0.157792	0.0662681	0.0653165	0.168242	0.0466746	0.147315	0	0	0.18507	0	0.0497366	0.320834	0.0919003	0.230263	0.433636	0.194717
ENSRNOG00000008861	3231	AABR07047011.1					-0.0418684	0.842211	0.956742	0.0399996	0.802725	0.999852	0.0518745	0.74593	0.976165	0.0118749	0.940938	0.993811	-0.00186886	0.992984	0.997513	0.010006	0.962435	0.994939	1.49923	1.14692	0.853538	1.96063	2.11134	2.6095	2.05388	2.36107	3.02819	2.21817	2.47782	2.57798	2.49971	1.6875	2.3306	2.08382	3.00102	2.82932	1.53163	2.41034	2.33787	2.05533	3.38682	2.60707
ENSRNOG00000053937	673	AABR07047189.1					0.654742	0.287013	0.674102	0.470743	0.382986	0.999852	0.00778118	0.987107	0.998603	-0.462961	0.391488	0.909907	1.12548	0.0822141	0.446387	0.662524	0.286329	0.789738	0.411294	0.131101	0.361566	0.806807	0.307162	0.408519	0.591627	0.197134	0.338093	0.141989	0.2799	0.360483	0.300021	0.315643	0.213123	0.131634	0.13218	0.268975	0.106568	0.343717	0.19691	0.740056	0.464564	0.13907
ENSRNOG00000048760	468	AABR07047219.1					-0.789877	0.584837	0.859195	-0.012906	0.965234	0.999852	2.72911	0.0116614	0.572246	2.74201	0.0106828	0.33508	-0.802783	0.521929	0.845413	1.93923	0.168903	0.699441	0	0.188528	0.173315	0.193369	0.220855	0.195822	0.141797	0	0.162063	0.204185	0.201253	2.59193	0	0.151302	1.68563	0.189294	0.190079	0.386796	0	0	0.141581	0	0.167015	0
ENSRNOG00000024161	471	AABR07047598.1					1.51334	0.0653192	0.3745	-0.552495	0.364557	0.999852	-0.734341	0.218733	0.860949	-0.181846	0.743121	0.971072	0.960843	0.216554	0.645821	0.778996	0.30514	0.798164	0.587688	0.187327	0.344421	0.192138	0.219448	0.972871	0	0.14084	0.161031	0.405769	0.799884	0.34339	0.285795	0.150338	0.152263	1.12853	0.377736	0.576498	0.304544	0.654838	0.14068	0.352483	0.331902	1.19228
ENSRNOG00000053101	549	AABR07047694.1					0.669934	0.329925	0.710322	0.201145	0.728699	0.999852	-0.676439	0.190792	0.839783	-0.877584	0.0986416	0.693787	0.871079	0.216196	0.645776	-0.00650499	0.992478	0.999712	0.420159	0.64285	0.295487	0.329679	1.12962	0.16693	0.120876	0.60415	0.552609	0.174059	0.34312	0.147301	0.122595	0.257958	0.522519	0.161365	0.324069	0.329727	0.522552	0.2809	0.362077	1.05841	0.711867	0.340961
ENSRNOG00000055171	264	AABR07048040.1					-0.608867	0.229959	0.621228	0.236259	0.500306	0.999852	0.17777	0.608381	0.954122	-0.0584889	0.87057	0.985098	-0.372608	0.470539	0.823938	-0.431097	0.404392	0.846573	1.57273	4.67892	2.76515	1.02837	1.56606	1.73569	1.5082	2.01017	2.87294	1.08589	3.2109	3.0632	1.7846	2.41396	2.44485	2.0134	1.68479	1.02852	0.815003	2.04451	2.25887	2.51544	1.77643	2.83618
ENSRNOG00000046581	714	AABR07048211.1					0.170348	0.388319	0.752016	-0.203235	0.180911	0.999852	-0.185978	0.221035	0.862145	0.0172575	0.907621	0.990697	-0.0328875	0.865907	0.969889	-0.01563	0.93624	0.989456	2.64912	1.48288	1.70402	6.46406	5.93523	5.90427	5.39065	5.2028	5.73622	5.48726	3.8255	4.53044	5.75013	6.34706	6.72963	5.45931	4.85899	5.57766	5.32377	8.31547	4.91847	6.16178	4.2694	5.50552
ENSRNOG00000031590	618	AABR07048308.2					-0.282488	0.664346	0.892984	0.446882	0.32946	0.999852	0.198254	0.651993	0.962519	-0.248628	0.597239	0.947239	0.164394	0.810027	0.953796	-0.0842338	0.899002	0.983937	0.821147	0.571075	0.787487	0.439305	0.167249	0.444876	0.644279	0.429357	0.122727	0.773128	0.30481	0.915985	0.43563	0.229156	0.46418	0.286698	0	0.87874	0.348156	0.374306	0.321651	0.940239	0.252955	0.605786
ENSRNOG00000052703	466	AABR07048624.1					-0.325092	0.612776	0.872068	-0.0886412	0.846257	0.999852	-0.106657	0.813251	0.98148	-0.0180157	0.967235	0.997409	-0.413734	0.521535	0.845413	-0.431749	0.499269	0.885231	0.296997	0.568012	0.348117	0.388399	0.88721	0.393324	0.712025	0.996459	0.651035	0.205061	0.202117	1.21476	0.288862	1.06366	0.307793	0.950533	1.14537	0.776911	1.23125	0.82733	0.426567	1.06879	0.670927	0.200845
ENSRNOG00000047928	414	AABR07048653.1					0.300967	0.705537	0.906211	-0.753551	0.218604	0.999852	-1.22221	0.0324556	0.711394	-0.468663	0.358996	0.896095	-0.452584	0.546221	0.856554	-0.921247	0.192892	0.717219	0.780035	0.852475	0.391842	0.874366	0	0.221364	0.480875	0	0.183202	0.461636	0	0.390668	0.487716	0.513111	0.519679	0.641954	0.214872	0.218624	1.03942	0.372498	1.12034	0.401013	0.188799	0.452144
ENSRNOG00000061374	1765	AABR07048856.1					-0.542005	0.442299	0.788441	-0.566981	0.239931	0.999852	-0.430844	0.377893	0.904961	0.136138	0.766545	0.972842	-1.10899	0.0976387	0.479245	-0.972848	0.151264	0.681733	0.235242	0.349925	0.229777	0.102546	0.117122	0.103846	0.150393	0.225504	0.21486	0	0.0533634	0.0916355	0.190665	0.200593	0.243793	0.100385	0.252003	0.153842	0.243808	0.13106	0.225247	0	0.398565	0
ENSRNOG00000051725	992	AABR07048878.1					-0.0404343	0.894155	0.971502	-0.264189	0.243471	0.999852	-0.248566	0.271932	0.880427	0.0156225	0.943926	0.994604	-0.304623	0.31228	0.727323	-0.289	0.338512	0.813784	2.04624	2.04568	1.71707	2.91925	2.18806	1.6629	1.80619	2.00612	3.51703	2.60089	1.99386	1.95649	2.51036	1.85589	3.90388	1.87539	3.67665	2.82844	2.67505	2.79824	2.60498	2.59405	4.09725	1.60393
ENSRNOG00000060051	351	AABR07049038.1					-0.0145749	0.93795	0.983001	-0.0281097	0.838446	0.999852	-0.248054	0.0630716	0.731807	-0.219944	0.098337	0.693787	-0.0426846	0.819597	0.957599	-0.262629	0.150912	0.681559	10.7776	10.3062	11.3232	10.0552	8.83418	10.966	11.1547	9.26054	9.29162	10.8899	9.66014	12.2109	9.77933	10.692	8.17273	12.872	11.1513	11.6039	12.6685	12.0823	13.9694	12.5342	12.2478	10.1327
ENSRNOG00000047278	780	AABR07049043.1					0.143429	0.738361	0.918419	0.290462	0.389551	0.999852	0.0695539	0.831805	0.984809	-0.220908	0.515422	0.929203	0.433891	0.323219	0.733227	0.212983	0.620154	0.919424	0.828037	1.01805	1.14388	1.27624	0.795076	0.822451	0.765701	1.19064	0.291714	0.980088	0.845262	1.24413	0.431441	1.36172	0.367773	0.681459	0.912378	0.580193	0.91949	1.08741	0.849488	0.425691	0.801671	0.959938
ENSRNOG00000006721	948	AABR07049064.1					-0.54669	0.241115	0.632443	0.450579	0.189747	0.999852	-0.00959174	0.976368	0.998137	-0.46017	0.179188	0.797437	-0.0961112	0.842614	0.965003	-0.556281	0.234743	0.75714	1.11927	0.372283	0.941164	0.859147	0.763206	0.0966714	0.980011	0.48982	1.12008	0.806401	0.894174	0.597129	0.42598	0.672241	0.832145	0.654143	0.656855	0.286425	0.605234	1.05738	0.698946	0.788066	1.23676	0.493639
ENSRNOG00000008953	165	AABR07049353.1					-0.35016	0.0920042	0.428148	0.0477849	0.754607	0.999852	0.218224	0.159226	0.817349	0.170439	0.273159	0.854321	-0.302375	0.14455	0.551368	-0.131936	0.531572	0.895374	36.6272	55.6124	40.8014	26.3264	27.5626	23.3277	29.3596	34.977	32.6366	30.6946	32.5371	30.3869	34.2643	36.0484	32.5981	33.8251	22.1044	24.6846	29.5574	30.3755	18.8741	28.6761	22.2646	35.1686
ENSRNOG00000049469	414	AABR07049554.2					-0.62147	0.20278	0.588838	0.645093	0.0804151	0.93739	0.435821	0.228297	0.866639	-0.209272	0.585374	0.945357	0.0236235	0.962498	0.990606	-0.185649	0.714833	0.944672	0.445734	0.426237	0	1.53014	0.998646	1.77091	2.08379	1.28185	4.39684	2.539	1.13752	1.36734	1.30058	2.22348	0.692906	1.71188	1.28923	0.874494	1.03942	1.86249	1.28039	2.40608	1.88799	0.904289
ENSRNOG00000052757	1038	AABR07049695.3					-1.25789	0.273791	0.66039	-0.572105	0.446194	0.999852	0.0261648	0.97263	0.99808	0.59827	0.426225	0.912328	-1.82999	0.111069	0.501398	-1.23172	0.297274	0.793922	0.400002	0	0.546993	0.0871839	0	0.0882895	0.255726	0.0639072	0.365345	0	0	0.155816	0.324204	0.0682171	0.207271	0.0853465	0.514202	0.0871967	0.138189	0.148569	0.0638344	0.479825	0	0
ENSRNOG00000053773	342	AABR07049792.1					0.401597	0.214397	0.603158	0.135346	0.598959	0.999852	0.00101179	0.996815	0.999575	-0.134334	0.600775	0.947239	0.536943	0.105034	0.492646	0.402609	0.213393	0.740533	5.39573	3.86979	5.21768	3.43994	4.53333	5.09136	3.68671	3.87928	3.32656	3.63234	3.85558	2.36457	2.55837	1.8634	1.88726	4.92165	3.64151	4.76369	4.61358	3.83281	3.09989	4.36893	2.28547	2.463
ENSRNOG00000054301	1085	AABR07049799.1					0.677057	0.207004	0.594523	0.623298	0.183776	0.999852	-0.539087	0.196792	0.845578	-1.16239	0.00926136	0.318902	1.30035	0.0213567	0.259138	0.137969	0.79567	0.963153	0.510232	0.487914	0.448541	0.667258	0.571576	0.591255	0.489296	0.489111	0.419422	0.0880724	0.607654	0.223599	0.31016	0.32631	0.198292	0	0.245964	0.417098	0.793219	0.355332	0.0610692	1.07109	0.576317	0.690093
ENSRNOG00000052899	1170	AABR07049886.2					0.0289464	0.932962	0.981973	-0.265352	0.293125	0.999852	0.31738	0.234524	0.867826	0.582732	0.024925	0.46171	-0.236406	0.480756	0.827263	0.346326	0.319289	0.806494	1.53778	1.20658	0.693258	1.23756	0.97176	1.40992	1.13437	1.24734	0.518602	1.14344	1.04652	2.00443	1.95587	1.39198	1.16461	1.36292	1.29254	1.31511	0.91949	1.25217	1.07602	0.851381	0.534447	1.03993
ENSRNOG00000061538	334	AABR07049892.1					0.318999	0.503447	0.820471	0.0957391	0.795956	0.999852	0.331914	0.384321	0.904961	0.236175	0.542187	0.933505	0.414738	0.390835	0.77924	0.650913	0.186482	0.712501	1.24312	0.52833	2.42848	1.89664	1.5473	1.92069	2.5829	1.19166	0.681248	1.14441	0.845985	2.42121	1.20907	0.848016	1.50302	1.59143	2.1307	1.35494	1.50312	0.692579	1.38868	0.745596	1.1701	1.68133
ENSRNOG00000037091	363	AABR07050222.1					-0.810053	0.00275028	0.101383	-0.0323814	0.86124	0.999852	0.173605	0.361542	0.901145	0.205987	0.276097	0.855885	-0.842434	0.00172951	0.0847716	-0.636447	0.0208118	0.378672	4.8294	5.34734	3.7986	3.24093	3.41686	4.54435	6.0328	4.56857	8.35764	5.52818	5.70826	4.23278	8.34357	5.85201	7.11231	4.39287	3.92097	4.98679	5.13699	6.79732	5.47604	4.57353	4.09117	4.12535
ENSRNOG00000052537	254	AABR07050265.1					-0.355469	0.205018	0.590943	-0.125991	0.52845	0.999852	0.275432	0.187118	0.833479	0.401423	0.0505012	0.589992	-0.48146	0.0810765	0.443271	-0.0800374	0.7789	0.958024	5.63047	4.1684	5.74804	7.12574	6.10393	6.13369	6.00905	6.79027	8.95814	9.40537	9.64112	6.68597	12.1891	7.52698	8.18802	7.32434	8.7556	6.77045	7.6238	8.19643	7.0434	4.57534	7.38548	3.31632
ENSRNOG00000060181	360	AABR07050321.2					-0.305627	0.246137	0.637134	0.0194276	0.920805	0.999852	-0.0863397	0.655818	0.962878	-0.105767	0.585612	0.945357	-0.286199	0.279699	0.703115	-0.391967	0.139114	0.664959	6.27928	4.16647	4.9568	7.03865	5.45511	8.14618	7.92643	11.0559	8.63797	10.6176	5.75583	5.39122	7.66527	10.228	7.76921	8.85896	5.68336	8.54818	5.37902	9.63839	9.75496	10.1456	9.98749	7.53951
ENSRNOG00000054302	502	AABR07050423.1					0.814043	0.115731	0.471245	-0.441879	0.270739	0.999852	-0.143257	0.728581	0.97269	0.298621	0.447365	0.916667	0.372165	0.455094	0.818081	0.670786	0.188069	0.712501	1.10279	0.878796	0.323152	0.721091	1.23538	1.82559	0.264386	0.792857	0.906521	1.14213	0.562867	1.12765	1.34073	1.12844	0.42858	1.05884	0.70882	1.80299	0.857214	0.3072	1.31992	0.661432	1.40133	0.559326
ENSRNOG00000053592	408	AABR07050646.1					-2.06975	0.0207884	0.240743	0.299879	0.584499	0.999852	-0.25011	0.62378	0.95797	-0.549988	0.302654	0.873116	-1.76987	0.057799	0.388045	-2.31986	0.00814541	0.264881	0.113072	0	0	0	0.253333	0.224619	0.325298	0.812937	1.48717	0.234212	0.230849	0.198207	0.164963	0.867762	0.527322	0.217131	0.436063	0.443677	0.527355	0.755952	1.13682	0.203455	0.383152	0.917587
ENSRNOG00000005062	1338	AABR07051190.1		GO:0003723;GO:0003676;GO:0005634;GO:0006397	RNA binding;nucleic acid binding;nucleus;mRNA processing		0.934666	0.0668938	0.378106	-0.0322737	0.938727	0.999852	-0.116871	0.780944	0.978627	-0.084597	0.840379	0.982386	0.902392	0.0706523	0.416718	0.817795	0.102024	0.617512	0.241356	0.197828	0.242485	0.270544	0.695246	0.616443	0.198388	0.148735	0.170057	0.285676	0.42236	0.483518	0.20121	0.58214	0.321595	0.132421	0.332425	0.0676459	0.375218	0.172886	0.346652	0.310201	0.175253	0.419704
ENSRNOG00000046756	459	AABR07051241.1					0.0980825	0.853235	0.960308	-0.504639	0.181863	0.999852	0.183504	0.660799	0.963913	0.688143	0.076021	0.644153	-0.406556	0.418448	0.797277	0.281587	0.603884	0.91226	0.402035	0.576674	1.23699	0.788644	0.675555	0.998306	1.15661	0.578089	0.660963	1.04094	0.820796	0.176184	1.3197	0.771344	0.937461	0.579017	1.35664	1.38033	0.46876	0.839947	0.866145	0.904245	0.340579	0.407817
ENSRNOG00000055302	2711	AABR07051326.1					0.106158	0.711352	0.90782	-0.351794	0.0915372	0.95284	-0.20682	0.329221	0.894737	0.144975	0.472706	0.920361	-0.245636	0.373759	0.769668	-0.100662	0.71944	0.946007	0.47648	0.618366	0.478709	0.50072	0.571892	0.57468	0.416132	0.489382	0.419655	0.493478	0.555877	0.656254	0.64549	0.73134	0.66134	0.588201	0.68908	0.500794	0.740747	0.341308	0.782118	0.489913	0.518972	0.55238
ENSRNOG00000057465	673	AABR07051376.1					-0.088774	0.790999	0.936835	-0.357977	0.147289	0.999852	-0.0328807	0.897387	0.991577	0.325096	0.186129	0.802536	-0.446751	0.174196	0.594143	-0.121655	0.716672	0.945022	1.16533	1.70432	0.964175	1.34468	1.38223	3.13198	1.77488	2.46418	2.47935	1.56188	1.3995	1.68225	2.70019	1.473	3.19684	1.97451	2.64359	2.68975	1.70509	3.09345	1.87064	1.35677	1.50983	2.22512
ENSRNOG00000055886	300	AABR07051399.1					1.17831	0.061292	0.366112	-0.205871	0.710992	0.999852	-0.483141	0.364218	0.90244	-0.27727	0.593318	0.947239	0.972436	0.119191	0.513982	0.695166	0.249344	0.767098	0.92267	1.76462	1.08148	1.80994	1.37813	1.22193	0.221203	1.32671	0.505637	0.955586	0.627909	0	0	1.41619	0.239052	0.590598	1.18609	0.905102	1.19534	1.28512	0.662601	0.830097	0.260543	0.935939
ENSRNOG00000059802	943	AABR07051485.1					-0.627754	0.375955	0.744224	-0.212486	0.618342	0.999852	0.435026	0.34975	0.89962	0.647512	0.15139	0.77468	-0.84024	0.228269	0.657114	-0.192728	0.791025	0.961693	0.342454	0	0.086014	0.095967	0.328823	0.097184	0.422232	0.0703454	0.40215	0.608008	0.299639	0.257269	0.214119	0.225268	0.456304	0.563667	0.566004	0.383924	0.152111	0.163536	0.210796	0.176054	0.33155	0.496256
ENSRNOG00000059243	3140	AABR07051787.1					0.32905	0.0395198	0.309913	-0.0504812	0.681634	0.999852	-0.038143	0.756425	0.976802	0.0123382	0.919566	0.991694	0.278568	0.079803	0.440464	0.290907	0.0682084	0.54879	1.73368	1.51735	1.57573	1.93098	1.77753	2.21815	1.62732	1.45769	1.5459	1.64336	2.15969	1.57101	1.92912	1.556	1.53024	1.94672	1.92646	1.38359	1.55318	1.74351	1.54044	1.85053	1.79227	1.75861
ENSRNOG00000058335	442	AABR07051879.1					-0.581505	0.391804	0.754082	-0.167514	0.726784	0.999852	-0.0806848	0.866043	0.989579	0.0868297	0.855571	0.983415	-0.74902	0.273958	0.700193	-0.66219	0.32463	0.808293	2.92248	1.39733	1.46808	0.204744	1.63692	0.414681	1.65151	0.600323	1.20117	0.864783	1.70473	0.54888	1.67501	0.640809	0.486758	0.801716	3.22016	0.614322	0.811315	2.09341	1.34919	1.50244	0.707357	0.423502
ENSRNOG00000054632	453	AABR07051882.1					0.147774	0.82782	0.951079	-0.235767	0.67832	0.999852	-0.570814	0.282948	0.882762	-0.335047	0.536605	0.932458	-0.0879923	0.904703	0.97799	-0.423039	0.540149	0.896671	4.5828	1.3634	1.61148	2.1975	1.82534	0.202306	3.07633	0.732182	1.84172	0.210946	0.831668	0.357035	0.594303	0.468936	0.791564	1.5645	3.14197	1.59841	2.21652	2.04257	2.04777	2.38218	1.38036	0.413218
ENSRNOG00000060195	842	AABR07051882.2					-0.116008	0.818933	0.94824	-0.445687	0.243211	0.999852	-0.642696	0.0851412	0.767558	-0.197009	0.589125	0.946614	-0.561695	0.276593	0.701619	-0.758703	0.132058	0.65903	3.45179	1.04788	2.21563	1.18226	0.982042	0.653049	2.28558	0.630268	0.900779	0.45396	1.1186	0.480216	0.879279	0.75687	1.44794	1.47299	2.64124	0.967448	1.53321	1.09891	2.28212	1.28162	1.94943	1.11157
ENSRNOG00000039025	396	AABR07051947.1					1.00235	2.08285e-06	0.00307258	0.0260575	0.883859	0.999852	-0.294821	0.0868572	0.768501	-0.320879	0.0629946	0.621784	1.02841	1.09328e-06	0.00118271	0.707532	0.000576099	0.0828793	10.4849	8.24382	10.8558	12.7975	17.7487	11.5713	6.87069	6.53306	5.36282	7.96321	8.08671	7.96431	7.81823	5.18553	6.88181	6.0402	8.76091	7.08539	10.8667	9.34632	8.36617	9.85216	6.3162	7.09045
ENSRNOG00000052018	2607	AABR07052441.1					0.0449642	0.893668	0.971502	0.104186	0.69503	0.999852	-0.251646	0.321519	0.890643	-0.355833	0.167148	0.79154	0.149151	0.66103	0.904804	-0.206682	0.529136	0.895201	0.4424	0.270751	0.311129	0.34713	0.753294	0.386686	0.610916	0.458014	0.320023	0.256582	0.397411	0.434276	0.516339	0.407419	0.275089	0.339815	0.44359	0.347181	0.770298	0.532385	0.533741	0.28657	0.359783	0.502614
ENSRNOG00000055605	243	AABR07052500.1					0.174083	0.468492	0.802854	0.132802	0.472645	0.999852	-0.164521	0.357393	0.901084	-0.297323	0.100799	0.697733	0.306885	0.203965	0.631281	0.00956181	0.967632	0.995293	11.2011	14.8867	9.34615	10.8	13.6112	10.937	9.55814	8.46258	9.98789	14.1568	15.5039	8.65258	8.30923	10.1989	10.0343	9.11416	9.8841	11.919	12.1009	15.231	11.1797	9.22329	10.2931	15.0212
ENSRNOG00000051686	566	AABR07052502.1					-0.26773	0.69594	0.904635	-0.0506958	0.918996	0.999852	-0.441265	0.358499	0.901084	-0.390569	0.413609	0.911494	-0.318426	0.638518	0.897139	-0.708995	0.287054	0.789789	1.0596	0.467656	0.71653	0.159888	0.365229	0.80958	0.351736	0.468803	0.804017	0.506494	0.332814	0.571508	0.237826	0.375315	1.39377	0.156519	0.628671	0.319824	0.886999	0.681158	0.351202	1.17328	0.276194	0.826801
ENSRNOG00000060414	310	AABR07052730.2					-0.348084	0.492202	0.814997	-0.385808	0.3012	0.999852	-0.424872	0.2555	0.87815	-0.0390643	0.913555	0.991642	-0.733892	0.140206	0.544108	-0.772956	0.122956	0.651288	2.38108	1.99232	3.13979	2.62733	1.33368	1.18251	2.5688	2.56783	2.93596	1.54127	0.911481	0.260866	4.34224	2.74101	1.38805	1.42887	1.43479	2.62771	1.61949	3.48226	2.35116	4.0166	1.00855	1.8115
ENSRNOG00000056421	1176	AABR07052897.2					0.264191	0.281113	0.667973	0.131717	0.50288	0.999852	-0.452885	0.0128007	0.576441	-0.584602	0.00159612	0.138095	0.395908	0.110653	0.501398	-0.188694	0.423438	0.858569	1.80454	2.32582	3.10375	2.00078	1.84571	2.10408	1.58002	1.4102	1.93484	1.21886	1.60181	1.78791	1.14464	1.80636	1.70752	1.12997	1.2103	1.69322	2.07354	2.36042	2.31009	1.76466	2.25981	2.30801
ENSRNOG00000060635	839	AABR07052897.3					0.00464157	0.983768	0.994745	-0.162916	0.342296	0.999852	-0.385876	0.0230819	0.673164	-0.22296	0.185519	0.802536	-0.158274	0.483698	0.828561	-0.381234	0.0938093	0.604387	5.71858	6.83555	5.80056	5.93245	8.13082	6.44461	5.45756	6.16708	9.40159	6.60596	6.17432	8.67479	8.50335	8.60853	7.00917	6.44096	8.69424	8.19878	5.21446	9.55798	9.71394	9.49812	13.6017	8.14345
ENSRNOG00000060735	315	AABR07053136.1					-0.350695	0.313649	0.695797	0.436775	0.0920782	0.95284	0.0580407	0.814944	0.981816	-0.378735	0.144857	0.763179	0.0860801	0.809905	0.953794	-0.292655	0.396928	0.841559	6.00468	3.64128	5.92241	2.29833	5.57815	2.61841	3.58138	3.79061	3.13013	5.46049	5.38208	5.39122	3.63232	2.6975	3.87037	3.37484	3.10643	2.586	4.78135	4.65091	5.25874	3.16227	1.98509	5.34822
ENSRNOG00000041826	80	AABR07053152.1					0.218229	0.31003	0.692385	-0.225307	0.143509	0.999852	-0.0666151	0.671515	0.964946	0.158692	0.296427	0.870156	-0.00707719	0.973329	0.993596	0.151614	0.478223	0.875908	28.8334	33.0867	34.4723	30.5427	34.884	29.7845	32.3509	24.0467	26.5459	35.8345	27.0786	38.4125	31.1285	30.094	32.2721	42.0801	41.1426	40.7296	28.6881	23.1321	33.13	34.2415	42.0126	31.5879
ENSRNOG00000058767	252	AABR07053169.1					-0.235625	0.715154	0.910173	-0.350841	0.464019	0.999852	-0.00839061	0.985505	0.998554	0.342451	0.472017	0.92005	-0.586466	0.368132	0.764987	-0.244015	0.705287	0.944286	2.3799	1.75062	1.93122	1.79557	2.05079	0.727337	1.58002	1.05295	3.91267	1.5168	1.86878	0	0.801248	1.40495	2.56128	0.703092	4.23604	2.87334	1.99223	1.5299	2.62937	0.658807	2.17119	0.742809
ENSRNOG00000004787	1149	AABR07053185.1		GO:0005737;GO:0006357;GO:0004402;GO:0043966;GO:0000993;GO:0033588;GO:0000123;GO:0006368;GO:0008023;GO:0043967	cytoplasm;regulation of transcription from RNA polymerase II promoter;histone acetyltransferase activity;histone H3 acetylation;RNA polymerase II core binding;Elongator holoenzyme complex;histone acetyltransferase complex;transcription elongation from RNA polymerase II promoter;transcription elongation factor complex;histone H4 acetylation		-0.0880615	0.618813	0.874377	0.0884941	0.504911	0.999852	0.0610268	0.644037	0.961854	-0.0274673	0.836671	0.981673	0.000432611	0.998041	0.999478	-0.0270347	0.879998	0.980424	4.49691	3.37874	4.58854	4.72568	4.13799	4.70585	5.37124	5.08054	5.47883	5.32267	3.77073	4.64518	4.68615	4.00575	4.11944	5.78261	5.34206	4.33251	4.61906	4.42913	4.15207	5.85186	5.57821	4.07284
ENSRNOG00000058999	1038	AABR07053470.1					0.117234	0.840367	0.955748	-0.233043	0.611037	0.999852	-0.645723	0.130936	0.807844	-0.41268	0.316238	0.879192	-0.11581	0.840638	0.964395	-0.52849	0.329807	0.810607	0.311112	0.255003	0.234425	0.435919	0.199152	0.176579	0.319657	0.319536	0.292276	0	0.181477	0.0779079	0.389045	0.204651	0.276361	0.256039	0.342801	0	0.345473	0.445706	0.255338	0.239912	0.376507	0.36067
ENSRNOG00000055241	453	AABR07053500.1					-1.0329	0.00556648	0.14026	-0.121932	0.613906	0.999852	-0.114585	0.634678	0.960861	0.00734771	0.975379	0.997673	-1.15483	0.00176019	0.0852616	-1.14749	0.00187023	0.14248	2.95336	2.33725	2.6858	1.39841	1.14084	1.82075	2.19738	3.51447	3.51602	3.79703	2.28709	1.42814	2.37721	3.28255	3.79951	3.52012	1.96373	3.19683	2.21652	4.08515	3.80301	3.11515	1.898	2.89253
ENSRNOG00000059260	6210	AABR07053509.2		GO:0003779	actin binding		0.133267	0.636945	0.88151	0.215258	0.329897	0.999852	0.184791	0.40014	0.90745	-0.0304676	0.892481	0.988282	0.348525	0.225594	0.653816	0.318057	0.267091	0.779244	0.27487	0.326782	0.326535	0.306028	0.349526	0.295151	0.33127	0.320462	0.207629	0.21543	0.364005	0.273468	0.238439	0.159635	0.323356	0.313844	0.171897	0.276923	0.242532	0.248332	0.288087	0.200506	0.15104	0.391859
ENSRNOG00000060187	598	AABR07053516.2					-0.90454	0.0567708	0.355756	0.0112371	0.971496	0.999852	-0.241125	0.429752	0.917086	-0.252362	0.40978	0.911494	-0.893303	0.060998	0.394897	-1.14567	0.0138029	0.321541	0.462878	0.442631	0.406912	0.151333	1.03706	0.91951	2.10845	0.665575	1.26832	1.11858	0.945014	1.21708	1.68825	0.473641	1.43911	1.33329	1.33882	1.05948	1.67907	1.5473	1.55124	1.66575	1.43778	0.782558
ENSRNOG00000053290	1979	AABR07053710.1					0.0442909	0.925673	0.979766	0.148679	0.675812	0.999852	-0.0649344	0.850947	0.988176	-0.213613	0.543952	0.934044	0.192969	0.689394	0.916725	-0.0206435	0.965486	0.995293	0.279738	0.579588	0.245916	0.548743	0.104457	0.231542	0.368857	0.201119	0.268276	0.531149	0.237965	0.367769	0.204057	0.357804	0.181192	0.358119	0.314653	0.365882	0.217444	0.272739	0.502224	0.419453	0.157985	0.472935
ENSRNOG00000047866	504	AABR07053736.1					0.246614	0.722891	0.911804	-0.777588	0.122502	0.989945	-0.438966	0.397316	0.90745	0.338622	0.479108	0.920711	-0.530974	0.421704	0.79963	-0.192352	0.775066	0.958024	1.00688	0.350124	0.804675	1.07734	0.615238	0	0.526673	0.78971	0.150487	0.379201	0.560633	0.320906	1.06833	0.28099	0.996052	0.351546	1.41201	0.718335	0.853812	0.15299	0.920279	0.658807	0.930511	0.185702
ENSRNOG00000053270	2415	AABR07053741.1					0.188683	0.306565	0.689964	-0.338342	0.014731	0.661447	0.0532325	0.709477	0.968752	0.391574	0.0048486	0.251324	-0.149659	0.409113	0.7906	0.241915	0.189143	0.713187	2.69351	2.08247	2.28388	2.81046	3.08154	1.8974	2.06089	2.08758	2.35545	2.13671	2.45704	2.51144	3.2886	2.28701	2.99929	3.33816	2.39429	2.84835	2.16794	2.10728	2.6065	1.753	1.90957	2.51909
ENSRNOG00000053070	888	AABR07053749.1					-0.103733	0.839333	0.955484	0.040344	0.916738	0.999852	0.157076	0.68891	0.965748	0.116732	0.767537	0.972842	-0.0633895	0.903463	0.977582	0.0533423	0.919487	0.986741	0.675378	0.198719	0.365366	0.407644	0.814774	0.825626	1.12096	0.821726	0.768705	0.107611	0.530329	0.819612	0.530556	0.797403	0.646088	1.29692	0.500883	0.407703	0.726894	0.347329	0.522321	1.21523	0.792192	0.210797
ENSRNOG00000054840	339	AABR07053837.1					-2.03162	0.301425	0.685537	0.796242	0.564632	0.999852	2.99166	0.0531619	0.722367	2.19542	0.102143	0.70023	-1.23538	0.455455	0.818097	0.960043	0.55705	0.902346	0	0	0.239266	0.266952	0	0.540675	0.195754	0.19568	0	0	0	4.77099	0	0	3.17326	0	0.26241	0.266992	0.423128	0.227455	0	0	0	0
ENSRNOG00000027574	978	AABR07053879.1		GO:0016620;GO:0006096;GO:0051287;GO:0055114;GO:0050661;GO:0016491;GO:0004365;GO:0006006	oxidoreductase activity, acting on the aldehyde or oxo group of donors, NAD or NADP as acceptor;glycolytic process;NAD binding;oxidation-reduction process;NADP binding;oxidoreductase activity;glyceraldehyde-3-phosphate dehydrogenase (NAD+) (phosphorylating) activity;glucose metabolic process		-0.957509	0.345596	0.720821	0.182877	0.794413	0.999852	1.05755	0.168052	0.822124	0.874673	0.251295	0.847137	-0.774632	0.43335	0.8055	0.100041	0.917771	0.986557	0.235856	0.180432	0.165872	0.0925326	0	0.281118	0.203561	0.135656	0.0775517	0	0.0963051	0.744187	0.0688188	0.144804	0.586632	0.181165	0.181916	0	0.146667	0.236525	0.135501	0	0	0.0956993
ENSRNOG00000050784	505	AABR07054000.1					0.151533	0.325167	0.706516	-0.0798982	0.496684	0.999852	-0.0323055	0.783857	0.978676	0.0475926	0.683901	0.961624	0.0716344	0.640379	0.897515	0.119227	0.436644	0.860571	11.4192	13.6278	11.2431	15.2321	14.1224	13.4291	11.9581	12.3476	13.2167	10.7858	12.3095	15.5331	11.8616	14.7227	12.639	13.6832	12.683	15.2344	14.202	14.1999	13.6456	9.86253	12.537	13.3441
ENSRNOG00000057476	1119	AABR07054045.1					0.435619	0.139015	0.506219	0.0405078	0.860872	0.999852	0.094931	0.682486	0.965748	0.0544232	0.815662	0.981029	0.476127	0.10686	0.495344	0.53055	0.0743848	0.561855	1.23682	0.86733	0.869825	1.45571	1.47789	1.39228	0.830251	1.18562	1.0167	1.19555	1.26255	1.3731	0.66162	1.5187	1.08952	0.950023	1.27195	1.13239	0.897304	0.689072	1.36191	1.18691	0.838209	1.42189
ENSRNOG00000033100	546	AABR07054189.1					-0.280573	0.34033	0.717624	0.0625953	0.771943	0.999852	0.0614162	0.775674	0.977304	-0.00117916	0.995705	0.999727	-0.217978	0.457624	0.81822	-0.219157	0.457676	0.868009	4.39367	5.33265	6.23932	2.32043	4.16469	2.68555	3.16004	2.55137	4.58407	2.80025	3.62255	4.59143	3.5748	3.37187	4.72851	2.75829	3.74727	1.98923	2.49576	3.10688	4.61151	3.49674	3.14942	3.42835
ENSRNOG00000056526	1692	AABR07054262.1					0.102754	0.84365	0.957236	0.17144	0.669108	0.999852	0.191973	0.63214	0.959503	0.020533	0.960032	0.997117	0.274193	0.60171	0.878913	0.294726	0.575895	0.906752	0.19086	0.104292	0.191752	0.213941	0.610874	0.216654	0.431423	0.313644	0.134478	0.16943	0.38966	0.430151	0.0795565	0.376646	0.423852	0.366506	0.31545	0.106986	0.339103	0.364573	0.156643	0.343421	0.323369	0.110631
ENSRNOG00000055769	2048	AABR07054286.1		GO:0035556;GO:0005737;GO:0005634;GO:0006468;GO:0005524;GO:0004672;GO:0004679;GO:0035174;GO:0032007;GO:0035404;GO:0042149;GO:0031588	intracellular signal transduction;cytoplasm;nucleus;protein phosphorylation;ATP binding;protein kinase activity;AMP-activated protein kinase activity;histone serine kinase activity;negative regulation of TOR signaling;histone-serine phosphorylation;cellular response to glucose starvation;nucleotide-activated protein kinase complex		0.824648	0.108952	0.45945	-0.634383	0.107397	0.967947	-0.647061	0.098669	0.789109	-0.0126783	0.971464	0.997655	0.190265	0.692035	0.918044	0.177586	0.711252	0.944288	0.315366	0.25849	0.277236	0.132564	0.40375	0.223741	0.0324027	0.161952	0.222204	0.139978	0.137968	0.197433	0.164318	0.207449	0.245122	0.25954	0.173744	0.353555	0.315177	0.2259	0.161768	0.121596	0.419821	0.1371
ENSRNOG00000046585	666	AABR07054370.1		GO:0005622;GO:0007034	intracellular;vacuolar transport		-0.135973	0.166123	0.542718	0.000663742	0.992767	0.999852	0.0111078	0.879088	0.990669	0.010444	0.886218	0.987115	-0.13531	0.167268	0.586032	-0.124866	0.203606	0.726777	31.4484	37.2267	34.588	28.1274	28.8663	28.4841	28.298	29.5821	34.0508	30.705	31.8197	33.7559	31.4291	33.4909	31.2276	33.1214	30.3201	27.8597	31.0142	29.6388	32.3341	30.4119	31.453	31.479
ENSRNOG00000049208	255	AABR07054456.2					0.0857986	0.760094	0.925632	-0.0126097	0.952307	0.999852	0.172422	0.425779	0.916305	0.185032	0.391674	0.909907	0.0731889	0.793995	0.950057	0.258221	0.366663	0.828294	5.7893	7.9581	7.95208	5.67823	6.48533	5.75024	5.98548	4.42238	4.75894	7.49479	6.64845	4.75696	6.07063	6.38673	5.06229	6.6008	4.53506	4.96919	6.18763	5.44286	4.41734	5.85951	4.90434	2.56924
ENSRNOG00000058515	668	AABR07054460.4					0.620166	0.0285668	0.272796	-0.0501198	0.826081	0.999852	0.0184446	0.935603	0.995626	0.0685644	0.763624	0.972842	0.570046	0.0446748	0.345539	0.638611	0.025571	0.402074	2.96967	0.924578	2.30706	3.38686	3.40407	3.29262	2.18553	2.58193	2.49791	2.00272	1.55097	2.66333	2.11587	2.12004	2.25454	1.85667	2.66338	3.25186	1.82522	2.77032	1.48788	1.98826	3.04227	2.52199
ENSRNOG00000059169	1116	AABR07054554.1					0.202909	0.667685	0.893783	0.371025	0.305318	0.999852	-0.106721	0.754448	0.976802	-0.477746	0.179853	0.797437	0.573934	0.24283	0.670117	0.0961882	0.837207	0.97221	0.702751	0.553421	0.436082	0.729813	0.277849	0.574831	0.416241	0.594406	0.543696	0.256878	1.01276	0.579702	0.060309	0.507594	0.385569	0.952577	0.557973	0.243307	0.578389	0.552739	0.356237	0.743814	0.980539	0.503193
ENSRNOG00000054244	179	AABR07054752.1					-1.15357	0.191177	0.573848	0.273878	0.668794	0.999852	0.338346	0.588638	0.951188	0.0644682	0.921355	0.99225	-0.879689	0.341838	0.747575	-0.81522	0.366753	0.828294	0.515458	0.985823	0.453135	1.01114	1.15486	0	3.33658	0.37059	2.11859	1.06769	1.05236	0	0.752009	1.18675	0.400647	2.96949	0.993932	0	1.20201	1.72306	1.85084	0.463741	0.873329	0
ENSRNOG00000060628	443	AABR07054753.1					-0.0531097	0.933751	0.982172	-0.563963	0.217156	0.999852	-0.020813	0.966808	0.99737	0.54315	0.233582	0.835981	-0.617073	0.305288	0.721934	-0.0739226	0.908406	0.984829	0.520694	0.398335	0.549286	0.817127	0.466636	0.620617	0.748993	1.19794	0.342418	0.431416	0.425221	0.182547	0.759648	1.27872	0.48566	0.59993	1.00403	1.02156	0.161897	1.39245	0.598285	0.187381	0.35288	0.845092
ENSRNOG00000052044	261	AABR07054979.1					-1.15086	0.0836611	0.412855	-0.229233	0.576059	0.999852	0.455817	0.313168	0.888912	0.68505	0.118081	0.724602	-1.3801	0.0339074	0.312268	-0.695046	0.325145	0.808794	2.82811	4.0566	1.55385	1.04019	0.396015	0.351128	1.77979	1.77912	1.16238	2.19675	0	0.30984	1.54724	1.6278	1.09909	1.3577	1.36332	1.73391	1.09916	0.886289	1.01548	1.27218	0.59895	0.358597
ENSRNOG00000056555	189	AABR07054983.1		GO:0005622;GO:0003676;GO:0006355	intracellular;nucleic acid binding;regulation of transcription, DNA-templated		-0.0817163	0.876102	0.968495	-0.0895611	0.812612	0.999852	0.0169021	0.964544	0.997239	0.106463	0.777967	0.974574	-0.171277	0.742502	0.934247	-0.0648142	0.902233	0.98457	2.19683	2.80099	2.1458	2.3941	2.73439	1.45467	4.21338	1.05295	2.0065	1.5168	1.99336	3.423	1.42444	3.37187	3.03559	2.34364	2.82403	2.39445	1.89736	1.6319	2.45408	2.19602	4.96273	0.990412
ENSRNOG00000052514	834	AABR07055191.1					1.13995	0.00159912	0.0805869	-0.133108	0.659011	0.999852	-0.296026	0.313624	0.888912	-0.162918	0.571943	0.94094	1.00684	0.00497571	0.140479	0.843922	0.0162177	0.345361	0.829739	0.846342	0.68079	1.95317	1.36326	1.31863	0.875262	0.874931	0.363768	1.14579	0.790533	0.87268	0.807012	0.424517	0.601931	1.91201	1.06663	0.759678	1.11794	0.739637	1.11228	1.19438	1.03093	0.78556
ENSRNOG00000047893	876	AABR07055288.1					0.342592	0.278762	0.665411	0.280972	0.265944	0.999852	0.109218	0.656144	0.962878	-0.171755	0.50211	0.926721	0.623564	0.0564833	0.383556	0.451809	0.159609	0.691619	1.63258	1.41009	1.20371	1.85952	1.2979	1.15079	1.21207	1.43879	1.03898	0.763596	1.61278	1.2001	0.614656	0.808326	1.22801	1.0113	1.32014	1.13654	0.900596	0.792197	1.28587	1.13712	1.60609	1.06842
ENSRNOG00000056878	879	AABR07055492.1					0.246322	0.303398	0.686739	-0.220634	0.216669	0.999852	-0.403937	0.0205927	0.671242	-0.183302	0.280464	0.858091	0.0256879	0.913	0.980492	-0.157615	0.497162	0.884201	3.67389	3.31243	3.9679	3.50045	3.05729	1.98094	2.79334	1.66028	2.93373	2.71782	3.1074	2.11601	2.75651	2.81949	2.77399	2.41883	4.1493	2.88315	3.4269	3.33341	2.63834	3.21084	3.5569	4.15263
ENSRNOG00000060675	558	AABR07055801.1					-0.606658	0.269228	0.656257	-0.0348475	0.929513	0.999852	0.284529	0.479498	0.92781	0.319377	0.429047	0.912696	-0.641505	0.25086	0.676758	-0.322128	0.569629	0.906279	0.744089	0.790602	0.436082	0.648723	0.926164	0.492712	1.42711	1.42657	0.951468	0.513756	1.35034	0	0.361854	0.888289	1.15671	1.2701	1.59421	0.648818	0.771185	1.10548	0.83122	0.446288	0.980539	0.503193
ENSRNOG00000059181	177	AABR07055919.1		GO:0005622;GO:0003676;GO:0006355	intracellular;nucleic acid binding;regulation of transcription, DNA-templated		0.032827	0.954544	0.986837	0.319022	0.486588	0.999852	-0.170134	0.695976	0.966413	-0.489157	0.27933	0.858091	0.351849	0.55011	0.859487	-0.137307	0.809548	0.965288	4.17026	0.996962	2.29128	3.06769	2.91977	1.5533	4.12412	1.87389	2.57104	0	1.59638	2.7413	1.52101	2.80037	1.21552	1.50152	2.51291	1.02271	1.2156	3.9207	2.24611	4.22083	1.3248	2.11512
ENSRNOG00000000958	1113	AABR07055943.1					0.856267	0.00347838	0.109469	0.0704596	0.776388	0.999852	-0.317114	0.177224	0.830411	-0.387574	0.102274	0.70023	0.926727	0.00159001	0.0809027	0.539153	0.0585407	0.53218	0.870444	1.1891	0.801638	1.7888	2.22879	1.39978	0.834727	0.894012	0.954032	1.45956	0.846239	1.23519	1.33037	0.763443	1.09539	1.19393	0.639403	0.731888	1.48209	0.900622	1.19066	1.71538	0.983182	1.42956
ENSRNOG00000056314	1073	AABR07056330.1					0.40754	0.444546	0.789867	-0.20707	0.610121	0.999852	-0.191019	0.637322	0.961291	0.0160507	0.967253	0.997409	0.20047	0.697704	0.919905	0.216521	0.679475	0.937337	0.429949	0.411142	0.453558	0.67472	0.577968	0.427048	0.371076	0.432758	0.141371	0.534344	0.438893	0.753666	0.75271	0.593928	0.534693	0.247688	0.497429	0.33741	0.467886	0.431168	0.432265	0.0773622	1.23837	0.348906
ENSRNOG00000059844	541	AABR07056515.1					0.349541	0.516258	0.827954	0.120588	0.765047	0.999852	-0.0919181	0.81426	0.981649	-0.212506	0.593441	0.947239	0.470129	0.386878	0.776965	0.257623	0.630772	0.922862	0.511647	0.978534	1.0495	1.00366	0.955267	0.508195	0.490653	0.735701	0.700976	0.176633	1.39277	1.34531	0.497633	1.17797	0.530246	0.655007	1.15101	0.334603	0.397709	0.427581	0.734862	1.38094	0.866872	1.55702
ENSRNOG00000054263	709	AABR07056576.1					-0.151902	0.688114	0.902226	-0.0210502	0.938256	0.999852	-0.0794192	0.768622	0.977304	-0.058369	0.828565	0.981673	-0.172952	0.64644	0.898927	-0.231321	0.540773	0.896702	1.04109	0.871111	0.228805	1.2764	1.31204	0.904812	1.31037	1.21631	1.49766	1.48257	1.32844	1.25466	1.04422	1.49808	1.92186	1.2495	1.25468	1.14893	1.4162	0.870038	1.12147	0.936639	2.20488	2.11213
ENSRNOG00000041450	84	AABR07056621.1					-3.01625	0.0612594	0.366112	-1.12364	0.103654	0.961069	-1.64636	0.0112222	0.572246	-0.522722	0.352473	0.892718	-4.13989	0.00607569	0.153096	-4.66262	0.00127056	0.123632	4.39367	2.10074	0.96561	0	0	0	0.790009	0.78971	0.902923	3.41281	0	0	2.40374	0.842969	2.56128	4.21855	3.17703	0	1.70762	1.83588	4.73286	1.97642	6.51358	2.22843
ENSRNOG00000024494	3618	AABR07056633.1					0.369632	0.234808	0.626461	-0.187821	0.431331	0.999852	-0.306598	0.19193	0.841905	-0.118777	0.60703	0.947239	0.181811	0.560944	0.86315	0.0630337	0.837621	0.972395	0.650307	0.317027	0.425957	0.725376	0.571365	0.303962	0.513572	0.513377	0.419268	0.316944	0.416523	0.491737	0.353452	0.293571	0.495548	0.783546	0.713032	0.550366	0.555049	0.40493	0.604362	0.711249	0.626513	0.465641
ENSRNOG00000023762	603	AABR07056845.1		GO:0000380;GO:0000398	alternative mRNA splicing, via spliceosome;mRNA splicing, via spliceosome		-0.00638805	0.988858	0.99641	0.222084	0.499079	0.999852	-0.0262042	0.934382	0.995488	-0.248288	0.446993	0.916667	0.215696	0.639584	0.897324	-0.0325922	0.942535	0.991219	0.841573	0.877922	0.403538	1.65085	0.342819	0.911885	0.880408	1.65014	0.754682	0.950832	1.09337	1.60932	0.669699	0.939428	0.475726	1.17532	1.47524	1.501	1.30833	0.767235	1.09884	1.10129	2.07398	0.776069
ENSRNOG00000061159	2814	AABR07056953.1					-0.100293	0.676921	0.897858	-0.249765	0.168619	0.999852	-0.356982	0.0467771	0.722367	-0.107217	0.545033	0.934614	-0.350058	0.149836	0.557364	-0.457275	0.0567087	0.528122	2.09847	1.22282	1.29709	1.99389	1.39576	1.04215	1.67435	1.65014	2.02147	1.56208	1.3723	1.12078	1.86559	1.4343	1.58009	1.8889	2.56059	1.92985	2.47223	1.75368	2.00146	2.06492	2.22212	1.52996
ENSRNOG00000005546	1512	AABR07057196.1					-0.13997	0.505558	0.822167	0.188215	0.237382	0.999852	0.109552	0.485748	0.929547	-0.0786627	0.6245	0.950845	0.0482452	0.821817	0.957818	-0.0304176	0.885433	0.981799	2.34939	2.2758	2.57496	2.57365	2.18751	1.75773	2.32614	2.54462	2.25731	2.3384	2.05565	2.46028	1.86958	1.9201	1.70752	2.81237	2.17686	1.91556	2.2294	2.44785	2.84848	1.64702	2.1195	1.54752
ENSRNOG00000057241	3412	AABR07057233.2					0.00615709	0.97907	0.993393	-0.283134	0.102476	0.960646	-0.22831	0.189917	0.837895	0.0548245	0.745123	0.971104	-0.276977	0.229007	0.657701	-0.222153	0.338412	0.813784	0.649006	0.672336	0.879576	0.716124	0.757326	0.805784	0.680723	0.797117	0.778017	0.616146	0.855738	0.663633	1.24273	0.747109	0.861766	0.75296	0.88644	0.822337	0.75672	0.994348	0.835048	0.632547	1.14541	0.768063
ENSRNOG00000054306	736	AABR07057421.2					0.311648	0.449525	0.792938	-0.228606	0.461982	0.999852	-0.207868	0.503666	0.931799	0.0207378	0.945323	0.994933	0.0830417	0.837426	0.962849	0.103779	0.798293	0.9636	1.0029	1.19879	1.43267	0.737746	1.12348	1.74324	0.45082	1.26182	1.23661	0.649175	1.91956	0.659253	1.09736	1.44313	0.876959	1.20366	1.45038	1.10678	0.584676	1.57148	1.17035	0.902279	1.59299	1.27166
ENSRNOG00000059728	773	AABR07057421.3					0.349317	0.515853	0.827954	0.494879	0.259637	0.999852	0.110114	0.79223	0.978824	-0.384765	0.385842	0.906611	0.844195	0.128616	0.529967	0.459431	0.398829	0.843011	0.53713	0.913129	1.25917	0.585361	0.935989	0.592785	0.429242	0.600711	0.490592	1.2362	0.365536	0.418465	0.0870696	0.916033	0.463879	0.22921	0.34524	0.351268	0.185563	0.598503	0.514309	0.859091	0.606698	0.484315
ENSRNOG00000058166	1101	AABR07057495.1					0.297152	0.309732	0.692203	-0.382998	0.0896651	0.952365	-0.419477	0.0614835	0.727181	-0.0364787	0.867493	0.984838	-0.085846	0.769084	0.941887	-0.122325	0.672857	0.935398	2.63979	1.2822	2.79948	3.28781	2.44083	2.16418	3.01366	1.32551	2.75552	1.73585	2.05311	1.7628	3.17879	1.67216	2.60548	2.8162	4.03982	2.3018	3.19191	2.94142	2.648	3.01579	3.26566	1.87018
ENSRNOG00000029130	801	AABR07057586.1		GO:0003723;GO:0042254;GO:0022625;GO:0006412;GO:0000470;GO:0030529	RNA binding;ribosome biogenesis;cytosolic large ribosomal subunit;translation;maturation of LSU-rRNA;intracellular ribonucleoprotein complex		-2.42099	0.219946	0.611456	1.56534	0.296103	0.999852	3.44311	0.0152832	0.629442	1.87778	0.188107	0.802536	-0.855658	0.604259	0.880064	1.02212	0.559684	0.902666	0	0	0	0	0.129039	0.114413	0.0828474	0.0828161	0.284066	0	0	2.2211	0	0	0.895328	0	0	0	0	0	0.0827217	0	0.0975817	0
ENSRNOG00000057824	384	AABR07057617.1		GO:0003735;GO:0005840;GO:0006412;GO:0005622;GO:0002181;GO:0022625;GO:0003723;GO:0005925;GO:0016020;GO:0070062	structural constituent of ribosome;ribosome;translation;intracellular;cytoplasmic translation;cytosolic large ribosomal subunit;RNA binding;focal adhesion;membrane;extracellular exosome		-0.618925	0.00068944	0.057207	0.269024	0.0478896	0.863914	0.531218	0.00013986	0.118109	0.262194	0.0672108	0.629384	-0.349901	0.0604739	0.394897	-0.0877072	0.644832	0.927322	20.4237	26.4234	27.2483	11.3121	11.8433	11.9329	18.8368	18.4842	20.344	9.95402	12.9997	12.0039	14.1971	15.6739	13.6335	11.0737	12.7412	9.42814	9.89889	14.8592	10.6982	10.5924	7.93842	10.2368
ENSRNOG00000054487	384	AABR07057675.1					-0.400207	0.467305	0.80243	-0.222876	0.568885	0.999852	-0.0581242	0.884984	0.990669	0.164751	0.670723	0.959449	-0.623082	0.242658	0.670004	-0.458331	0.402293	0.844683	0.840975	0.459537	0.844908	0.942676	0.269166	0.95463	1.03689	0.863746	0.790058	0.995402	0.490554	0.631784	1.75273	0.737597	0.933799	0.692107	0.231659	1.17852	1.3074	1.2048	0.862762	0.432342	0.407099	0.731202
ENSRNOG00000024507	1671	AABR07057678.1					0.091966	0.45543	0.794908	0.0616092	0.513205	0.999852	-0.0777932	0.403987	0.907881	-0.139402	0.136375	0.753143	0.153575	0.213612	0.642976	0.0141728	0.907992	0.984829	6.12905	5.70255	5.48508	9.80247	10.268	9.59772	8.61777	7.82054	11.075	9.95044	9.92029	10.7437	8.53897	8.81409	8.92691	9.22477	9.58243	10.5622	8.62703	10.4286	11.1028	9.04115	10.1036	11.8743
ENSRNOG00000060927	459	AABR07057683.1					-0.289874	0.554513	0.844676	-0.0421659	0.902035	0.999852	-0.0557339	0.869982	0.990402	-0.013568	0.967952	0.997409	-0.33204	0.498099	0.836781	-0.345608	0.479179	0.875908	1.30661	0.576674	1.23699	1.18297	0.45037	0.998306	1.15661	1.01166	1.32193	0.832754	1.43639	1.0571	1.3197	0.617075	0.937461	1.73705	1.16284	1.38033	0.46876	2.18386	1.15486	1.44679	0.681159	1.22345
ENSRNOG00000061127	1162	AABR07057844.2					0.230985	0.67235	0.895618	0.456109	0.285507	0.999852	1.89034	0.000253251	0.136983	1.43423	0.00881728	0.313327	0.687094	0.228773	0.657606	2.12132	0.00119665	0.119129	0.397018	0.303722	0.418819	0.467282	0.3558	0.394339	0.228436	0.513788	0.261086	0.0822363	0.486332	0.765535	0.0579215	0.304687	0.370305	0.381195	0.229665	0.389459	0.0617214	0	0.22809	0	0.201798	0.0805455
ENSRNOG00000054801	3052	AABR07057997.1					0.920783	0.0761565	0.400124	0.0747743	0.866784	0.999852	-0.194444	0.656216	0.962878	-0.269219	0.540636	0.933043	0.995558	0.0576744	0.387677	0.726339	0.167342	0.698143	0.0755791	0.202365	0.239188	0.474427	0.135465	0.180166	0.239177	0.0869406	0.173958	0.0939304	0.0617211	0.132484	0.198474	0.0928039	0.140988	0.0580535	0.0582942	0.207592	0.164496	0.0757934	0.108552	0.163191	0.204883	0.214665
ENSRNOG00000061264	2031	AABR07058091.2					0.202975	0.771969	0.930584	-0.267314	0.615215	0.999852	-0.159274	0.76868	0.977304	0.10804	0.836343	0.981673	-0.0643389	0.924578	0.983507	0.0437009	0.950056	0.992563	0.113573	0.0868844	0.0798732	0.178231	0.152673	0.0902457	0.228718	0	0.149376	0.04705	0.185498	0.079634	0.0331387	0.209186	0.317795	0.0436187	0.0875991	0.133693	0.0706255	0.113895	0.0978731	0.204357	0.115455	0.184331
ENSRNOG00000055178	312	AABR07058124.4					1.39061	0.0127992	0.196734	-0.797055	0.077152	0.932901	-0.511829	0.272918	0.880427	0.285226	0.495218	0.923776	0.593552	0.250148	0.676004	0.878779	0.0961881	0.608231	0.887183	0	0	1.16022	1.98769	2.05613	0.638084	0.425229	0.486189	0.918832	0.905638	1.03677	1.0786	0.453906	1.60901	2.27153	1.14047	1.16039	1.14936	0.494276	1.69898	0.79817	1.25261	0.599961
ENSRNOG00000007795	1062	AABR07058410.1					-1.01353	0.0795006	0.405806	0.525544	0.189076	0.999852	0.0481692	0.897624	0.991577	-0.477374	0.23491	0.837258	-0.487982	0.423977	0.800265	-0.965356	0.0965242	0.609455	0.173761	0.0830802	0.305504	0.255641	0.0973257	0.345177	0.437406	0.62463	0.357088	0.0899798	0.79819	0.456883	0.190127	0.333377	0.472703	0.333671	0.335054	0.255678	0.742865	0.290422	0.436743	0.156327	0.441599	0.616909
ENSRNOG00000058042	483	AABR07058423.1					0.432555	0.35092	0.724753	0.227561	0.548342	0.999852	-0.0622237	0.863031	0.989579	-0.289784	0.438644	0.913196	0.660116	0.16589	0.584814	0.370331	0.421961	0.857065	0.859631	1.46139	1.00759	0.936821	1.71197	0.948701	0.96175	0.686705	0.942181	1.38491	0.780011	0.669717	0.836084	0.879619	0.29696	1.10049	0.920879	0.562175	1.48489	0.478926	0.960291	0.687451	1.45645	0.387552
ENSRNOG00000052981	969	AABR07058464.1		GO:0008289;GO:0005576;GO:0006869;GO:0042157	lipid binding;extracellular region;lipid transport;lipoprotein metabolic process		-0.258732	0.457686	0.796619	0.160664	0.532566	0.999852	0.0825451	0.745546	0.976165	-0.0781186	0.76343	0.972842	-0.0980686	0.780769	0.945679	-0.176187	0.615751	0.917134	1.61872	1.27475	1.50671	1.30749	0.746666	0.945764	1.16422	1.16378	1.01754	0.986157	1.45799	1.25183	1.3197	0.657672	1.55421	1.37136	0.918028	0.373623	1.11022	1.35276	0.957318	1.45631	1.04863	0.676117
ENSRNOG00000041449	54	AABR07058539.1					0.00741671	0.985989	0.99556	-0.354244	0.276732	0.999852	-0.19253	0.56278	0.944008	0.161714	0.608798	0.947737	-0.346827	0.414651	0.794513	-0.185113	0.669502	0.934522	9.39757	6.53564	7.5103	6.70347	13.3985	11.8798	7.37342	11.0559	11.2364	7.07841	12.2093	7.48781	7.47831	17.0467	17.2649	8.20274	6.5894	15.085	6.64076	15.707	14.7245	12.2977	4.34239	10.3993
ENSRNOG00000053803	960	AABR07058656.1					-0.18202	0.715823	0.910214	-0.292675	0.40445	0.999852	-0.224657	0.525476	0.937091	0.0680186	0.840985	0.98251	-0.474696	0.324201	0.7342	-0.406677	0.403284	0.845816	0.720836	0.827167	0.253473	0.471338	0.215333	0.668241	0.483881	0.345498	0.395029	0.497701	0.882997	0.505427	0.911419	0.737597	0.522927	0.645966	0.555981	0.282844	0.597669	1.04416	0.345105	0.605279	0.488518	0.487468
ENSRNOG00000032311	3587	AABR07058658.1		GO:0003824;GO:0005524;GO:0006464;GO:0070735;GO:0018094	catalytic activity;ATP binding;cellular protein modification process;protein-glycine ligase activity;protein polyglycylation		0.272027	0.119259	0.477713	0.188966	0.177172	0.999852	-0.044464	0.744091	0.976165	-0.23343	0.0935632	0.682182	0.460993	0.00941081	0.188236	0.227563	0.193564	0.717219	1.67197	1.72182	1.56027	1.63989	1.67128	1.32855	1.11002	1.47947	1.43783	1.09225	1.10282	1.19488	1.1821	1.20417	0.999662	1.08669	1.23999	0.807451	1.15968	1.11781	1.44084	1.13395	1.26386	1.59164
ENSRNOG00000057791	649	AABR07058699.1					-0.0629198	0.862547	0.964976	0.00144476	0.995523	0.999852	-0.1413	0.599168	0.952423	-0.142744	0.596596	0.947239	-0.061475	0.867411	0.970051	-0.204219	0.570523	0.906279	2.70119	2.58304	0.624894	1.67329	2.07038	1.83571	2.35177	2.04424	1.75298	2.2086	1.30613	1.74446	1.8667	1.41837	1.43652	2.45703	1.50774	2.92868	1.87865	2.97023	2.3482	2.30227	1.92698	1.1537
ENSRNOG00000060211	327	AABR07058699.2					0.204844	0.0196508	0.233436	0.0883825	0.194328	0.999852	-0.0995295	0.139857	0.808145	-0.187912	0.00553054	0.255246	0.293227	0.000898109	0.0602215	0.105315	0.228912	0.752837	148.135	167.288	164.951	159.961	148.56	135.085	131.098	126.991	129.888	132.964	146.608	145.909	124.318	114.984	106.148	130.311	147.717	144.761	150.898	130.87	145.286	137.588	155.131	150.265
ENSRNOG00000045691	90	AABR07058795.1					1.00722	0.0800388	0.406586	0.168269	0.732032	0.999852	-0.619633	0.14984	0.814568	-0.787902	0.0751369	0.643265	1.17548	0.0454086	0.348001	0.387583	0.468303	0.872695	3.58816	3.92138	4.50618	5.0276	2.29689	5.09136	2.21203	1.47413	1.68546	2.12352	2.09303	5.39122	2.24349	1.57354	3.18737	1.96866	0.98841	3.01701	4.78135	1.71349	2.20867	2.76699	5.21086	7.27953
ENSRNOG00000056338	5358	AABR07058884.1					0.0696968	0.85896	0.963277	0.674694	0.0284151	0.813212	-0.0558256	0.844856	0.987502	-0.730519	0.0168826	0.394049	0.74439	0.068418	0.41028	0.0138713	0.971041	0.996023	0.241086	0.0823359	0.0756917	0.202681	0.212198	0.222355	0.0990829	0.136187	0.283111	0.285356	0.193365	0.437697	0.138177	0.105725	0.133848	0.165341	0.199232	0.13514	0.281098	0.187083	0.259698	0.247883	0.233409	0.227085
ENSRNOG00000057943	639	AABR07058884.2		GO:0003723	RNA binding		-0.220665	0.386744	0.751336	0.140178	0.462891	0.999852	0.13564	0.476236	0.927542	-0.00453884	0.981297	0.997947	-0.080487	0.754642	0.937408	-0.0850259	0.741662	0.953508	2.16589	2.34731	2.41176	2.40758	2.91155	3.8723	3.73864	2.18005	4.39168	2.69179	3.24272	3.92319	3.15985	3.65682	3.36694	2.21821	3.06268	2.69123	3.47938	2.41337	3.83666	2.59811	2.81338	3.07586
ENSRNOG00000055307	849	AABR07058886.1					-0.011699	0.942411	0.984069	-0.00221524	0.985508	0.999852	-0.0860236	0.475508	0.927291	-0.0838084	0.486972	0.92127	-0.0139142	0.931664	0.985193	-0.0977226	0.542785	0.897607	6.30328	6.23542	5.54117	7.35487	7.0611	6.47664	6.64389	6.71951	7.50415	7.09092	7.98754	5.81033	7.05551	6.00503	6.75767	7.72159	8.48705	5.75683	7.4339	8.53719	7.96058	6.35527	7.36518	6.28369
ENSRNOG00000054065	892	AABR07058976.1					-0.789947	0.171854	0.550219	0.624377	0.127276	0.993416	0.208613	0.590084	0.952102	-0.415765	0.321204	0.881151	-0.165569	0.785976	0.947272	-0.581334	0.321774	0.807799	0.930945	0.791311	0.545591	0.405816	0.231749	0.308221	0.446373	0.520571	0.510172	0.214257	0.950311	0.815936	0.301815	0.158765	0.643191	0.595894	0.299182	0.202938	0.482423	0.950873	0.222848	0.27918	0.613386	0.419704
ENSRNOG00000059271	3059	AABR07058985.2					0.286432	0.573772	0.854293	0.560046	0.179879	0.999852	0.138651	0.724834	0.972291	-0.421395	0.320122	0.88048	0.846478	0.116116	0.508833	0.425083	0.411568	0.851053	0.180975	0.144216	0.0795468	0.0295838	0.304099	0.209713	0.23863	0.130112	0.0991769	0.218669	0.12316	0.105745	0.0880089	0.0694436	0.0937767	0.0289603	0.203563	0.147941	0.187565	0.100827	0.108304	0.162817	0.153311	0.122385
ENSRNOG00000056565	3325	AABR07059002.1					-0.494925	0.0452886	0.326085	0.326249	0.0739247	0.925425	0.186986	0.299149	0.885921	-0.139263	0.452637	0.918582	-0.168676	0.503169	0.838294	-0.307939	0.221134	0.745519	0.874109	0.902213	0.975774	0.762079	0.652799	0.826868	0.878158	1.03743	1.41426	1.14958	0.878129	0.826925	0.850166	0.979618	0.841177	0.692731	0.936388	0.598864	0.56082	0.881224	1.05618	0.79889	1.29292	0.816308
ENSRNOG00000057275	311	AABR07059024.1					0.205189	0.612085	0.871843	0.245144	0.416328	0.999852	0.0263272	0.92753	0.993926	-0.218817	0.468218	0.92005	0.450333	0.281103	0.704118	0.231516	0.569408	0.906279	1.18671	0.567403	0.782423	2.32789	1.66173	2.06274	1.49365	1.91968	2.43876	1.84357	3.33135	1.82019	1.08207	1.3661	1.61418	2.84854	2.86035	1.16412	2.30612	0.991732	1.70444	2.93603	1.75929	3.00945
ENSRNOG00000059626	492	AABR07059142.1					-0.669658	0.0689858	0.382886	-0.26983	0.281406	0.999852	-0.0150747	0.953555	0.996384	0.254755	0.309005	0.876425	-0.939488	0.00912483	0.185763	-0.684733	0.0647473	0.542382	2.06288	1.97265	0.989161	1.10362	1.05041	2.79404	2.29295	2.96623	3.23731	2.13647	1.72292	2.13677	3.28316	4.17372	2.76951	2.52084	2.35049	2.39153	1.74927	3.76132	1.6161	2.36206	3.01849	2.28278
ENSRNOG00000061925	1509	AABR07059159.1					0.177788	0.188626	0.570733	-0.0997276	0.339363	0.999852	-0.0583772	0.576212	0.945706	0.0413504	0.690632	0.964548	0.0780608	0.565602	0.865033	0.119411	0.378161	0.834609	8.07107	7.7765	7.63273	9.59543	10.2743	11.5998	10.5544	9.75913	8.79587	8.6123	9.36246	8.78887	9.9017	10.0888	8.17436	10.5674	9.8448	11.6362	12.3574	8.89108	7.99161	9.57169	9.06462	10.544
ENSRNOG00000040214	465	AABR07059198.1					0.0651511	0.805112	0.942697	0.00716669	0.971976	0.999852	-0.0646956	0.749399	0.976165	-0.0718623	0.72369	0.969543	0.0723178	0.786868	0.947504	0.000455448	0.998583	0.999923	6.25035	3.98463	4.01195	7.00621	5.55698	6.70089	7.42099	6.56224	5.5457	5.75406	6.27909	3.82603	4.77647	4.56835	6.32332	6.47752	6.31307	7.00724	7.71185	9.45184	3.98986	4.6414	5.37896	6.03832
ENSRNOG00000060937	784	AABR07059258.1					-0.223953	0.341472	0.718033	0.138817	0.423883	0.999852	-0.0626438	0.709962	0.968752	-0.201461	0.24072	0.841121	-0.0851366	0.72139	0.92784	-0.286597	0.221388	0.745519	2.05953	2.81349	2.17262	2.30859	2.90041	2.68855	3.04718	2.62297	3.4827	2.5596	3.60407	2.78501	2.66129	2.43859	3.47602	1.69495	2.6097	3.4634	3.56772	2.75383	3.12707	2.85875	3.29002	3.22326
ENSRNOG00000060833	405	AABR07059527.1					0.414296	0.450513	0.793236	-0.101548	0.808654	0.999852	-0.578665	0.149016	0.814468	-0.477116	0.229329	0.833924	0.312748	0.568988	0.866494	-0.164369	0.759015	0.958024	3.53121	1.96069	0.801098	1.56414	1.78647	1.13141	1.47468	1.14654	0.936365	0.943788	2.32559	0.998375	1.16329	0.349676	1.77076	0.874959	3.2947	1.11741	1.77087	0.95194	2.29047	1.84466	3.47391	1.38658
ENSRNOG00000061046	4338	AABR07059632.3		GO:0007283;GO:0090498	spermatogenesis;extrinsic component of Golgi membrane		0.187028	0.726263	0.913309	-0.391621	0.307856	0.999852	-0.528005	0.161861	0.81873	-0.136385	0.705175	0.968051	-0.204593	0.690892	0.917312	-0.340978	0.507707	0.88768	0.180791	0.142374	0.112187	0.14603	0.0714799	0.0845039	0.152976	0.0764588	0.052452	0.110141	0.0651358	0.111851	0.124121	0.16323	0.115724	0.122531	0.184558	0.041729	0.049599	0.177748	0.0916461	0.191355	0.252255	0.0863014
ENSRNOG00000061072	297	AABR07059778.1					0.167588	0.819783	0.948493	0.125448	0.837546	0.999852	-0.763289	0.156087	0.815386	-0.888737	0.105249	0.703378	0.293036	0.695144	0.919128	-0.595701	0.383637	0.835184	0.93199	0.891224	0.819305	0.304703	1.04404	0.617135	0.670311	0.446705	0.766117	0	0.634252	0.272284	0.226615	0.715246	0.965869	0.298282	0.299518	0	0.724447	0.51924	1.11549	0.279494	0.52635	1.89079
ENSRNOG00000060069	294	AABR07059891.1					0.117335	0.309953	0.692385	0.0767747	0.392225	0.999852	-0.106293	0.229232	0.867203	-0.183067	0.0396492	0.54238	0.19411	0.0956968	0.476341	0.0110427	0.923784	0.987372	62.6098	60.3213	75.0417	60.0234	58.7112	62.9666	59.5893	62.0487	51.3376	47.7793	55.1022	53.9122	51.2798	53.2274	47.8105	58.4571	50.8325	52.6437	59.7669	66.6164	55.4421	59.0103	50.2476	65.8978
ENSRNOG00000054990	1234	AABR07060133.1					0.0965136	0.726687	0.913467	-0.291449	0.156374	0.999852	-0.218643	0.289073	0.885263	0.0728053	0.717373	0.969147	-0.194935	0.4764	0.82643	-0.12213	0.655252	0.930867	2.76652	2.002	2.10337	1.68673	2.26152	1.78239	1.93597	1.77397	2.02828	2.55546	1.22122	1.3762	2.18168	2.12313	1.68538	3.01521	1.87429	2.56714	2.20856	1.99954	2.09412	3.29617	1.83689	1.21354
ENSRNOG00000053863	588	AABR07060151.1					0.858883	0.0796343	0.406175	-0.353684	0.383319	0.999852	-0.420474	0.289929	0.885263	-0.0667897	0.867158	0.984838	0.505199	0.328268	0.736967	0.438409	0.374867	0.833118	3.68754	3.15111	4.41422	3.53984	6.67972	4.51988	6.43293	2.59476	0.773934	2.76275	1.76199	0.962719	2.28928	2.40848	2.31735	2.25994	4.23604	5.8493	6.22063	2.88496	2.92987	2.68228	0.797581	5.09355
ENSRNOG00000053744	69	AABR07060291.1					0.149357	0.803632	0.942468	-0.778607	0.061497	0.908845	-0.745136	0.0734815	0.756733	0.033471	0.930342	0.993587	-0.62925	0.264196	0.690023	-0.595779	0.28969	0.791038	8.02322	7.67227	9.4042	10.4924	2.99594	1.32818	7.694	2.88416	2.19842	4.15472	5.46008	5.86003	2.9263	5.13111	14.551	12.8391	7.73538	6.55871	11.4337	4.46998	8.64262	7.21823	9.06237	6.78217
ENSRNOG00000059013	2240	AABR07060519.1					-0.654486	0.0150474	0.208312	0.122774	0.527024	0.999852	0.0945475	0.626328	0.958678	-0.0282268	0.885645	0.986908	-0.531712	0.0495061	0.360882	-0.559939	0.0409606	0.477149	1.21512	1.18167	1.52084	0.646406	0.692142	1.22738	1.48127	1.24379	1.5914	1.15182	0.925045	0.974753	1.44225	1.1064	1.6008	0.830528	0.95311	0.808127	1.08861	0.791725	1.24238	1.51937	1.29108	0.919226
ENSRNOG00000056372	608	AABR07060560.2					0.359272	0.501237	0.819833	0.114032	0.799213	0.999852	-0.130128	0.764203	0.976802	-0.24416	0.580093	0.94349	0.473305	0.38214	0.774542	0.229145	0.666115	0.933829	0.455265	0.435351	0.133407	0.893061	0.34	0.904386	0.54573	0.763733	0.498984	0.314337	0.154912	0.532029	0.332096	0.465851	0.825675	0.43712	0	0.595462	0.353883	1.01457	0.326941	0.546116	0.51423	0.461812
ENSRNOG00000015328	438	AABR07060577.1					-0.345317	0.377734	0.745409	0.212382	0.457085	0.999852	-0.317277	0.23344	0.867826	-0.529659	0.0529909	0.594475	-0.132935	0.739865	0.933363	-0.662594	0.0819451	0.579279	2.84385	2.01441	2.22222	2.06614	0.943926	1.88311	2.12112	1.96887	2.42429	3.05438	1.7203	1.47705	2.15129	1.77832	1.14614	1.41582	3.04647	1.44651	3.43864	1.40835	3.17685	1.8952	3.03372	2.7779
ENSRNOG00000008611	702	AABR07060593.1					-0.385493	0.540007	0.840025	-0.0471128	0.92011	0.999852	-0.382833	0.390417	0.90703	-0.335721	0.45117	0.91778	-0.432606	0.493973	0.834533	-0.768327	0.206968	0.731692	0.920042	1.13117	0.693258	0.257826	0.588945	0.391643	0.661717	0.566972	0.540211	0.136123	0.402506	0.345591	0.383503	0.50434	0.510796	0.252392	1.14047	0	0.715159	0.329518	1.13265	0.591237	0.668059	0
ENSRNOG00000051546	725	AABR07060743.1					1.02199	0.278597	0.665272	-1.59599	0.0148937	0.664924	-0.432592	0.553485	0.941963	1.16339	0.0608518	0.6191	-0.573992	0.50908	0.840779	0.589401	0.517069	0.892219	0.127265	0.851887	0.671265	0	0.285131	0.379219	0.0915321	0.0914975	0.209229	0.131805	0.129912	0.111543	0.0928342	0.390672	0.197837	0.366578	0.858894	0.74905	0.197849	0	0.365573	0.114496	0.323433	0
ENSRNOG00000053679	3299	AABR07060862.1					-0.163959	0.473627	0.806211	0.415654	0.018954	0.710712	-0.131738	0.419336	0.914195	-0.547392	0.00159991	0.138095	0.251694	0.293254	0.712663	-0.295698	0.190944	0.714421	0.839045	0.802344	0.958878	0.822948	0.595283	0.500031	0.583347	0.743989	0.804666	0.521387	0.827949	0.73539	0.550843	0.579525	0.565204	0.456509	0.593226	0.384099	0.7609	0.747932	0.803396	0.830348	0.829252	0.624149
ENSRNOG00000049829	1127	AABR07060872.1		;GO:0005615;GO:0006955;GO:0002377	;extracellular space;immune response;immunoglobulin production		-0.548431	0.480023	0.808464	0.622819	0.292946	0.999852	-0.114875	0.835504	0.985581	-0.737694	0.21264	0.826007	0.0743885	0.925885	0.983841	-0.663306	0.399533	0.843285	0.0409348	0.469731	0.431825	0.160598	0.183425	0.162634	0.353296	0.176581	0.269195	0.0847902	0.417863	0.0717554	0.179161	0.25132	0.254537	0.0786066	0	0.0803107	0.0636382	0.34209	0.117587	0.294622	0.27742	0.415235
ENSRNOG00000054121	771	AABR07061178.1		GO:0007155;GO:0005198;GO:0051015;GO:0045296;GO:0015629	cell adhesion;structural molecule activity;actin filament binding;cadherin binding;actin cytoskeleton		-0.197489	0.225261	0.615292	-0.101301	0.415474	0.999852	-0.101069	0.415782	0.913206	0.000232201	0.998507	0.999799	-0.29879	0.06929	0.412599	-0.298558	0.0679599	0.54879	30.636	17.28	18.7261	28.0529	29.0909	25.1993	37.527	25.0372	36.7915	28.1346	32.7392	25.3828	31.4264	31.777	31.9977	30.2193	39.921	33.6919	29.7671	35.6033	36.6966	29.2849	38.017	29.4985
ENSRNOG00000062076	2110	AABR07061237.1					0.0653722	0.881863	0.969101	-0.204115	0.534522	0.999852	-0.232979	0.474368	0.927084	-0.0288644	0.927125	0.993268	-0.138743	0.748179	0.935123	-0.167607	0.696461	0.941319	0.327963	0.58542	0.499737	0.257337	0.440872	0.173734	0.283055	0.345826	0.215675	0.135865	0.312467	0.229957	0.255184	0.234913	0.373874	0.293899	0.252958	0.386062	0.339906	0.219262	0.43964	0.236046	0.444529	0.0887146
ENSRNOG00000062093	2109	AABR07061240.1					0.636699	0.318463	0.701594	0.10284	0.851732	0.999852	-0.651831	0.180503	0.832129	-0.75467	0.127692	0.741874	0.739539	0.253076	0.678675	-0.0151314	0.978221	0.997292	0.131248	0.292849	0.192298	0.12873	0.0980179	0.173816	0.0943966	0.0629072	0.107888	0.0453099	0.0446593	0.115033	0.0319131	0.134299	0.0680092	0.084011	0.0843593	0.0429162	0.20404	0.036561	0.157089	0.118079	0.148246	0.0887567
ENSRNOG00000056916	5300	AABR07061328.1					-0.265164	0.539649	0.839827	0.303986	0.344582	0.999852	0.215221	0.497139	0.930818	-0.0887647	0.788815	0.976689	0.0388213	0.930611	0.985063	-0.0499434	0.910429	0.985041	0.0696355	0.0832369	0.107128	0.0853744	0.0975094	0.138331	0.13773	0.0876132	0.157415	0.126209	0.159939	0.106807	0.139689	0.0668013	0.121781	0.117005	0.11749	0.0512322	0.121789	0.174582	0.0375057	0.14096	0.0589909	0.141274
ENSRNOG00000053654	1869	AABR07061614.2					-0.224277	0.565042	0.850394	0.342695	0.227946	0.999852	0.558131	0.0570046	0.722367	0.215436	0.487251	0.921452	0.118419	0.770444	0.94199	0.333855	0.423354	0.858506	0.394936	0.377661	0.303787	0.435779	0.387116	0.196136	0.497084	0.283941	0.324647	0.511282	0.302364	0.605756	0.3241	0.30309	0.345341	0.284397	0.523556	0.193708	0.268615	0.288791	0.283617	0.399725	0.167283	0.300462
ENSRNOG00000042732	519	AABR07061755.1		GO:0004930;GO:0016021;GO:0007186;GO:0016020	G-protein coupled receptor activity;integral component of membrane;G-protein coupled receptor signaling pathway;membrane		-0.393595	0.0188413	0.229878	-0.0519697	0.672773	0.999852	-0.0116424	0.924708	0.993508	0.0403273	0.742325	0.971072	-0.445565	0.00771312	0.171219	-0.405238	0.0155951	0.337396	10.7556	9.01012	8.5956	10.6364	11.1525	11.4776	12.4027	12.9093	18.8518	10.8631	11.0701	13.4002	16.0805	13.7799	14.9235	14.1675	11.6552	11.6844	13.6807	16.0454	14.6819	13.595	12.1988	9.73809
ENSRNOG00000059964	243	AABR07061825.1					-0.0406824	0.819368	0.948283	-0.153427	0.245339	0.999852	-0.0237538	0.858708	0.988897	0.129673	0.324425	0.881996	-0.194109	0.27142	0.698204	-0.0644362	0.717574	0.945208	28.0978	39.5769	29.7074	24.9518	19.1407	23.3825	27.5821	21.8389	19.3515	20.4487	25.5815	24.6266	26.8665	28.5569	23.315	29.8944	23.7951	22.7207	27.4485	21.5773	21.2687	24.9371	20.9078	26.1909
ENSRNOG00000000021	1200	AABR07061902.1					-0.264912	0.168637	0.545875	-0.0962784	0.497991	0.999852	0.0385152	0.787819	0.978676	0.134794	0.343215	0.889957	-0.361191	0.0601361	0.394433	-0.226397	0.236949	0.758764	4.38268	4.33803	2.83889	3.69529	4.73733	4.42948	4.58995	5.91493	4.29791	5.01682	4.31688	5.12166	4.37481	5.36971	5.55797	6.20127	4.89263	4.97806	5.55832	5.78303	5.41124	3.38956	3.71274	4.6797
ENSRNOG00000054613	944	AABR07061902.2					0.35633	0.486335	0.812055	0.209004	0.61114	0.999852	-0.24496	0.523033	0.936608	-0.453963	0.251021	0.847137	0.565334	0.279393	0.70293	0.111371	0.822655	0.967912	0.342092	0.841187	0.773306	0.383461	0.437966	0.679567	0.140595	0.421625	0.401724	0.303682	0.79819	0.428328	0.427785	0.22503	0.30388	0.281535	0.47117	0.383518	0.455849	0.735132	0.491335	0.351736	0.248399	0.594877
ENSRNOG00000056448	2779	AABR07062033.1					-0.348982	0.525226	0.833076	0.106009	0.789958	0.999852	0.062836	0.873351	0.990669	-0.0431733	0.914401	0.991685	-0.242973	0.663263	0.905396	-0.286146	0.606431	0.912952	0.0996046	0.0634985	0.0583744	0.162823	0.0743864	0.065955	0.143276	0.143222	0.10917	0.137544	0.0677844	0.116399	0.0726572	0.101921	0.180644	0.0318782	0.192062	0.097708	0.154848	0.110985	0.119216	0.119481	0.0562526	0.134716
ENSRNOG00000058192	1113	AABR07062068.1					0.957527	0.0120303	0.190832	-0.323555	0.287104	0.999852	-0.472487	0.113507	0.798234	-0.148932	0.604711	0.947239	0.633972	0.0914272	0.468305	0.48504	0.19308	0.717219	0.746095	0.713459	0.947391	2.03272	0.92866	0.658721	0.71548	0.596008	0.885887	0.772711	0.846239	0.581264	0.604715	0.572582	1.03095	0.875549	1.19888	1.38246	0.902141	0.762065	0.714395	0.820401	2.03659	1.0091
ENSRNOG00000061632	2473	AABR07062069.2					0.090214	0.860072	0.964083	-0.382151	0.261969	0.999852	-0.116126	0.741912	0.975766	0.266025	0.425082	0.912147	-0.291937	0.551175	0.859817	-0.0259122	0.958897	0.993753	0.149239	0.392456	0.196792	0.18297	0.125386	0.18529	0.187839	0.160944	0.153347	0.193204	0.266601	0.196203	0.244943	0.257697	0.202996	0.143291	0.467626	0.182997	0.174008	0.124718	0.0803802	0.268531	0.316065	0.340617
ENSRNOG00000061420	1575	AABR07062154.1					0.0149124	0.979111	0.993393	-0.00452397	0.991532	0.999852	0.251592	0.558569	0.942916	0.256115	0.551508	0.936967	0.0103884	0.985263	0.996115	0.266504	0.65365	0.930867	0.234329	0.11204	0.154498	0.172375	0.131251	0.290935	0.252803	0.252707	0.192624	0.242688	0.179403	0.154035	0.341866	0.0899166	0.136601	0.281237	0.225922	0.229867	0.27322	0.146871	0	0.263523	0.297764	0.118849
ENSRNOG00000059558	842	AABR07062344.2					0.0642137	0.925303	0.979667	0.381023	0.503072	0.999852	-0.780331	0.120127	0.8016	-1.16135	0.0266119	0.467857	0.445237	0.526378	0.847543	-0.716118	0.273874	0.781585	0.164371	0.209575	0.192663	0.322435	0.368266	0.326524	0.630506	0.23635	0	0.56745	0	0.192086	0.399672	0.0840966	0.511039	0.105213	0.10565	0	0.425892	0.366305	0.62955	0.394345	0.37132	0.66694
ENSRNOG00000053339	1488	AABR07062512.1		GO:0006816;GO:0055085;GO:0005886;GO:0006811;GO:0005216;GO:0016020;GO:0016021;GO:0005509;GO:0051209	calcium ion transport;transmembrane transport;plasma membrane;ion transport;ion channel activity;membrane;integral component of membrane;calcium ion binding;release of sequestered calcium ion into cytosol		-0.127484	0.43885	0.786243	-0.169108	0.169118	0.999852	-0.152097	0.215914	0.860779	0.0170104	0.888421	0.987582	-0.296592	0.070135	0.415207	-0.279582	0.0882056	0.592768	4.86758	3.55771	4.2518	5.59524	4.02881	4.00329	5.21788	5.08217	5.14812	4.49536	4.30422	3.96733	6.4229	4.378	5.68714	4.64381	5.50002	5.10945	4.91631	5.28557	6.10056	4.68603	5.77817	4.52874
ENSRNOG00000051824	258	AABR07062766.1					-0.337809	0.0140135	0.204663	0.162472	0.101938	0.960583	0.273082	0.00646974	0.502318	0.110611	0.278462	0.857746	-0.175338	0.207988	0.635114	-0.0647271	0.644816	0.927322	38.2658	37.6179	39.2981	28.061	34.0527	23.4439	34.7237	39.8528	33.5132	35.5567	39.0618	41.0611	32.348	31.2879	31.4104	38.4575	36.2034	30.8717	29.1885	28.9899	31.0755	36.3569	29.3868	30.4724
ENSRNOG00000060463	375	AABR07062799.2					0.130945	0.286324	0.673358	-0.103272	0.277892	0.999852	-0.0227544	0.811395	0.981403	0.080518	0.39689	0.911494	0.0276723	0.822518	0.957853	0.10819	0.380887	0.835184	53.5149	28.234	33.9586	97.7366	93.9886	95.5547	95.5595	94.1082	82.3177	93.52	80.8747	73.3206	90.4576	92.7131	94.2823	98.7479	84.687	97.751	86.0643	89.8555	84.9896	81.6815	88.5847	97.3377
ENSRNOG00000054861	3106	AABR07062800.1					-0.259531	0.611791	0.871831	-0.0767127	0.847631	0.999852	-0.266791	0.497495	0.930818	-0.190078	0.627858	0.951232	-0.336243	0.512849	0.842017	-0.526321	0.302875	0.796793	0.34162	0.34088	0.313372	0.203953	0.0998325	0.177034	0.427307	0.149501	0.146514	0.0922974	0.060648	0	0.195024	0.159583	0.253984	0.0855663	0.085921	0.145702	0.138545	0.223427	0.191996	0.267256	0.100661	0.120533
ENSRNOG00000031342	1563	AABR07063082.1					-0.0229524	0.978217	0.993393	-0.397832	0.489885	0.999852	-0.139882	0.809859	0.98078	0.25795	0.656317	0.95696	-0.420785	0.602605	0.879004	-0.162835	0.836306	0.971919	0.560804	0.451599	0.311367	0.289497	0.198388	0.0586337	0.0424573	0.0848825	0.291154	0.366828	0.78338	0	0.34449	0	0.321184	0.623472	0.284571	0.405356	0.458863	0.295997	0.0847858	0.106218	0.400066	0.179643
ENSRNOG00000049435	369	AABR07063459.1					-0.405208	0.578189	0.855678	-0.289066	0.572058	0.999852	-0.118959	0.818878	0.982813	0.170107	0.734357	0.969984	-0.694274	0.32473	0.734486	-0.524167	0.462696	0.86971	0.500092	0.717326	0.219814	0.245249	0.280108	0.993436	1.07904	0	0.616631	0.517933	0.510495	0.876622	0.547193	1.15137	0.777406	0.720241	0	1.22643	0.583091	1.04481	1.0774	0.449917	0.211824	0.507284
ENSRNOG00000060065	961	AABR07063682.1					-0.196851	0.721345	0.911341	0.44734	0.307562	0.999852	0.34501	0.422047	0.914298	-0.10233	0.823543	0.981673	0.250489	0.667447	0.90755	0.148159	0.796284	0.963153	0.384046	0.183624	0.337612	0.282508	0.322664	0.476818	0.621485	0.414167	0.236771	0.198873	0.490044	0.252451	0.280145	0.221049	0.149252	0.553109	0.185134	0.28255	0.447785	0.561654	0.206847	0.345514	0.081335	0.0973922
ENSRNOG00000057498	1682	AABR07063724.1					0.439562	0.25808	0.647654	-0.236989	0.418799	0.999852	-0.0500719	0.867066	0.989791	0.186918	0.519465	0.929507	0.202572	0.596353	0.87678	0.38949	0.315865	0.805018	0.466272	0.472105	0.385785	0.322819	0.921759	0.435883	0.355081	0.591579	0.405832	0.511312	0.447973	0.336551	0.360133	0.420983	0.469009	0.579362	0.475988	0.914788	0.341119	0.504268	0.43333	0.690925	0.557643	0.222578
ENSRNOG00000053737	830	AABR07063811.1					-0.258788	0.682509	0.899956	0.139825	0.761865	0.999852	0.23446	0.614329	0.956415	0.0946349	0.843065	0.98251	-0.118963	0.855888	0.968379	-0.0243285	0.970175	0.995764	0.666991	0.744118	0.781795	0.654194	0	0.331245	0.87948	0.239768	0.365521	0.575654	0.340433	0.0974318	0.24327	0.255937	0.172809	0.533673	0.643062	0.545242	0.518459	0.464501	0.239494	0.100012	0.470861	0.338291
ENSRNOG00000043366	429	AABR07063829.1					0.404643	0.110601	0.462678	-0.150462	0.452921	0.999852	-0.235889	0.234167	0.867826	-0.0854261	0.66309	0.958215	0.254181	0.321213	0.731664	0.168755	0.505767	0.88703	4.94672	6.17001	6.23932	7.59414	8.19169	7.47682	8.04373	8.34995	4.06631	4.45494	4.39097	5.08962	5.96173	6.43721	4.17924	6.19508	6.84284	9.70505	7.18874	7.54895	5.56029	6.57885	6.55913	8.0722
ENSRNOG00000011040	1824	AABR07063855.1					0.195251	0.0441738	0.322449	0.0474068	0.530808	0.999852	-0.0444437	0.553965	0.941963	-0.0918505	0.222808	0.831577	0.242657	0.0130858	0.212982	0.150807	0.122698	0.651222	12.2922	12.0931	12.14	15.2813	15.6967	14.5707	13.8252	13.7472	15.0527	11.9448	12.0831	13.0347	12.1031	13.0827	12.4244	13.1622	12.5339	14.2415	13.5262	13.6121	11.9152	13.5164	15.9411	14.1622
ENSRNOG00000046049	246	AABR07064304.1					0.00585201	0.979046	0.993393	0.0893959	0.586325	0.999852	0.12852	0.434976	0.918605	0.0391238	0.8144	0.981029	0.0952479	0.673209	0.91	0.134372	0.553909	0.901171	8.25152	9.32524	10.8808	10.6683	10.5041	7.82331	8.6323	7.01109	10.4827	11.265	13.7834	12.8206	9.30229	9.49882	9.91193	11.884	10.1252	8.09441	8.45482	9.40331	9.6966	11.1354	9.21433	9.51158
ENSRNOG00000008225	405	AABR07064349.1					-0.113306	0.750686	0.922058	0.0843454	0.753257	0.999852	-0.115441	0.657374	0.963006	-0.199786	0.448264	0.916667	-0.0289609	0.936198	0.985829	-0.228747	0.514949	0.890935	1.93647	2.17855	1.40192	3.57518	1.53126	2.03654	2.78551	2.62067	2.06	2.12352	3.72094	1.79707	2.49277	1.74838	2.12491	2.40614	2.85541	2.68178	2.6563	3.99815	3.2721	1.43473	3.08792	1.61767
ENSRNOG00000059292	480	AABR07064373.1					-0.858186	0.199861	0.585162	0.686369	0.165237	0.999852	0.473481	0.325549	0.892796	-0.212888	0.67958	0.960035	-0.171817	0.811534	0.954144	-0.384705	0.585222	0.908168	0.67278	0.735259	0.675927	0.37707	0.430666	0.763704	2.62678	0.690997	0.474035	0.398161	0.981108	0.336952	0.560873	0.442558	0.298816	0.922809	0.741307	0.565689	0.149417	0.642559	0.966293	0.864684	0.651358	0.779949
ENSRNOG00000028058	486	AABR07064716.1					-0.392845	0.545075	0.841974	0.117776	0.803363	0.999852	0.486875	0.325534	0.892796	0.369099	0.462923	0.92005	-0.275069	0.674585	0.910235	0.0940296	0.889539	0.982564	0.56955	1.27082	0.500686	0.558623	1.06337	0	0.546179	0.955452	0.468182	0.393245	0.387598	0.998375	0.830923	0.87419	0.295127	0.182283	0.732156	0.558705	0.885435	0.158657	0.409013	0.683207	0.321658	0.19258
ENSRNOG00000053831	459	AABR07065049.2					1.19902	0.16425	0.540078	-0.675989	0.355177	0.999852	-1.19945	0.0892203	0.772826	-0.523457	0.424333	0.912147	0.523034	0.518654	0.845255	-0.000422818	0.992779	0.999788	0.201017	0.192225	0.176713	0.197161	0.675555	0.798645	0	0.578089	0.165241	0	0	0.352368	0.439901	0.925613	0.312487	0	0	0.19719	0.312506	0.335979	0.288715	1.08509	0.510869	0.203908
ENSRNOG00000057609	1128	AABR07065091.1					0.619902	0.389347	0.752584	-0.00223385	0.998161	0.999852	-0.0463698	0.935473	0.995626	-0.044136	0.937181	0.993587	0.617668	0.394039	0.780051	0.573532	0.430264	0.858702	0.245391	0.547534	0.647164	0.160455	0.366525	0.16249	0.176491	0.235233	0.201717	0.16943	0	0.215075	0	0.376646	0.0635778	0.235611	0.157725	0.240719	0.127164	0.0683574	0.0587412	0.29436	0.346467	0.24892
ENSRNOG00000046160	83	AABR07065127.1					0.169704	0.746777	0.920761	-0.370331	0.342433	0.999852	-0.0529574	0.897213	0.991577	0.317374	0.411352	0.911494	-0.200627	0.69013	0.917178	0.116747	0.823585	0.968023	4.4466	5.31513	3.90897	3.27097	7.4718	3.31245	4.79716	5.59458	3.65521	5.75654	1.13478	0.974318	5.67631	4.26562	3.45618	4.26938	5.35885	6.5429	5.18459	6.50301	1.59663	3.00035	2.82517	4.51055
ENSRNOG00000061041	4138	AABR07065387.1					-0.0917679	0.878987	0.968616	-0.278294	0.497354	0.999852	-0.303974	0.454904	0.923064	-0.0256798	0.947197	0.994961	-0.370062	0.530534	0.850309	-0.395742	0.500108	0.885686	0.100339	0.0852887	0.0588046	0.0874788	0.0749347	0.022147	0.0641477	0.0801543	0.0366581	0.138558	0.0910453	0.0390857	0.0975903	0.0513359	0.034662	0.107044	0.150483	0.109365	0.103993	0.111803	0.0960755	0.0200603	0.113334	0.0904726
ENSRNOG00000005718	1078	AABR07065406.1					-0.140934	0.664632	0.892984	0.154285	0.517605	0.999852	0.41124	0.0943114	0.774904	0.256955	0.305437	0.874593	0.0133507	0.967765	0.991884	0.270306	0.425003	0.858702	1.19827	1.80064	1.35436	0.923437	1.43822	0.935148	1.47742	0.923038	1.40715	1.15238	1.2232	1.35031	1.06139	0.985288	1.19748	1.47923	1.40285	0.67169	1.19755	0.35764	0.921987	0.770034	1.30513	1.12868
ENSRNOG00000055661	2916	AABR07065420.1					0.085425	0.583528	0.858297	0.028961	0.808483	0.999852	-0.219203	0.0593252	0.724902	-0.248164	0.0333538	0.504431	0.114386	0.464839	0.821395	-0.133778	0.384684	0.83533	2.16745	2.39035	2.33654	2.38966	2.12675	2.41997	2.32126	1.93365	2.47096	1.999	2.22869	2.02448	2.19271	2.20976	1.84454	1.94435	2.28799	2.26586	3.222	2.14186	2.27229	2.41969	2.51966	2.53564
ENSRNOG00000059315	306	AABR07065530.1					-0.43761	0.230238	0.621228	-0.0891134	0.729414	0.999852	-0.120889	0.637302	0.961291	-0.031776	0.900479	0.98971	-0.526723	0.146961	0.553953	-0.558499	0.125224	0.654854	3.46755	4.61339	3.71097	3.5489	1.35111	4.49238	3.03611	5.85315	4.95723	5.30881	2.46239	4.22841	4.83891	3.93385	5.3904	5.50066	4.06992	3.8452	2.57818	5.03968	5.19687	5.42547	7.15216	2.75276
ENSRNOG00000041744	80	AABR07065531.1					0.0547688	0.525232	0.833076	-0.0147922	0.824177	0.999852	-0.0448095	0.500457	0.930818	-0.0300173	0.651506	0.95618	0.0399767	0.642989	0.898592	0.00995934	0.90858	0.984829	882.88	1021.28	952.043	904.969	861.763	845.42	775.592	889.727	912.991	818.22	858.273	735.902	867.391	853.253	870.45	778.481	847.314	822.511	789.819	898.298	792.636	923.482	934.047	809.587
ENSRNOG00000059660	583	AABR07065531.5					-0.209241	0.0180734	0.226074	-0.0490481	0.471208	0.999852	-0.0186261	0.7844	0.978676	0.030422	0.654875	0.956346	-0.25829	0.00355008	0.117806	-0.227868	0.0102729	0.293251	783.716	860.367	748.783	590.636	560.236	588.694	583.133	662.788	782.003	599.577	602.922	512.952	723.036	657.568	724.538	570.742	576.007	621.151	645.236	731.658	620.208	645.567	597.551	543.583
ENSRNOG00000050020	108	AABR07065532.2					0.0973248	0.785605	0.935347	-0.0329832	0.90273	0.999852	0.190593	0.490972	0.930507	0.223576	0.417302	0.911494	0.0643416	0.856439	0.968494	0.287918	0.428305	0.858702	5.55311	7.35259	4.50618	7.54141	8.61333	16.1226	9.83123	6.75641	12.6409	8.84802	6.10467	16.4732	14.3334	7.21206	11.2886	10.6636	9.8841	8.38057	7.30484	12.1372	6.74871	10.7605	7.96104	8.6661
ENSRNOG00000012677	381	AABR07065598.1					-1.48141	0.103177	0.448983	0.241599	0.661759	0.999852	0.46421	0.410841	0.911003	0.222611	0.700626	0.966623	-1.23981	0.18201	0.601978	-1.0172	0.274012	0.781606	0.847597	0.463156	0.638671	0	0.542572	0.240537	0	1.39288	0.995349	1.75567	0.494417	0.849012	0	0.929257	0.564691	0.232519	0.933931	2.13804	0.188242	0.809524	0.869555	0.653619	0.615456	0.73696
ENSRNOG00000031939	555	AABR07066416.1					-0.277123	0.656747	0.89093	0.134842	0.764257	0.999852	-0.855053	0.0257604	0.674768	-0.989895	0.0115893	0.344559	-0.14228	0.822423	0.957853	-1.13218	0.0454324	0.494294	0.914358	0.794875	1.02302	0.326115	0.372468	0.495376	0.239138	0.717142	0.683293	0.860888	0.169705	0.291418	0.48508	0.382753	0.51687	0.638484	0.641131	0	1.03381	0.833591	0.596938	1.04697	1.40834	0.505913
ENSRNOG00000049194	1449	AABR07066435.1					-0.118893	0.82968	0.951805	0.0460648	0.90592	0.999852	0.172563	0.662069	0.963913	0.126499	0.75029	0.971137	-0.0728279	0.895251	0.975213	0.0536706	0.924426	0.987572	0.127353	0.304455	0.223909	0.249819	0.285328	0.126493	0.137393	0.274682	0.209374	0.263792	0.390006	0.334859	0.278695	0.244339	0.346453	0.183415	0.0613919	0.374783	0.197985	0.212856	0.137184	0.114575	0.323656	0.452144
ENSRNOG00000049123	1857	AABR07066510.1					-0.169827	0.798576	0.939839	1.09507	0.0490895	0.863914	0.417206	0.415547	0.913206	-0.677867	0.242733	0.843346	0.925245	0.204512	0.631281	0.247378	0.720388	0.946007	0.0993721	0.190051	0.262072	0.194931	0.222638	0.0987017	0.250148	0.285776	0.0816861	0.102917	0.304318	0.0870957	0.0362438	0.038131	0.154477	0.143117	0.143711	0	0.231729	0.16609	0.0356813	0.268206	0.126273	0
ENSRNOG00000048462	2064	AABR07066529.1					-0.212889	0.477989	0.807813	-0.0749002	0.728596	0.999852	0.289676	0.198405	0.84638	0.364576	0.102408	0.700515	-0.28779	0.332619	0.740535	0.0767869	0.803477	0.964757	0.89406	0.72671	0.510875	0.482299	0.80124	0.799225	0.675182	0.932042	0.734938	0.648169	0.867026	0.901149	1.1087	0.720444	0.972888	0.772584	0.818886	0.570074	0.625467	0.410939	0.706261	0.844575	0.833132	0.453459
ENSRNOG00000056941	2222	AABR07066529.3					0.028344	0.88747	0.970571	0.0196273	0.896746	0.999852	0.166083	0.277808	0.880427	0.146456	0.33951	0.887789	0.0479714	0.810772	0.954144	0.194427	0.336676	0.813644	2.05545	2.22365	2.19022	2.19929	1.53505	2.30967	2.3295	2.14949	1.33122	2.19329	2.20418	1.9653	2.24147	2.03951	1.67832	2.03334	1.64142	2.36255	2.00119	1.56158	1.75938	2.3162	1.40707	1.81122
ENSRNOG00000047075	480	AABR07066648.1					-0.631594	0.312652	0.694988	0.0576481	0.904045	0.999852	0.140476	0.772787	0.977304	0.0828275	0.864884	0.984552	-0.573946	0.357099	0.757073	-0.491119	0.438347	0.861244	0.67278	1.2867	0.675927	0.37707	0.861333	0.572778	1.65902	0.276399	0.474035	0.597241	0.196222	0.505427	0.981528	0.885117	1.19526	0.184562	0	0.377126	0.448251	0.803199	1.24238	0.345874	0.325679	0.194987
ENSRNOG00000049939	225	AABR07066677.1					-0.167124	0.5937	0.863725	-0.141701	0.532521	0.999852	-0.306303	0.169885	0.823463	-0.164603	0.454363	0.918582	-0.308824	0.321841	0.732077	-0.473427	0.125958	0.656155	6.35617	9.41132	5.76791	5.63092	5.51253	8.55349	6.19367	5.8965	12.4724	7.21998	5.02327	8.98537	7.47831	8.49712	7.96842	7.08717	10.6748	9.25215	8.60643	10.9663	6.47877	8.48543	13.8956	8.73543
ENSRNOG00000047003	225	AABR07066693.1					-0.314971	0.167258	0.543907	0.349089	0.0387326	0.842513	0.427105	0.0118673	0.572246	0.0780153	0.655068	0.956346	0.0341181	0.882289	0.973782	0.112133	0.630448	0.922727	13.5325	17.6462	18.3852	13.6751	16.997	15.0704	14.7468	17.9843	20.8997	20.3858	24.2792	22.2837	15.2558	21.4002	12.7495	16.9305	15.4192	11.2635	11.794	18.5057	10.3071	16.9709	17.7169	14.1431
ENSRNOG00000039790	630	AABR07066826.1					0.450027	0.182918	0.563443	-0.248205	0.341797	0.999852	-0.364368	0.15773	0.81551	-0.116163	0.645221	0.955191	0.201822	0.545579	0.855869	0.0856587	0.795443	0.963042	2.41652	0.700247	0.772488	3.87844	2.13282	2.47295	2.63336	1.36883	2.16702	1.5168	2.09303	3.20906	2.99132	2.24792	1.82135	3.09361	3.24763	2.155	3.64293	2.08067	2.73454	3.16227	2.7295	2.37699
ENSRNOG00000054665	1256	AABR07066861.1					0.107854	0.829853	0.951805	-0.149266	0.695922	0.999852	-0.2693	0.471338	0.926876	-0.120034	0.742374	0.971072	-0.0414116	0.933187	0.985385	-0.161446	0.740193	0.953455	0.330575	0.280991	0.387474	0.576413	0.246879	0.145931	0.264175	0.158445	0.36232	0.304327	0.374946	0.257543	0.48228	0.394638	0.171296	0.352666	0.212477	0.216187	0.399715	0.368346	0.422039	0.462633	0.186695	0.149035
ENSRNOG00000011124	2715	AABR07067267.1					0.341297	0.00206269	0.0927939	0.0113131	0.8959	0.999852	-0.0933708	0.276311	0.880427	-0.104684	0.222666	0.831577	0.35261	0.00153092	0.0793899	0.247926	0.0254973	0.401953	5.84528	4.35469	5.22816	8.49971	8.22311	7.66236	7.47934	6.20599	6.36935	6.19459	6.97291	7.29751	6.49497	6.70276	5.54707	7.08065	8.15848	6.46739	6.76257	6.6173	6.63821	7.58247	8.11858	7.79087
ENSRNOG00000055308	1464	AABR07067310.1					0.0539022	0.840473	0.955748	-0.0774194	0.695457	0.999852	-0.182495	0.348943	0.89962	-0.105075	0.586179	0.945707	-0.0235172	0.929233	0.984566	-0.128593	0.625118	0.920573	2.14281	2.89282	1.66212	0.927222	1.83563	1.18938	0.951896	1.13278	1.39879	1.30544	1.2867	1.76761	1.3792	1.30591	1.46958	0.907681	1.6406	1.48377	1.66563	1.31672	1.40305	1.41751	1.54831	1.4704
ENSRNOG00000057174	893	AABR07067310.2					-0.135024	0.751159	0.922156	0.14998	0.638575	0.999852	-0.360054	0.222605	0.862525	-0.510034	0.0915582	0.677588	0.0149563	0.972264	0.993327	-0.495078	0.228094	0.752246	0.619935	0.494015	0.63581	0.912062	0.578723	0.410502	0.594497	0.817125	0.934268	0.642051	0.527359	0.543348	0.301477	0.713644	0.803088	0.396818	0.597695	0.912197	1.04408	0.690769	0.816194	0.557736	1.40046	0.733659
ENSRNOG00000057235	846	AABR07067355.1					0.0597908	0.786871	0.935425	-0.245353	0.138697	0.999852	-0.414545	0.0111267	0.572246	-0.169192	0.290089	0.864039	-0.185562	0.397216	0.782235	-0.354754	0.103764	0.620779	4.03532	1.98155	2.10928	5.24154	3.05437	5.09136	3.76515	5.724	4.21364	4.06632	4.67592	3.5368	4.77339	5.52413	4.91668	4.81693	5.78325	5.13533	4.91699	5.83316	5.71748	5.98533	7.02173	5.31029
ENSRNOG00000038911	201	AABR07067499.1					0.497377	0.159714	0.532964	-0.579168	0.0286129	0.814565	-0.0542244	0.846105	0.987699	0.524943	0.045369	0.571143	-0.0817909	0.8067	0.952647	0.443152	0.208437	0.734003	4.81992	5.26753	6.05308	5.85303	8.74188	5.92726	6.27291	2.97025	2.64139	8.55748	5.15448	4.42563	11.05	8.45485	6.7791	5.28893	4.86829	6.75449	4.99544	4.60341	3.62617	6.19475	5.83306	5.5877
ENSRNOG00000028330	491	AABR07067600.1					-0.344064	0.445308	0.790679	0.38188	0.254534	0.999852	0.343381	0.302067	0.885921	-0.0384994	0.911825	0.991069	0.0378168	0.934857	0.985479	-0.000682627	0.999074	0.999923	1.1275	1.43757	0.82598	1.10587	0.210509	2.42643	2.16247	1.08083	1.54472	1.55696	0.959128	2.47052	1.23369	1.15372	1.16848	1.62384	0.7247	1.65905	2.04498	1.41337	0.674746	1.18344	1.27353	1.14371
ENSRNOG00000055383	507	AABR07067762.1		GO:0016021;GO:0016020;GO:0019464;GO:0005960	integral component of membrane;membrane;glycine decarboxylation via glycine cleavage system;glycine cleavage complex		-0.148563	0.680759	0.899127	0.114481	0.671968	0.999852	-0.228606	0.371154	0.902834	-0.343087	0.187424	0.802536	-0.0340818	0.925926	0.983841	-0.377169	0.283025	0.788127	2.27483	1.39221	1.59983	1.24946	1.22319	2.1691	1.57067	1.70091	1.19677	1.88478	1.67195	1.91404	1.85852	1.25697	1.83887	1.0484	1.57912	1.42817	1.69752	2.43336	2.48312	1.96473	1.85001	0.923017
ENSRNOG00000060678	225	AABR07067763.1					-0.360327	0.579192	0.85588	0.37553	0.439504	0.999852	0.22587	0.633868	0.960492	-0.14966	0.765137	0.972842	0.0152029	0.981634	0.99522	-0.134457	0.840595	0.972395	1.43526	0.392138	0	1.20662	0.459377	1.22193	0.88481	1.76895	1.01127	1.27411	0.837212	1.43766	0.897397	1.25883	1.27495	0.787463	0.790728	0.402267	0.95627	0.685397	1.17796	1.1068	2.08435	0
ENSRNOG00000025970	2358	AABR07068127.1					0.251683	0.130522	0.496438	-0.354681	0.00548731	0.459777	-0.129311	0.315169	0.888912	0.22537	0.0749355	0.643265	-0.102998	0.537082	0.853274	0.122372	0.461203	0.869215	4.24554	3.47985	3.85261	5.18112	4.73404	4.8193	4.36214	3.76971	4.85695	4.21463	3.8745	4.14973	4.25293	5.37527	4.89662	5.63547	7.35649	4.95157	4.50152	4.05483	5.50762	5.49173	4.67387	3.29444
ENSRNOG00000061524	567	AABR07068285.2					-0.235806	0.0764559	0.400856	-0.00562215	0.955004	0.999852	0.160258	0.110862	0.798234	0.16588	0.0986157	0.693787	-0.241428	0.0686824	0.410456	-0.0755486	0.572017	0.906449	20.9106	19.9181	15.8789	26.0159	28.2554	26.1841	27.0359	28.3126	37.9897	28.9878	32.3921	30.807	31.5751	32.2201	34.5298	29.9986	27.7696	29.6912	22.2624	33.4539	27.5792	28.9875	25.9165	27.7315
ENSRNOG00000052493	282	AABR07068327.1					-0.171838	0.33705	0.714942	0.0413088	0.752927	0.999852	0.150901	0.256624	0.878252	0.109592	0.413145	0.911494	-0.130529	0.468298	0.823578	-0.0209368	0.908627	0.984829	14.7235	14.7052	15.2443	13.1573	11.3623	11.3743	12.7074	13.4083	14.2547	11.8601	14.3618	12.0442	13.8428	12.0527	12.9699	11.6235	12.3025	13.4802	10.1731	14.2183	12.9231	10.3026	11.3641	11.6163
ENSRNOG00000059110	2282	AABR07068341.1					0.274848	0.0142013	0.205132	0.029503	0.736132	0.999852	-0.00265306	0.975779	0.998137	-0.0321561	0.713002	0.969147	0.304351	0.00710409	0.163747	0.272195	0.015909	0.341474	8.75364	6.14757	7.49977	12.9281	12.4557	10.2407	10.7596	9.62187	11.0345	10.8456	9.57548	9.39094	9.40851	9.2468	8.95661	10.1711	10.798	11.8195	9.4286	10.3395	9.00115	10.8764	11.0976	10.9507
ENSRNOG00000057499	360	AABR07068587.1					0.18126	0.444554	0.789867	0.253188	0.181922	0.999852	-0.259845	0.152761	0.815265	-0.513032	0.00581364	0.262148	0.434447	0.0754001	0.429106	-0.0785849	0.740044	0.953455	9.61115	6.86242	9.01236	12.0662	13.4942	9.41902	12.9035	11.2402	10.9555	6.63601	9.15701	8.76074	7.29135	8.26109	5.7771	10.3355	7.66018	11.5652	15.1409	12.4228	9.93901	10.1456	9.11901	15.599
ENSRNOG00000057630	896	AABR07068590.1					0.161694	0.78243	0.933918	0.143578	0.747756	0.999852	0.235149	0.601948	0.952864	0.0915701	0.842872	0.98251	0.305272	0.610479	0.883461	0.396842	0.50949	0.888503	0.463395	0.590833	0.633681	0.202002	0.461428	0.613691	0.296253	0.592283	0.507894	0	0.525594	0.451274	0.225351	0.395142	0.16008	0.790979	0.297847	0.404063	0.400224	0	0.517657	0.185289	0.523413	0.41783
ENSRNOG00000031795	1479	AABR07068650.1		GO:0035556;GO:0005737;GO:0005634;GO:0006468;GO:0005524;GO:0004672;GO:0016021;GO:0016020;GO:0004679;GO:0035174;GO:0032007;GO:0035404;GO:0042149;GO:0031588	intracellular signal transduction;cytoplasm;nucleus;protein phosphorylation;ATP binding;protein kinase activity;integral component of membrane;membrane;AMP-activated protein kinase activity;histone serine kinase activity;negative regulation of TOR signaling;histone-serine phosphorylation;cellular response to glucose starvation;nucleotide-activated protein kinase complex		-0.191948	0.632406	0.88001	-0.238368	0.39531	0.999852	0.0340295	0.906356	0.992025	0.272398	0.332522	0.883982	-0.430316	0.27494	0.700893	-0.157918	0.696749	0.941473	0.155962	0.119312	0.329052	0.367127	0.768735	0.309819	0.762768	0.493369	0.564098	0.710713	0.445777	0.328066	0.500577	0.670271	0.72734	0.958373	0.481173	0.611969	0.290954	0.469212	0.627209	0.50513	0.634182	0.759383
ENSRNOG00000057758	3058	AABR07068674.1		GO:0035556;GO:0005737;GO:0005634;GO:0006468;GO:0005524;GO:0004672;GO:0004679;GO:0035174;GO:0032007;GO:0035404;GO:0042149;GO:0031588	intracellular signal transduction;cytoplasm;nucleus;protein phosphorylation;ATP binding;protein kinase activity;AMP-activated protein kinase activity;histone serine kinase activity;negative regulation of TOR signaling;histone-serine phosphorylation;cellular response to glucose starvation;nucleotide-activated protein kinase complex		-0.0274911	0.953033	0.985977	0.0321988	0.926447	0.999852	-0.0594601	0.862709	0.989579	-0.0916589	0.790794	0.977462	0.00470773	0.992367	0.997513	-0.0869512	0.852762	0.97503	0.181034	0.23082	0.132621	0.118374	0.337998	0.0599375	0.217007	0.195233	0.0992094	0.124995	0.2156	0.158669	0.242104	0.208399	0.0938074	0.202789	0.145449	0.0887935	0.14072	0.176504	0.151675	0.271451	0.204481	0.122425
ENSRNOG00000052844	3512	AABR07068799.1					1.06107	0.170479	0.548555	-0.592144	0.355931	0.999852	-0.852016	0.173113	0.826499	-0.259872	0.655648	0.956676	0.468928	0.52117	0.845413	0.209056	0.775808	0.958024	0.013136	0.0251228	0.0461909	0.0515358	0.176583	0.0521893	0.0188954	0	0.0863845	0	0.0268184	0.0921052	0.0766569	0.120973	0.0408404	0.0504497	0.0253294	0.0257717	0.040843	0.065866	0.113201	0	0.0890239	0.106599
ENSRNOG00000053409	192	AABR07068852.1		GO:0005622;GO:0003676;GO:0006355	intracellular;nucleic acid binding;regulation of transcription, DNA-templated		0.43356	0.318356	0.701594	0.13449	0.693065	0.999852	0.43344	0.221458	0.862145	0.298951	0.408226	0.911494	0.568049	0.195791	0.619077	0.867	0.0560819	0.526788	5.04585	5.05491	5.06945	3.29936	4.30666	3.34121	2.4194	1.38199	3.16023	3.48391	1.47166	5.89665	3.856	2.21279	1.8676	2.30702	2.7799	2.82844	2.6148	1.6064	2.07063	3.02639	0.407099	3.41228
ENSRNOG00000061498	1204	AABR07069100.1					-0.92445	0.275425	0.661925	-0.486321	0.376822	0.999852	-0.224268	0.690194	0.965748	0.262053	0.625939	0.950845	-1.41077	0.0880245	0.461911	-1.14872	0.172731	0.700345	0.306535	0.512972	0.471577	0.150327	0.171694	0	0	0.440769	0.314973	0.0793676	0.312912	0	0.279505	0.235247	0.297823	0.441477	0.295538	0.0751746	0.35741	0.192127	0.110067	0.413669	0.259678	0
ENSRNOG00000054064	717	AABR07069213.1					0.166136	0.804761	0.942697	-0.150173	0.772492	0.999852	-0.473794	0.340806	0.898081	-0.32362	0.507806	0.928324	0.0159624	0.980466	0.99506	-0.307658	0.632712	0.923036	0.193027	0.61528	0.678755	0.63108	0.432468	0.127817	0.370214	0.0925184	0.528909	0.399827	0.394085	0.225574	0.46935	0.197516	0.300066	0.247112	0.620341	0.378704	1.00028	0.537707	0.277239	0.231547	0.545069	0.130535
ENSRNOG00000053722	5392	AABR07069218.2					-0.141576	0.867616	0.966354	0.0148228	0.981738	0.999852	-0.47034	0.464083	0.92668	-0.485163	0.45187	0.918455	-0.126753	0.88719	0.974047	-0.611916	0.474191	0.874323	0.111227	0.04909	0.0451286	0.0167835	0.0383382	0.0509891	0.0738436	0.0246052	0.0984642	0	0	0	0.0124823	0.0262646	0.0399012	0	0.0659918	0.050358	0.0133012	0.0286006	0.0737316	0.0615799	0.0724805	0.0173579
ENSRNOG00000051989	1474	AABR07069227.1					-0.15195	0.253348	0.643208	-0.0595254	0.542133	0.999852	0.0462046	0.63937	0.96142	0.10573	0.280303	0.858091	-0.211475	0.109926	0.501166	-0.105745	0.428476	0.858702	5.69627	7.36257	6.05308	4.78884	5.75001	5.59566	5.67263	5.8505	5.96885	5.83465	6.26205	5.48632	5.89031	6.34114	6.71423	6.01015	5.55226	5.89483	5.40091	6.17276	5.88879	5.06843	5.62094	5.71469
ENSRNOG00000059163	2239	AABR07069454.1					0.105992	0.456386	0.795897	0.0707383	0.511621	0.999852	0.0995113	0.356218	0.901084	0.028773	0.791489	0.977766	0.17673	0.217392	0.646526	0.205503	0.152729	0.683302	3.23491	3.23133	3.36907	3.15264	3.2776	3.06982	2.72675	2.99236	3.15035	2.77414	3.2391	3.50345	3.03608	2.71979	2.56242	2.88836	2.90034	3.43607	2.72274	2.72062	2.81139	3.55915	2.89751	2.4245
ENSRNOG00000056108	3007	AABR07069473.1					0.392837	0.384302	0.749749	0.115889	0.747256	0.999852	0.0616009	0.862643	0.989579	-0.0542879	0.880291	0.986398	0.508726	0.26732	0.692837	0.454438	0.316957	0.805018	0.168762	0.0880257	0.0809224	0.270859	0.137492	0.182862	0.17655	0.110302	0.151338	0.127115	0.187934	0.188254	0.156679	0.0941927	0.0715488	0.206228	0.1775	0.180599	0.166958	0.10257	0.264423	0.110422	0.155962	0.0622507
ENSRNOG00000057045	1241	AABR07069987.1					0.263804	0.664716	0.892984	-0.443217	0.325176	0.999852	-0.0458447	0.922407	0.993422	0.397372	0.373592	0.902396	-0.179412	0.760271	0.938354	0.21796	0.72058	0.946007	0.33457	0.782065	0.196079	0.145845	0.416438	0.295389	0.213895	0.213814	0.366699	0.231004	0.227687	0.130328	0.325406	0.114117	0.462309	0.285543	0.573453	0.145867	0.346754	0.124266	0.21357	0.200668	0.377903	0.150836
ENSRNOG00000039200	474	AABR07070046.1					-0.10017	0.584081	0.858544	0.185135	0.185263	0.999852	-0.11447	0.395837	0.90745	-0.299605	0.0294799	0.478888	0.0849649	0.646876	0.898927	-0.21464	0.235134	0.757665	8.75953	7.81795	9.24052	8.7824	10.2488	9.4738	11.0601	8.11702	9.92073	9.87842	9.14045	10.5777	7.95162	8.06689	9.98574	8.03661	9.57131	8.01989	11.8021	9.43505	13.9789	8.40604	9.56424	9.87278
ENSRNOG00000060536	1129	AABR07070078.1					0.133026	0.57473	0.854469	0.23917	0.199949	0.999852	-0.0596678	0.739599	0.975095	-0.298838	0.106165	0.704334	0.372196	0.125645	0.525367	0.0733583	0.755564	0.957929	2.90122	3.28229	2.94558	2.88564	2.28875	2.02933	2.93892	2.11522	1.54513	2.03136	2.50274	1.93396	1.49036	1.50525	1.84212	2.43249	2.04861	1.92404	2.92217	2.1855	2.46495	2.0587	1.66157	2.3212
ENSRNOG00000053537	649	AABR07070131.1					-0.00779996	0.943385	0.984141	0.0293944	0.726212	0.999852	0.0366196	0.662431	0.963913	0.00722524	0.931432	0.993587	0.0215944	0.844013	0.965037	0.0288197	0.792796	0.962063	55.5877	74.7721	71.7378	53.9635	46.504	50.8352	45.0926	46.6087	59.1338	53.1535	46.295	61.3054	49.4675	50.9522	48.9523	56.3752	50.1668	49.2297	48.0713	47.6425	54.1107	52.5685	50.824	50.1859
ENSRNOG00000060961	3946	AABR07070246.1					0.198724	0.332358	0.711198	-0.0106767	0.946725	0.999852	-0.448886	0.00311912	0.387202	-0.438209	0.00389196	0.226362	0.188047	0.360154	0.760272	-0.250162	0.208277	0.734003	0.736546	0.827307	0.678325	0.733882	0.995356	1.13801	0.941765	0.7733	0.845718	0.750714	0.907015	0.635306	0.699315	0.86134	0.836017	0.987822	0.608676	0.917488	0.981473	1.32876	1.15863	0.862493	1.24791	1.04362
ENSRNOG00000055900	423	AABR07070270.1					-0.222043	0.539367	0.83955	0.0480417	0.851044	0.999852	0.113896	0.658585	0.963128	0.0658542	0.80018	0.978554	-0.174001	0.634567	0.895482	-0.108147	0.768541	0.958024	3.16282	2.92018	4.21855	2.35335	1.22175	1.94988	2.66698	2.50915	2.51025	1.58135	2.44929	1.91178	1.75024	2.17617	1.01724	3.14148	2.5236	3.20958	1.86506	2.36972	2.03636	1.56992	2.77174	2.21262
ENSRNOG00000051681	222	AABR07070278.1					-0.510692	0.266004	0.653851	-0.0947588	0.759087	0.999852	-0.140071	0.647366	0.96203	-0.0453118	0.880735	0.986398	-0.605451	0.181524	0.60135	-0.650763	0.149626	0.680108	3.94836	2.78206	3.28829	1.63057	2.32793	1.65125	2.6903	2.09167	1.70823	1.29133	3.3941	4.37126	3.33492	3.50857	2.90739	1.59621	1.20212	3.66933	2.90758	3.12596	2.98469	2.61742	1.76043	3.79435
ENSRNOG00000048851	77	AABR07070357.1					0.136362	0.793336	0.937362	-0.0108262	0.978874	0.999852	-0.66257	0.0804325	0.7673	-0.651744	0.0852711	0.665826	0.125536	0.810083	0.953796	-0.526209	0.291493	0.791911	4.19396	1.14586	3.16018	3.52585	5.36935	10.7117	5.17097	3.44601	11.8201	3.72306	6.116	3.15072	3.49635	5.51761	8.38236	3.45154	9.24228	3.52637	4.65716	10.0139	12.0473	10.7805	9.13593	6.07753
ENSRNOG00000054131	1721	AABR07070518.1					-0.0832462	0.832719	0.953436	-0.203823	0.471539	0.999852	0.0922638	0.753094	0.976599	0.296087	0.299237	0.870528	-0.287069	0.453253	0.817624	0.00901767	0.981871	0.997547	0.723768	0.820278	0.754084	0.262919	0.720697	0.479256	0.385594	0.385448	0.440706	0.721825	0.383094	0.751827	0.664835	0.534876	0.87509	0.36033	0.516891	0.473325	0.291715	0.537644	0.616015	0.241167	0.590423	0.543834
ENSRNOG00000057772	95	AABR07070603.1					0.484204	0.218228	0.608412	-0.00415442	0.989496	0.999852	0.455087	0.181829	0.832141	0.459241	0.17784	0.796087	0.48005	0.222184	0.64997	0.939291	0.0243481	0.39624	9.2267	7.42999	9.39182	7.62079	7.61599	8.68211	2.79414	6.28443	5.58862	5.0294	6.94005	7.66121	4.25083	9.6897	4.52942	5.59514	3.74555	5.71643	4.5297	5.68158	3.48737	6.1165	2.4683	1.9704
ENSRNOG00000061781	208	AABR07070872.1					-0.183869	0.742134	0.919572	0.0987606	0.821854	0.999852	0.584102	0.215614	0.860358	0.485342	0.312913	0.877572	-0.0851089	0.881111	0.973782	0.400233	0.507319	0.88748	1.77437	2.54513	3.11966	0.870162	0.993845	2.64359	2.87138	1.91353	1.09393	0.459416	0.905638	0.77758	1.6179	1.02129	1.03436	1.70365	1.28303	1.30544	1.72404	0.741415	1.27423	0.399085	0.375783	0.899941
ENSRNOG00000054553	1376	AABR07071210.2					0.676986	0.359039	0.730182	-0.54634	0.333947	0.999852	-0.37021	0.520896	0.935951	0.176131	0.74272	0.971072	0.130646	0.850863	0.966994	0.306777	0.666541	0.933916	0.134109	0.384729	0.176841	0.197304	0	0.333011	0.0964546	0	0.165361	0.0694466	0.205348	0.176312	0.0978267	0.360222	0.156357	0.064382	0.258596	0.0657777	0.104245	0.112074	0.192617	0.18098	0.113609	0.204056
ENSRNOG00000052395	1933	AABR07071395.1					0.172078	0.28196	0.66907	-0.0573403	0.641794	0.999852	-0.0459663	0.70899	0.968752	0.011374	0.926078	0.993268	0.114738	0.472634	0.824799	0.126112	0.430856	0.858944	2.88782	2.32788	2.09807	3.51126	4.43811	4.9781	4.32564	3.7406	3.60982	4.35031	3.45951	3.17951	3.89971	4.17603	3.82138	3.29977	4.60201	3.79272	3.56189	4.30811	3.77062	4.33729	4.16492	3.24407
ENSRNOG00000049556	88	AABR07071445.1					0.670876	0.372005	0.742227	-1.46507	0.00507324	0.451611	-0.115582	0.852995	0.988344	1.34949	0.008512	0.308657	-0.794197	0.223074	0.651048	0.555294	0.454777	0.868009	1.57273	4.01051	0	3.08512	1.17454	3.12424	2.2623	1.50763	0	2.17179	3.2109	0	5.35379	3.21861	5.70466	2.0134	2.02175	7.19967	0.815003	2.62865	1.50591	0.943292	1.77643	2.12713
ENSRNOG00000053160	695	AABR07071659.2					-0.582486	0.039237	0.309829	0.187422	0.343323	0.999852	-0.0785536	0.680243	0.965748	-0.265976	0.173715	0.794896	-0.395064	0.169794	0.588603	-0.661039	0.0187984	0.364468	3.11982	3.68159	3.26779	1.69275	2.37951	1.45049	2.86449	2.48162	2.94652	1.51244	3.11696	3.14165	2.03367	2.5471	3.19883	2.29441	2.17592	1.82323	1.9607	2.99553	3.05082	2.62764	3.14901	3.36669
ENSRNOG00000059340	618	AABR07071659.3					0.644449	0.394272	0.75597	-0.521853	0.343547	0.999852	-0.349386	0.533906	0.938471	0.172466	0.74261	0.971072	0.122597	0.863116	0.969458	0.295063	0.686664	0.939393	0.447898	0.285538	0.262496	0.29287	0.334498	0.444876	0.21476	0.322018	0.245455	0.309251	0.152405	0.392565	0.108907	0.572891	0.116045	0.286698	1.0076	0.43937	0	0.748613	0.214434	0.671599	0.252955	0.302893
ENSRNOG00000053820	3115	AABR07071661.1		GO:0008270;GO:0046872	zinc ion binding;metal ion binding		0.100374	0.595108	0.86445	0.127276	0.378725	0.999852	0.0410008	0.774752	0.977304	-0.0862756	0.551832	0.937259	0.22765	0.231473	0.659546	0.141375	0.457394	0.868009	1.65873	2.26597	2.03104	1.53975	1.92452	1.8829	1.72559	1.63976	1.75309	1.04301	2.05607	2.20668	1.33961	1.75034	1.58857	1.45042	1.77057	1.68526	1.40447	1.48521	1.68043	1.75879	1.80666	2.10323
ENSRNOG00000059784	1007	AABR07071697.1					0.137806	0.603044	0.867347	-0.00744191	0.971058	0.999852	-0.0283678	0.888856	0.990669	-0.0209259	0.917803	0.991685	0.130364	0.625216	0.890706	0.109438	0.680505	0.937434	1.7867	1.31427	1.5304	1.97709	1.7449	2.54821	1.97698	1.97624	2.41019	2.37236	1.02885	1.44551	1.60409	1.68761	1.85165	2.28732	2.47348	1.52798	1.85176	2.22056	1.77659	1.97838	2.40621	1.20826
ENSRNOG00000051462	1449	AABR07071739.1					-0.18957	0.74824	0.921151	0.335414	0.445584	0.999852	-0.259707	0.513379	0.933484	-0.595122	0.156886	0.779106	0.145844	0.813426	0.954176	-0.449278	0.433789	0.859383	0.573087	0.365346	0.391842	0.187364	0.213996	0.126493	0.183191	0.228902	0.209374	0.0659479	0.195003	0.334859	0.0928983	0.195471	0.0494933	0.122277	0.30696	0.249856	0.197985	0.319284	0.320097	0.171863	0.269713	0.193776
ENSRNOG00000017306	531	AABR07071876.1					-0.553586	0.345857	0.720933	-0.238423	0.573729	0.999852	-0.370081	0.376839	0.904961	-0.131658	0.746405	0.971137	-0.792009	0.165471	0.583972	-0.923667	0.104041	0.621146	1.47697	0.498481	0.916511	0.340854	0.973257	1.20812	0.249946	0.999408	1.85686	1.07976	1.06425	0.913767	0.887257	1.73356	2.16093	0.333671	0.502581	1.70452	2.026	2.17817	0.998269	1.56327	0.735998	0.528779
ENSRNOG00000052237	3481	AABR07071904.1					0.511998	0.0201059	0.236354	-0.378274	0.0274055	0.801277	-0.0213747	0.904062	0.992025	0.356899	0.0365595	0.528744	0.133724	0.535278	0.852747	0.490623	0.0260113	0.405461	1.15301	1.36871	1.11845	1.14388	1.2174	1.02676	1.08663	0.724147	0.610076	0.768641	0.730546	0.696941	1.06342	0.895034	1.0095	0.738035	1.37997	0.962044	0.947754	0.664526	0.818496	0.858474	0.875712	0.510854
ENSRNOG00000043180	291	AABR07071966.1					-0.250128	0.50965	0.824865	-0.138773	0.617681	0.999852	0.0307375	0.912785	0.992025	0.16951	0.542223	0.933505	-0.388901	0.307833	0.723809	-0.219391	0.565883	0.905306	5.23164	4.548	3.06606	3.10986	4.26226	3.46422	6.38523	4.78711	3.12765	5.58246	2.58932	2.22319	4.62576	4.62329	2.7109	6.39307	4.27971	4.9765	5.42215	4.50454	3.18777	5.99039	3.22321	1.92977
ENSRNOG00000011155	624	AABR07072207.1					-0.416573	0.513983	0.826846	0.587583	0.221909	0.999852	0.461131	0.332124	0.896883	-0.126452	0.796609	0.9781	0.17101	0.787302	0.947601	0.0445582	0.944047	0.991637	1.03505	0.70698	0.909901	1.01519	0.828204	0.881197	0.638084	1.06307	1.09393	0.306277	0.603759	3.36952	0.431441	0.794336	1.60901	0.141971	0.997914	0.725242	1.14936	0.370707	1.38042	0.532113	0.375783	1.34991
ENSRNOG00000052689	985	AABR07072264.2					-0.611888	0.000312382	0.0412116	0.0629945	0.61393	0.999852	0.0893863	0.474287	0.927084	0.0263918	0.833026	0.981673	-0.548894	0.0011806	0.0689119	-0.522502	0.00209028	0.150751	14.7065	18.2733	17.2104	8.82	7.76511	10.5135	9.6341	15.1528	15.7081	13.3879	12.4307	10.4267	14.8276	14.4494	11.7221	11.4222	9.12147	11.8536	10.2665	14.6386	13.9247	10.7028	11.1888	11.3073
ENSRNOG00000058902	3142	AABR07072264.3					-0.442518	0.446987	0.792013	-0.335034	0.431993	0.999852	-0.643841	0.118036	0.8016	-0.308807	0.436409	0.912696	-0.777552	0.167654	0.586266	-1.08636	0.048137	0.504383	0.234926	0.112325	0.387227	0.172814	0.0328962	0.0875027	0.126723	0.168901	0.193114	0.0304133	0	0.0772136	0.128526	0.225364	0.159774	0.112781	0.0849366	0.0576131	0.159784	0.269949	0.14762	0.132097	0.0497536	0.208516
ENSRNOG00000054929	287	AABR07072414.1					-0.159445	0.824741	0.950172	-0.387388	0.445824	0.999852	-0.0703861	0.894152	0.991335	0.317002	0.528399	0.930339	-0.546833	0.426879	0.801749	-0.229831	0.748045	0.955563	2.08967	1.2297	0.282617	0.63064	0.720278	0.957956	0.924889	0.924539	0.26427	1.33183	0	1.40886	0.703534	1.23361	2.24893	1.2347	0.619909	0.315366	0.499793	1.07466	0.923486	0.578464	0.817034	1.30444
ENSRNOG00000056718	1736	AABR07072593.1					-0.310764	0.358713	0.730068	0.127363	0.602595	0.999852	-0.283429	0.220928	0.862145	-0.410792	0.0809615	0.657209	-0.183401	0.591898	0.875595	-0.594193	0.0721285	0.557453	0.956686	0.711541	0.934461	0.521295	0.714469	0.475115	0.61162	0.726024	0.699037	0.495407	1.13935	0.605581	0.504011	0.938142	0.619664	0.612371	0.717394	0.469235	0.495762	1.02158	0.992375	0.908516	0.945519	0.808703
ENSRNOG00000054284	947	AABR07072639.2		GO:0016021;GO:0006810;GO:0016020;GO:0015218;GO:1990519;GO:0005743;GO:0006839	integral component of membrane;transport;membrane;pyrimidine nucleotide transmembrane transporter activity;mitochondrial pyrimidine nucleotide import;mitochondrial inner membrane;mitochondrial transport		0.200973	0.676171	0.897546	0.074671	0.838674	0.999852	-0.310193	0.370966	0.902834	-0.384864	0.272185	0.854138	0.275644	0.568155	0.86602	-0.10922	0.815207	0.966873	0.438439	0.652184	0.171301	0.286685	0.982301	0.483867	0.490523	0.420289	0.400452	0.504533	0.696203	0.683154	0.42643	0.523406	0.681565	0.187095	0.563613	0.573454	0.530139	0.244268	0.979558	0.613588	0.577762	0.98832
ENSRNOG00000046519	88	AABR07072748.1					-0.0852003	0.883005	0.969519	-0.0633762	0.87729	0.999852	0.576787	0.202632	0.849105	0.640164	0.15358	0.77468	-0.148576	0.796373	0.950865	0.491587	0.428067	0.858702	3.66971	1.00263	1.84344	4.11349	1.17454	4.16566	3.7705	3.01526	4.30941	3.25768	2.1406	4.59479	3.05931	2.41396	4.07476	4.0268	4.0435	5.14262	0.815003	5.2573	1.50591	1.88658	0.888215	4.25427
ENSRNOG00000054411	62	AABR07072897.1					-0.422585	0.476654	0.806902	-0.0382917	0.923609	0.999852	-0.00724943	0.984598	0.998554	0.0310423	0.938518	0.993587	-0.460877	0.431807	0.804821	-0.429834	0.465267	0.870503	14.8818	11.3847	10.466	2.91925	3.33419	7.39068	3.21101	6.41958	3.66995	12.3301	7.59568	7.82597	6.51337	9.13669	6.94023	4.2866	8.60873	4.37952	5.78389	1.24366	12.8245	6.69433	8.82485	3.01916
ENSRNOG00000017708	1068	AABR07073038.1					-0.0561598	0.476053	0.806774	-0.0526669	0.385309	0.999852	-0.0518225	0.392789	0.90745	0.000844352	0.98888	0.999225	-0.108827	0.166942	0.586032	-0.107982	0.170955	0.699508	145.614	164.814	151.21	129.899	125.716	143.559	131.044	137.64	144.305	132.959	117.116	127.89	138.328	150.437	146.588	127.742	117.693	140.003	149.149	145.839	132.954	139.36	123.685	128.911
ENSRNOG00000059100	1107	AABR07073038.2					0.0431428	0.826279	0.950826	0.0642884	0.66841	0.999852	-0.00951869	0.949067	0.995631	-0.0738071	0.622283	0.950845	0.107431	0.587859	0.874513	0.0336241	0.864929	0.977075	4.04241	5.3401	4.10319	4.33273	3.73478	3.39424	3.17716	4.13474	4.65899	3.62553	3.06297	3.57954	3.40476	3.64601	3.36876	3.2811	3.77685	3.92456	3.7577	4.38821	2.57379	4.49917	3.601	3.80463
ENSRNOG00000021437	7575	AABR07073181.1		GO:0005604	basement membrane		0.327092	0.128525	0.493221	0.0594004	0.72318	0.999852	-0.0191232	0.908464	0.992025	-0.0785236	0.638414	0.952908	0.386493	0.0679303	0.409731	0.307969	0.150761	0.681559	0.365414	0.256249	0.224863	0.884062	0.968786	0.786388	0.551911	0.753118	0.560706	0.65598	0.882803	0.907434	0.826316	0.691735	0.823666	0.58475	0.50497	0.645221	0.577549	0.773616	0.673535	1.01913	0.670705	0.642493
ENSRNOG00000057318	1335	AABR07073295.1					-0.162621	0.642622	0.884617	0.713516	0.0159967	0.67775	0.0162963	0.951223	0.995903	-0.697219	0.0185239	0.409291	0.550895	0.14862	0.555975	-0.146325	0.676425	0.936476	0.967594	0.594817	0.850604	0.542303	0.851655	0.617828	0.64621	0.645965	0.681758	0.501056	0.634964	0.726907	0.302493	0.583448	0.537197	0.199078	0.333172	0.338989	0.913291	0.63534	0.843762	0.248718	0.702588	0.350539
ENSRNOG00000051701	5106	AABR07073453.1					-0.00600985	0.974138	0.992667	0.00730131	0.958034	0.999852	-0.108691	0.428115	0.916493	-0.115993	0.398118	0.911494	0.00129147	0.994469	0.998556	-0.114701	0.535363	0.895587	1.36431	1.60703	1.50912	1.09887	1.05263	0.771781	0.92276	0.896428	1.26261	0.917033	1.01454	1.12449	0.975432	0.65179	1.17981	1.02366	1.20212	1.11675	1.06752	1.04199	1.02518	1.04047	1.19403	1.28311
ENSRNOG00000000967	3191	Aacs	acetoacetyl-CoA synthetase [Source:RGD Symbol;Acc:708522]	GO:0006631;GO:0016874;GO:0042493;GO:0005829;GO:0006629;GO:0071333;GO:0008152;GO:0007584;GO:0003824;GO:0005524;GO:0000166;GO:0005737;GO:0045471;GO:0014070;GO:0010243;GO:0001889;GO:0071394;GO:0042594;GO:0060612;GO:0032024;GO:0071397;GO:0014074;GO:0034201;GO:0030729;GO:0047760;GO:0050872	fatty acid metabolic process;ligase activity;response to drug;cytosol;lipid metabolic process;cellular response to glucose stimulus;metabolic process;response to nutrient;catalytic activity;ATP binding;nucleotide binding;cytoplasm;response to ethanol;response to organic cyclic compound;response to organonitrogen compound;liver development;cellular response to testosterone stimulus;response to sta…		-0.079399	0.324632	0.706516	0.0997326	0.10526	0.963037	0.0870582	0.156838	0.81551	-0.0126744	0.837157	0.981673	0.0203336	0.799954	0.951466	0.00765921	0.923866	0.987372	20.8909	21.5946	21.3517	20.6745	22.1231	22.9183	22.9174	21.0378	22.1523	24.4062	22.7275	24.7091	22.231	20.9477	22.5868	23.1816	18.8173	20.8193	21.8465	23.3907	22.322	20.4468	20.5022	21.2353
ENSRNOG00000011861	2066	Aadat	aminoadipate aminotransferase [Source:RGD Symbol;Acc:2948]	GO:0009058;GO:0005739;GO:0003824;GO:0016740;GO:0030170;GO:0008483;GO:0097052;GO:0019441;GO:0016212;GO:0006103;GO:0006536;GO:0042803;GO:0047536;GO:0033512;GO:0070189	biosynthetic process;mitochondrion;catalytic activity;transferase activity;pyridoxal phosphate binding;transaminase activity;L-kynurenine metabolic process;tryptophan catabolic process to kynurenine;kynurenine-oxoglutarate transaminase activity;2-oxoglutarate metabolic process;glutamate metabolic process;protein homodimerization activity;2-aminoadipate transaminase activity;L-lysine catabolic pro…		-0.945861	0.000575589	0.0530686	0.251982	0.175894	0.999852	0.358561	0.0564306	0.722367	0.106579	0.580659	0.94349	-0.693879	0.0130181	0.212982	-0.5873	0.0373877	0.457421	1.45144	0.726006	1.29558	0.919862	0.600348	0.576659	1.18846	1.22011	1.54187	1.61885	1.00295	1.52656	1.36825	1.02821	1.1108	0.943355	1.07644	1.22666	1.14558	0.933049	1.12251	1.3259	0.680994	1.08725
ENSRNOG00000018886	772	Aaed1	AhpC/TSA antioxidant enzyme domain containing 1 [Source:RGD Symbol;Acc:1589650]	GO:0098869;GO:0055114;GO:0016209	cellular oxidant detoxification;oxidation-reduction process;antioxidant activity		-0.514709	0.00400737	0.116879	0.0244925	0.845481	0.999852	0.205562	0.109092	0.798234	0.181069	0.159059	0.780772	-0.490216	0.00608783	0.153096	-0.309147	0.0904034	0.596651	5.49778	6.17161	4.83305	5.04063	5.08766	3.91745	5.75929	6.70231	7.07368	6.93171	6.46616	5.76135	7.58487	6.6957	7.0601	5.04915	5.30054	5.86206	5.48121	5.3935	5.40724	5.0537	5.87235	6.30425
ENSRNOG00000008424	1089	Aagab	alpha- and gamma-adaptin binding protein [Source:RGD Symbol;Acc:621601]	GO:0015031;GO:0005575;GO:0008150;GO:0003674;GO:0006810;GO:0005737;GO:0005829;GO:0016607	protein transport;cellular_component;biological_process;molecular_function;transport;cytoplasm;cytosol;nuclear speck		0.0610373	0.507998	0.823939	-0.0507927	0.469254	0.999852	0.086823	0.220617	0.862145	0.137616	0.0512785	0.593012	0.0102446	0.911451	0.980239	0.14786	0.111334	0.631901	20.2496	19.6879	19.5888	24.1824	22.5892	20.8704	21.6328	23.1474	21.103	21.4107	20.5843	20.7183	22.9294	23.6031	20.4808	23.8354	21.8921	20.612	20.8772	20.9584	18.3752	19.8949	18.9486	22.5175
ENSRNOG00000018317	7976	Aak1	AP2 associated kinase 1 [Source:RGD Symbol;Acc:1305520]	GO:0006468;GO:0005524;GO:0004672;GO:0005112;GO:0035612;GO:0032880;GO:0045747;GO:0050821;GO:2000369	protein phosphorylation;ATP binding;protein kinase activity;Notch binding;AP-2 adaptor complex binding;regulation of protein localization;positive regulation of Notch signaling pathway;protein stabilization;regulation of clathrin-dependent endocytosis		0.185768	0.00887936	0.169758	0.0150529	0.785247	0.999852	-0.0295781	0.592206	0.952383	-0.044631	0.419122	0.911736	0.20082	0.00481207	0.138942	0.156189	0.0274517	0.410883	55.6193	50.9519	51.4674	82.9517	87.2909	79.7063	73.6075	76.5073	70.0069	78.2344	74.7492	76.8432	69.6422	75.4702	65.0531	79.1153	74.904	81.5227	80.6763	74.3713	76.3453	69.9379	75.5562	82.0707
ENSRNOG00000012584	711	Aamdc	adipogenesis associated, Mth938 domain containing [Source:RGD Symbol;Acc:1561459]	GO:0045944;GO:0043066;GO:0045600	positive regulation of transcription from RNA polymerase II promoter;negative regulation of apoptotic process;positive regulation of fat cell differentiation		-0.131275	0.49051	0.814001	-0.0310067	0.825264	0.999852	0.146899	0.305748	0.886105	0.177906	0.213349	0.8273	-0.162282	0.393825	0.780051	0.015624	0.93561	0.989437	5.58014	5.70834	6.38851	4.58212	4.21581	5.02691	5.22673	5.03815	5.33372	4.83841	4.63646	3.98086	4.92243	4.38201	5.3459	5.73154	4.25392	5.21929	4.23664	5.42244	4.56645	3.03551	4.50729	4.47566
ENSRNOG00000014399	3589	Aamp	angio-associated, migratory cell protein [Source:RGD Symbol;Acc:1306281]	GO:0051082;GO:0030687;GO:0042273;GO:0005829;GO:0015630;GO:0045171;	unfolded protein binding;preribosome, large subunit precursor;ribosomal large subunit biogenesis;cytosol;microtubule cytoskeleton;intercellular bridge;		-0.0732185	0.274929	0.66142	0.00621027	0.904161	0.999852	0.00848158	0.869338	0.990383	0.00227131	0.964865	0.997117	-0.0670083	0.317858	0.730305	-0.064737	0.334551	0.813251	58.4992	64.262	62.3759	53.8342	55.467	57.6321	59.5379	60.0514	56.3823	58.2031	56.1339	57.1193	59.4098	60.6684	54.5112	59.3395	54.7027	57.3223	60.01	56.2029	58.2661	58.1461	52.6604	60.188
ENSRNOG00000011182	1311	Aanat	aralkylamine N-acetyltransferase [Source:RGD Symbol;Acc:2006]	GO:0016746;GO:0005737;GO:0016740;GO:0014070;GO:0010043;GO:0008080;GO:0051591;GO:0034097;GO:0048471;GO:0007623;GO:0051592;GO:0051412;GO:0009416;GO:0030187;GO:0046688;GO:0071889;GO:0032868;GO:0071320;GO:0048511;GO:0034695;GO:0009648;GO:0006474;GO:0004059;GO:0004060;GO:0043153;GO:0005829	transferase activity, transferring acyl groups;cytoplasm;transferase activity;response to organic cyclic compound;response to zinc ion;N-acetyltransferase activity;response to cAMP;response to cytokine;perinuclear region of cytoplasm;circadian rhythm;response to calcium ion;response to corticosterone;response to light stimulus;melatonin biosynthetic process;response to copper ion;14-3-3 protein b…		-0.0574929	0.917866	0.976592	-0.642038	0.0927629	0.95284	0.244926	0.571054	0.945027	0.886964	0.024697	0.458534	-0.699531	0.176338	0.596535	0.187433	0.741118	0.953508	0.351896	0.471104	0.494958	0.0690289	0.394203	0.349521	0.101237	0.202397	0.520679	0.291559	0.0718432	0.370107	0.462047	0.432094	0.437625	0.33787	0.203563	0.552312	0.218826	0.352893	0.151625	0.0633178	0.238483	0.285565
ENSRNOG00000020086	3914	Aar2	AAR2 splicing factor homolog [Source:RGD Symbol;Acc:1311066]	GO:0005575;GO:0008150;GO:0003674;GO:0000244	cellular_component;biological_process;molecular_function;spliceosomal tri-snRNP complex assembly		-0.00770844	0.919159	0.977148	0.0368855	0.526307	0.999852	0.0540531	0.353056	0.90073	0.0171676	0.768306	0.973095	0.029177	0.700301	0.920986	0.0463447	0.541968	0.897491	17.3266	16.2982	15.9363	19.2601	19.3569	20.0194	18.718	20.8634	18.7385	20.2153	19.9972	20.3307	19.0703	21.1306	18.3412	19.9632	17.705	19.5635	17.1879	19.5624	19.5699	19.6602	18.712	19.8235
ENSRNOG00000004708	1244	Aard	alanine and arginine rich domain containing protein [Source:RGD Symbol;Acc:631378]	GO:0030324	lung development		-0.294582	0.142032	0.510498	-0.229372	0.107839	0.967947	-0.106216	0.461416	0.925514	0.123155	0.381178	0.903797	-0.523954	0.00792364	0.173942	-0.400798	0.0442701	0.492055	3.96808	3.97182	3.5209	3.12811	1.57865	3.02044	3.20068	2.8262	3.71911	3.37989	2.80136	2.66528	3.40852	4.21213	3.51661	3.77432	3.86147	2.98305	2.82499	3.84296	3.6752	2.93603	3.70708	2.93421
ENSRNOG00000018404	3580	Aars	alanyl-tRNA synthetase [Source:RGD Symbol;Acc:1304832]	GO:0016874;GO:0006412;GO:0003723;GO:0000166;GO:0005737;GO:0003676;GO:0046872;GO:0005524;GO:0043039;GO:0004812;GO:0006450;GO:0006400;GO:0016876;GO:0016597;GO:0000049;GO:0004813;GO:0006419;GO:0002161;GO:0021680;GO:0043524;GO:0050885;GO:0050905;GO:0005829;GO:0016020;GO:0070062	ligase activity;translation;RNA binding;nucleotide binding;cytoplasm;nucleic acid binding;metal ion binding;ATP binding;tRNA aminoacylation;aminoacyl-tRNA ligase activity;regulation of translational fidelity;tRNA modification;ligase activity, forming aminoacyl-tRNA and related compounds;amino acid binding;tRNA binding;alanine-tRNA ligase activity;alanyl-tRNA aminoacylation;aminoacyl-tRNA editing …		0.0357847	0.557489	0.846121	0.0299834	0.524505	0.999852	0.0351947	0.454945	0.923064	0.00521126	0.911932	0.991069	0.0657681	0.280245	0.703716	0.0709794	0.24366	0.76262	79.0713	82.4887	79.0268	89.9407	94.4675	92.2845	86.2505	90.7391	90.1672	92.8893	91.0293	95.1446	91.1435	90.4896	83.2944	89.7527	86.0993	94.075	87.8072	88.4794	89.1735	86.024	88.2936	93.1495
ENSRNOG00000025808	3832	Aars2	alanyl-tRNA synthetase 2, mitochondrial [Source:RGD Symbol;Acc:1310617]	GO:0008270;GO:0016874;GO:0006412;GO:0003723;GO:0000166;GO:0003676;GO:0046872;GO:0005737;GO:0005524;GO:0043039;GO:0004812;GO:0016876;GO:0000049;GO:0004813;GO:0006419;GO:0033108;GO:0070143;GO:0005739	zinc ion binding;ligase activity;translation;RNA binding;nucleotide binding;nucleic acid binding;metal ion binding;cytoplasm;ATP binding;tRNA aminoacylation;aminoacyl-tRNA ligase activity;ligase activity, forming aminoacyl-tRNA and related compounds;tRNA binding;alanine-tRNA ligase activity;alanyl-tRNA aminoacylation;mitochondrial respiratory chain complex assembly;mitochondrial alanyl-tRNA amino…		-0.0189676	0.866914	0.966354	-0.0268414	0.755156	0.999852	0.108463	0.211096	0.855368	0.135304	0.11808	0.724602	-0.045809	0.684758	0.915155	0.0894953	0.431461	0.859229	5.29717	4.99639	4.06403	5.00661	5.20576	5.14185	4.72769	5.60876	5.06693	5.13702	4.4242	5.40248	5.42724	5.50657	5.37119	4.76239	4.78213	5.07821	5.16565	4.46706	4.49573	5.35057	4.83419	3.83461
ENSRNOG00000020658	3305	Aarsd1	alanyl-tRNA synthetase domain containing 1 [Source:RGD Symbol;Acc:1561650]	GO:0006412;GO:0000166;GO:0003676;GO:0046872;GO:0005524;GO:0005737;GO:0043039;GO:0016876;GO:0004813;GO:0006419;GO:0002161;GO:0002196;GO:0006450;GO:0005634	translation;nucleotide binding;nucleic acid binding;metal ion binding;ATP binding;cytoplasm;tRNA aminoacylation;ligase activity, forming aminoacyl-tRNA and related compounds;alanine-tRNA ligase activity;alanyl-tRNA aminoacylation;aminoacyl-tRNA editing activity;Ser-tRNA(Ala) hydrolase activity;regulation of translational fidelity;nucleus		-0.106329	0.190387	0.573105	0.0884398	0.155124	0.999852	0.0697218	0.261764	0.880427	-0.0187181	0.763808	0.972842	-0.0178887	0.825499	0.958556	-0.0366068	0.651989	0.930607	25.9074	32.0355	28.8614	21.9328	23.1426	24.873	24.5565	25.3501	24.8764	25.6461	22.0576	25.4228	23.0934	24.8315	23.2181	23.4541	21.6673	22.8672	25.6283	22.9338	23.3564	22.6801	21.7343	24.6657
ENSRNOG00000002137	3300	Aasdh	aminoadipate-semialdehyde dehydrogenase [Source:RGD Symbol;Acc:1311135]	GO:0008152;GO:0003824;GO:0019482;GO:0043041	metabolic process;catalytic activity;beta-alanine metabolic process;amino acid activation for nonribosomal peptide biosynthetic process		-0.0536259	0.607834	0.870412	0.0987157	0.217385	0.999852	0.127558	0.111014	0.798234	0.0288421	0.719906	0.969485	0.0450897	0.667071	0.90755	0.0739318	0.480017	0.875908	8.19219	11.0423	10.2741	10.366	9.20843	8.02584	9.75302	9.58852	9.28534	9.03463	9.78967	9.28761	8.72923	9.18376	8.4103	9.07373	8.9496	8.66703	8.60643	10.0707	8.03153	7.64695	9.3085	8.28164
ENSRNOG00000005795	1073	Aasdhppt	aminoadipate-semialdehyde dehydrogenase-phosphopantetheinyl transferase [Source:RGD Symbol;Acc:1311360]	GO:0000287;GO:0046872;GO:0016740;GO:0005737;GO:0008897;GO:0019878;GO:0070062	magnesium ion binding;metal ion binding;transferase activity;cytoplasm;holo-[acyl-carrier-protein] synthase activity;lysine biosynthetic process via aminoadipic acid;extracellular exosome		0.12118	0.203166	0.58915	-0.0496887	0.497439	0.999852	0.017708	0.809386	0.98078	0.0673967	0.357282	0.896095	0.0714917	0.454015	0.817624	0.138888	0.145576	0.675542	23.5182	27.5465	27.4402	30.1094	31.4992	26.5624	28.7584	25.9037	28.2742	27.2516	26.2458	25.7754	27.9757	28.3765	24.6627	31.704	28.6022	26.9084	25.8674	28.5289	26.4299	23.7502	26.5885	29.3081
ENSRNOG00000039494	2781	Aass	aminoadipate-semialdehyde synthase [Source:RGD Symbol;Acc:1310811]	GO:0055114;GO:0016491;GO:0047131;GO:0019477;GO:0005739;GO:0043231	oxidation-reduction process;oxidoreductase activity;saccharopine dehydrogenase (NAD+, L-glutamate-forming) activity;L-lysine catabolic process;mitochondrion;intracellular membrane-bounded organelle		-0.135395	0.415965	0.772826	-0.159959	0.190918	0.999852	-0.0916167	0.456217	0.923435	0.0683428	0.571821	0.94094	-0.295355	0.0731069	0.422323	-0.227012	0.170955	0.699508	1.87454	2.06222	1.95414	1.69214	1.74682	2.04313	2.1476	2.17064	1.88182	1.37445	2.30301	1.59934	2.05714	2.16426	2.42405	2.13431	2.23912	1.85512	2.34683	2.13493	1.85843	2.14912	2.02364	1.75005
ENSRNOG00000002778	1789	Aatf	apoptosis antagonizing transcription factor [Source:RGD Symbol;Acc:620685]	GO:0005737;GO:0005634;GO:0019904;GO:0006357;GO:0045893;GO:0005730;GO:0005794;GO:0003700;GO:0006915;GO:0043522;GO:0048156;GO:0003723;GO:0006974;GO:0007155;GO:0007346;GO:0032929;GO:0040016;GO:0042254;GO:0042985;GO:0043066;GO:0045944;GO:2000378	cytoplasm;nucleus;protein domain specific binding;regulation of transcription from RNA polymerase II promoter;positive regulation of transcription, DNA-templated;nucleolus;Golgi apparatus;transcription factor activity, sequence-specific DNA binding;apoptotic process;leucine zipper domain binding;tau protein binding;RNA binding;cellular response to DNA damage stimulus;cell adhesion;regulation of m…		-0.0163605	0.89295	0.971421	-0.0678817	0.4563	0.999852	-0.0524959	0.563877	0.944046	0.0153858	0.865054	0.984552	-0.0842422	0.489441	0.830991	-0.0688564	0.57053	0.906279	7.40096	7.24985	8.70506	6.4749	6.70193	7.47909	7.30747	7.11931	7.29203	6.9973	7.21271	6.59965	6.77186	7.20364	6.33375	7.97257	8.85094	7.79126	7.05576	7.24092	8.11121	7.5168	7.34006	6.80112
ENSRNOG00000004392	5263	Aatk	apoptosis-associated tyrosine kinase [Source:RGD Symbol;Acc:1590980]	GO:0006468;GO:0005524;GO:0004672	protein phosphorylation;ATP binding;protein kinase activity		-0.226174	0.0147117	0.207228	0.110615	0.118356	0.983956	0.109328	0.122453	0.8016	-0.00128642	0.985504	0.998737	-0.11556	0.207144	0.634093	-0.116846	0.203754	0.726777	42.6623	36.0435	38.6523	35.6795	43.0879	41.0946	42.3912	44.5809	45.3949	48.6599	50.4666	43.1615	44.2347	43.0534	48.6599	43.8656	36.2386	38.6427	42.8713	43.6154	44.6056	44.7303	37.2473	41.7376
ENSRNOG00000002636	2638	Abat	4-aminobutyrate aminotransferase [Source:RGD Symbol;Acc:620948]	GO:0001666;GO:0051536;GO:0042803;GO:0005739;GO:0042493;GO:0007568;GO:0046872;GO:0003824;GO:0016740;GO:0045471;GO:0005759;GO:0043005;GO:0030170;GO:0010039;GO:0042220;GO:0021549;GO:0008483;GO:0042135;GO:0032024;GO:0035094;GO:1902722;GO:0045776;GO:0070474;GO:0007626;GO:0090331;GO:0045964;GO:0009449;GO:0033602;GO:0097151;GO:0014053;GO:0003867;GO:0032145;GO:0047298;GO:0007620;GO:0009448;GO:0009450;GO:…	response to hypoxia;iron-sulfur cluster binding;protein homodimerization activity;mitochondrion;response to drug;aging;metal ion binding;catalytic activity;transferase activity;response to ethanol;mitochondrial matrix;neuron projection;pyridoxal phosphate binding;response to iron ion;response to cocaine;cerebellum development;transaminase activity;neurotransmitter catabolic process;positive regul…		-0.0431433	0.625772	0.876792	0.0608152	0.37279	0.999852	0.0436305	0.522439	0.936608	-0.0171847	0.80116	0.979057	0.0176719	0.841134	0.964395	0.00048721	0.995595	0.999908	94.2082	73.4814	68.1974	128.438	130.003	129.859	129.401	127.793	137.948	150.981	140.101	137.979	118.357	133.298	135.303	137.519	140.854	124.271	113.915	137.67	137.996	132.727	144.118	132.727
ENSRNOG00000018126	10339	Abca1	ATP binding cassette subfamily A member 1 [Source:RGD Symbol;Acc:631344]	GO:0055085;GO:0009986;GO:0043231;GO:0042493;GO:0006810;GO:0005215;GO:0007584;GO:0016021;GO:0016887;GO:0005524;GO:0000166;GO:0016020;GO:0098656;GO:0030301;GO:0071397;GO:0034364;GO:0005102;GO:0005548;GO:0008509;GO:0017127;GO:0019905;GO:0031267;GO:0034185;GO:0034186;GO:0034188;GO:0042626;GO:0051117;GO:0090554;GO:0090556;GO:0002790;GO:0006497;GO:0006911;GO:0007040;GO:0007186;GO:0008203;GO:0010875;GO:…	transmembrane transport;cell surface;intracellular membrane-bounded organelle;response to drug;transport;transporter activity;response to nutrient;integral component of membrane;ATPase activity;ATP binding;nucleotide binding;membrane;anion transmembrane transport;cholesterol transport;cellular response to cholesterol;high-density lipoprotein particle;receptor binding;phospholipid transporter acti…		0.0143591	0.908346	0.975062	0.0256477	0.789935	0.999852	-0.0457133	0.634423	0.960602	-0.071361	0.458153	0.919501	0.0400067	0.749335	0.935415	-0.0313542	0.801465	0.964719	7.36244	5.06055	4.97384	7.45752	7.04795	6.59479	7.15662	5.87711	8.10614	7.55115	7.43361	8.04069	7.01756	5.63653	7.1584	7.69451	9.12886	6.86333	6.97848	7.40569	7.67769	7.86821	8.70157	6.90707
ENSRNOG00000015248	7849	Abca12	ATP binding cassette subfamily A member 12 [Source:RGD Symbol;Acc:1304586]	GO:0055085;GO:0043231;GO:0006810;GO:0005215;GO:0005575;GO:0008150;GO:0003674;GO:0016021;GO:0016887;GO:0005524;GO:0000166;GO:0016020;GO:0006869;GO:0042626;GO:0005102;GO:0005319;GO:0034191;GO:0010875;GO:0030216;GO:0031424;GO:0032940;GO:0033700;GO:0035627;GO:0043129;GO:0045055;GO:0048286;GO:0055088;GO:0061436;GO:0072659;GO:2000010;GO:0005737;GO:0005743;GO:0005829;GO:0005886;GO:0097209	transmembrane transport;intracellular membrane-bounded organelle;transport;transporter activity;cellular_component;biological_process;molecular_function;integral component of membrane;ATPase activity;ATP binding;nucleotide binding;membrane;lipid transport;ATPase activity, coupled to transmembrane movement of substances;receptor binding;lipid transporter activity;apolipoprotein A-I receptor bindin…		-0.81695	0.142279	0.51124	0.192473	0.612096	0.999852	0.240139	0.526773	0.937091	0.0476658	0.901177	0.989892	-0.624477	0.259408	0.684575	-0.576811	0.301498	0.796793	0.0352658	0.0112411	0	0.0576487	0.0395056	0.0583797	0.0676374	0.0253544	0.135283	0.0852223	0.0959983	0.195757	0.120049	0.0721716	0.0913693	0.045147	0.124669	0.0576571	0.0456875	0.0982382	0.101302	0.116334	0.089625	0.0476972
ENSRNOG00000039656	5322	Abca17	ATP-binding cassette, subfamily A (ABC1), member 17 [Source:RGD Symbol;Acc:1560494]	GO:0055085;GO:0043231;GO:0005789;GO:0005783;GO:0006629;GO:0006810;GO:0005215;GO:0016021;GO:0016887;GO:0005524;GO:0000166;GO:0005737;GO:0016020;GO:0006869;GO:0042626;GO:0006638	transmembrane transport;intracellular membrane-bounded organelle;endoplasmic reticulum membrane;endoplasmic reticulum;lipid metabolic process;transport;transporter activity;integral component of membrane;ATPase activity;ATP binding;nucleotide binding;cytoplasm;membrane;lipid transport;ATPase activity, coupled to transmembrane movement of substances;neutral lipid metabolic process		0.461403	0.17913	0.558281	-0.0305945	0.912299	0.999852	0.312627	0.271996	0.880427	0.343222	0.22929	0.833924	0.430808	0.21649	0.645821	0.77403	0.0263523	0.406493	0.398749	0.331571	0.152407	0.340086	0.427268	0.292739	0.299259	0.311611	0.185267	0.269331	0.194673	0.167146	0.189698	0.21288	0.215605	0.266335	0.234009	0.357143	0.309952	0.289767	0.136952	0.0935847	0.132181	0.193449
ENSRNOG00000014268	8047	Abca2	ATP binding cassette subfamily A member 2 [Source:RGD Symbol;Acc:620238]	GO:0006810;GO:0005215;GO:0016021;GO:0016887;GO:0005524;GO:0000166;GO:0016020;GO:0006357;GO:0032383;GO:0042632;GO:0048545;GO:0005764;GO:0005768	transport;transporter activity;integral component of membrane;ATPase activity;ATP binding;nucleotide binding;membrane;regulation of transcription from RNA polymerase II promoter;regulation of intracellular cholesterol transport;cholesterol homeostasis;response to steroid hormone;lysosome;endosome		-0.0698435	0.412061	0.769824	0.0713222	0.275926	0.999852	0.01294	0.843198	0.9867	-0.0583821	0.372112	0.901905	0.00147862	0.985992	0.996115	-0.0569035	0.500954	0.885914	74.1049	59.888	64.3084	72.5145	80.1627	73.9465	75.1435	76.6895	73.1876	79.5391	88.7438	77.552	75.8779	74.8219	84.7185	75.8082	67.0687	70.1406	76.1855	79.5314	83.313	81.7718	68.3039	77.7759
ENSRNOG00000050057	6189	Abca3	ATP binding cassette subfamily A member 3 [Source:RGD Symbol;Acc:1307174]	GO:0051384;GO:0006810;GO:0005215;GO:0003674;GO:0016021;GO:0016020;GO:0097233;GO:0055085;GO:0043231;GO:0016887;GO:0005524;GO:0000166;GO:0042626;GO:0006869;GO:0005615;GO:0005886;GO:0097208	response to glucocorticoid;transport;transporter activity;molecular_function;integral component of membrane;membrane;alveolar lamellar body membrane;transmembrane transport;intracellular membrane-bounded organelle;ATPase activity;ATP binding;nucleotide binding;ATPase activity, coupled to transmembrane movement of substances;lipid transport;extracellular space;plasma membrane;alveolar lamellar body		0.162484	0.0431761	0.320263	0.0487362	0.434781	0.999852	0.0288434	0.643737	0.961854	-0.0198928	0.749895	0.971137	0.21122	0.00850267	0.179418	0.191327	0.0170635	0.354532	22.9587	19.2458	19.5799	33.4264	37.2256	34.4278	30.5588	33.4519	29.1544	32.7793	32.1716	32.4702	29.0251	30.8339	30.6956	32.3641	28.3731	32.9633	32.8414	31.1468	28.9065	28.8904	30.8408	34.1771
ENSRNOG00000012892	7163	Abca4	ATP binding cassette subfamily A member 4 [Source:RGD Symbol;Acc:1309445]	GO:0055085;GO:0042626;GO:0043231;GO:0005887;GO:0006810;GO:0005215;GO:0005575;GO:0008150;GO:0003674;GO:0016021;GO:0016887;GO:0005524;GO:0000166;GO:0016020;GO:0007601;GO:0006869;GO:0004012;GO:0005548;GO:0090555;GO:0006649;GO:0045332;GO:0045494;GO:0001750	transmembrane transport;ATPase activity, coupled to transmembrane movement of substances;intracellular membrane-bounded organelle;integral component of plasma membrane;transport;transporter activity;cellular_component;biological_process;molecular_function;integral component of membrane;ATPase activity;ATP binding;nucleotide binding;membrane;visual perception;lipid transport;phospholipid-transloca…		0.6243	0.0997306	0.442529	0.482976	0.132178	0.999852	0.321546	0.308788	0.888738	-0.16143	0.618807	0.950845	1.10728	0.00545247	0.145284	0.945846	0.0161597	0.344578	0.186775	0.135494	0.215149	0.303214	0.750344	0.281471	0.194552	0.639001	0.232947	0.22679	0.13149	0.180636	0.150339	0.187823	0.160192	0.296824	0.149027	0.202173	0.260327	0.193764	0.175756	0.243362	0.174593	0.235193
ENSRNOG00000004378	5341	Abca5	ATP binding cassette subfamily A member 5 [Source:RGD Symbol;Acc:628661]	GO:0055085;GO:0000139;GO:0005794;GO:0006810;GO:0005215;GO:0016021;GO:0016887;GO:0005524;GO:0000166;GO:0016020;GO:0042626;GO:0006869;GO:0005768;GO:0005764;GO:0005765;GO:0031902;GO:0015918;GO:0010745;GO:0033344;GO:0034375;GO:0005770	transmembrane transport;Golgi membrane;Golgi apparatus;transport;transporter activity;integral component of membrane;ATPase activity;ATP binding;nucleotide binding;membrane;ATPase activity, coupled to transmembrane movement of substances;lipid transport;endosome;lysosome;lysosomal membrane;late endosome membrane;sterol transport;negative regulation of macrophage derived foam cell differentiation;…		-0.00663359	0.958737	0.987826	-0.0756226	0.44113	0.999852	-0.0306324	0.75511	0.976802	0.0449901	0.646171	0.955409	-0.0822562	0.521366	0.845413	-0.037266	0.771534	0.958024	5.18257	4.44377	4.29779	6.86224	6.48298	6.17712	6.29937	5.66356	7.75354	6.79877	6.94803	7.13144	7.06946	6.27089	7.34479	6.80055	7.99463	7.28691	5.65329	7.2906	6.99695	6.35667	9.42463	5.69519
ENSRNOG00000046890	5411	Abca6	ATP binding cassette subfamily A member 6 [Source:RGD Symbol;Acc:1308998]	GO:0055085;GO:0043231;GO:0006810;GO:0005215;GO:0005575;GO:0008150;GO:0003674;GO:0016021;GO:0016887;GO:0005524;GO:0000166;GO:0016020;GO:0042626;GO:0006869;GO:0005654	transmembrane transport;intracellular membrane-bounded organelle;transport;transporter activity;cellular_component;biological_process;molecular_function;integral component of membrane;ATPase activity;ATP binding;nucleotide binding;membrane;ATPase activity, coupled to transmembrane movement of substances;lipid transport;nucleoplasm		-0.032579	0.958036	0.987808	0.873095	0.0656465	0.913583	-0.0693618	0.869358	0.990383	-0.942457	0.0449362	0.56834	0.840516	0.193039	0.616138	-0.101941	0.866499	0.977258	0.0767329	0.114141	0.0749503	0.0668984	0.0764073	0.0508101	0.0858484	0.0490376	0.0420508	0.0706402	0.104439	0.119561	0.0497541	0.0785171	0	0.0491164	0.04932	0.0167271	0.106036	0.0712504	0.0244909	0.0153409	0.158897	0.121079
ENSRNOG00000012939	7387	Abca7	ATP binding cassette subfamily A member 7 [Source:RGD Symbol;Acc:1303134]	GO:0006810;GO:0005215;GO:0016021;GO:0016887;GO:0005524;GO:0000166;GO:0016020;GO:0015917;GO:0034188;GO:0090554;GO:0090556;GO:0033344;GO:0033700;GO:0034380;GO:0038027;GO:0045332;GO:0005794;GO:0005886;GO:0030054;	transport;transporter activity;integral component of membrane;ATPase activity;ATP binding;nucleotide binding;membrane;aminophospholipid transport;apolipoprotein A-I receptor activity;phosphatidylcholine-translocating ATPase activity;phosphatidylserine-translocating ATPase activity;cholesterol efflux;phospholipid efflux;high-density lipoprotein particle assembly;apolipoprotein A-I-mediated signali…		0.12627	0.269958	0.656662	0.116724	0.188661	0.999852	-0.0124104	0.888269	0.990669	-0.129134	0.14504	0.763417	0.242994	0.0324128	0.305792	0.113859	0.316715	0.805018	4.76511	5.01653	4.55681	4.74107	6.29646	6.17828	4.85107	5.18149	4.81543	4.64404	4.98536	5.71454	5.04763	4.74491	5.28135	4.35333	4.26299	4.20265	6.76716	4.7807	4.68225	5.01182	4.51815	4.75128
ENSRNOG00000004040	4866	Abca8	ATP binding cassette subfamily A member 8 [Source:RGD Symbol;Acc:1307069]	GO:0055085;GO:0006810;GO:0005215;GO:0005575;GO:0008150;GO:0003674;GO:0016021;GO:0016887;GO:0005524;GO:0000166;GO:0016020;GO:0042626;GO:0005743	transmembrane transport;transport;transporter activity;cellular_component;biological_process;molecular_function;integral component of membrane;ATPase activity;ATP binding;nucleotide binding;membrane;ATPase activity, coupled to transmembrane movement of substances;mitochondrial inner membrane		0.215824	0.0614045	0.366112	-0.0759841	0.397998	0.999852	-0.177164	0.047252	0.722367	-0.10118	0.255923	0.849606	0.13984	0.229204	0.657701	0.0386596	0.737388	0.952903	6.2194	5.29459	5.81747	6.99277	5.75638	4.63308	5.5778	4.97586	5.08131	4.32036	5.03256	4.58686	4.64743	5.13681	4.87832	5.02481	6.0694	5.52436	6.24936	5.79967	5.33785	5.37362	5.41326	5.30866
ENSRNOG00000004147	5695	Abca8a	ATP-binding cassette, subfamily A (ABC1), member 8a [Source:RGD Symbol;Acc:1307333]	GO:0006810;GO:0005215;GO:0005575;GO:0008150;GO:0003674;GO:0016021;GO:0016887;GO:0005524;GO:0000166;GO:0016020;GO:0055085;GO:0005743;GO:0042626;GO:0006869	transport;transporter activity;cellular_component;biological_process;molecular_function;integral component of membrane;ATPase activity;ATP binding;nucleotide binding;membrane;transmembrane transport;mitochondrial inner membrane;ATPase activity, coupled to transmembrane movement of substances;lipid transport		0.081456	0.646777	0.886349	0.0973299	0.480144	0.999852	-0.174709	0.203749	0.850008	-0.272039	0.0482971	0.581534	0.178786	0.315905	0.729717	-0.0932532	0.598547	0.911138	13.9251	7.45201	12.2913	9.7886	9.98208	7.35409	11.1514	7.81585	6.36597	7.24869	10.2538	7.49754	7.43366	7.06229	8.14751	8.22896	8.06001	8.10539	12.2787	8.8548	9.68014	10.0428	7.16436	8.85814
ENSRNOG00000059326	4876	Abca9	ATP binding cassette subfamily A member 9 [Source:RGD Symbol;Acc:1305931]	GO:0055085;GO:0043231;GO:0006810;GO:0005215;GO:0005575;GO:0008150;GO:0003674;GO:0016021;GO:0016887;GO:0005524;GO:0000166;GO:0016020;GO:0042626;GO:0006869;GO:0005739	transmembrane transport;intracellular membrane-bounded organelle;transport;transporter activity;cellular_component;biological_process;molecular_function;integral component of membrane;ATPase activity;ATP binding;nucleotide binding;membrane;ATPase activity, coupled to transmembrane movement of substances;lipid transport;mitochondrion		0.414114	0.173373	0.55109	-0.0500219	0.835006	0.999852	-0.114388	0.631114	0.959133	-0.0643658	0.786041	0.976663	0.364092	0.23508	0.661574	0.299726	0.32747	0.809855	0.245995	0.18095	0.182983	0.334074	0.614733	0.56385	0.571606	0.312904	0.388872	0.195977	0.405643	0.414624	0.483115	0.392094	0.220619	0.526887	0.474339	0.31556	0.367721	0.316272	0.448438	0.476676	0.593115	0.307117
ENSRNOG00000017993	3434	Abcb10	ATP binding cassette subfamily B member 10 [Source:RGD Symbol;Acc:1311222]	GO:0042626;GO:0055085;GO:0006810;GO:0005575;GO:0008150;GO:0003674;GO:0016021;GO:0016887;GO:0005524;GO:0000166;GO:0016020;GO:0005743;GO:0042803;GO:0005739;GO:0032592	ATPase activity, coupled to transmembrane movement of substances;transmembrane transport;transport;cellular_component;biological_process;molecular_function;integral component of membrane;ATPase activity;ATP binding;nucleotide binding;membrane;mitochondrial inner membrane;protein homodimerization activity;mitochondrion;integral component of mitochondrial membrane		-0.121935	0.199585	0.585162	0.1058	0.143139	0.999852	0.123953	0.0862196	0.768278	0.0181524	0.802238	0.979233	-0.0161346	0.864588	0.969859	0.00201774	0.983027	0.997784	10.6266	9.96904	9.25906	13.1502	14.1766	13.5038	12.2325	13.7926	16.83	16.0563	16.3743	15.5426	14.5037	13.3206	14.6815	15.0401	13.9627	12.5723	12.6774	14.3257	14.047	13.2467	14.1576	14.6905
ENSRNOG00000008012	14132	Abcb1a	ATP binding cassette subfamily B member 1A [Source:RGD Symbol;Acc:619951]	GO:0042626;GO:0032355;GO:0001666;GO:0055085;GO:0071548;GO:0042493;GO:0007420;GO:0071407;GO:0031667;GO:0006810;GO:0007595;GO:0005515;GO:0016021;GO:0016887;GO:0005524;GO:0000166;GO:0016020;GO:0045177;GO:0014070;GO:0043278;GO:0071236;GO:0071312;GO:0071392;GO:0033189;GO:0071549;GO:0010033;GO:1905232;GO:0060548;GO:0007623;GO:0001890;GO:0006855;GO:0009914;GO:0010046;GO:0014072;GO:0033231;GO:0033280;GO:…	ATPase activity, coupled to transmembrane movement of substances;response to estradiol;response to hypoxia;transmembrane transport;response to dexamethasone;response to drug;brain development;cellular response to organic cyclic compound;response to nutrient levels;transport;lactation;protein binding;integral component of membrane;ATPase activity;ATP binding;nucleotide binding;membrane;apical part…		-0.0342627	0.76394	0.927279	0.0324293	0.710885	0.999852	-0.0464418	0.593954	0.952383	-0.0788711	0.36586	0.898141	-0.00183334	0.987245	0.996332	-0.0807044	0.481441	0.876233	2.15455	2.02285	1.88831	2.24769	1.93818	1.92601	2.52163	1.93393	2.0609	2.22465	1.99276	1.91127	2.11935	1.87896	2.01466	2.0436	2.42346	1.90858	2.15688	1.86602	2.28806	2.28494	2.55528	1.914
ENSRNOG00000018697	2891	Abcb6	ATP-binding cassette, subfamily B (MDR/TAP), member 6 [Source:RGD Symbol;Acc:71077]	GO:0042626;GO:0005739;GO:0005794;GO:0055085;GO:0005783;GO:0006810;GO:0016021;GO:0016887;GO:0005886;GO:0005524;GO:0000166;GO:0016020;GO:0005741;GO:0005768;GO:0015439;GO:0015562;GO:0020037;GO:0006779;GO:0007420;GO:0015886;GO:0043588;GO:0005654;GO:0005740;GO:0005829;GO:0031307;GO:0070062	ATPase activity, coupled to transmembrane movement of substances;mitochondrion;Golgi apparatus;transmembrane transport;endoplasmic reticulum;transport;integral component of membrane;ATPase activity;plasma membrane;ATP binding;nucleotide binding;membrane;mitochondrial outer membrane;endosome;heme-transporting ATPase activity;efflux transmembrane transporter activity;heme binding;porphyrin-containi…		0.0869766	0.285524	0.672839	-0.0796457	0.208204	0.999852	-0.0535519	0.397237	0.90745	0.0260939	0.679512	0.960035	0.00733081	0.928951	0.984552	0.0334247	0.683184	0.938295	44.9048	49.1665	45.1989	41.226	44.7261	44.0312	41.2029	42.4952	44.862	36.0948	39.714	36.9516	42.697	41.7361	38.9463	46.639	41.1091	43.8932	39.1968	46.755	40.4986	41.9212	39.2302	42.9282
ENSRNOG00000002790	2379	Abcb7	ATP binding cassette subfamily B member 7 [Source:RGD Symbol;Acc:1303086]	GO:0042626;GO:0055085;GO:0006810;GO:0016021;GO:0016887;GO:0005524;GO:0000166;GO:0016020;GO:0006879;GO:0005739;GO:0005743	ATPase activity, coupled to transmembrane movement of substances;transmembrane transport;transport;integral component of membrane;ATPase activity;ATP binding;nucleotide binding;membrane;cellular iron ion homeostasis;mitochondrion;mitochondrial inner membrane		-0.022569	0.891001	0.971201	-0.0216344	0.86354	0.999852	0.00624857	0.960382	0.997239	0.027883	0.824463	0.981673	-0.0442034	0.789893	0.948138	-0.0163204	0.921539	0.986865	4.16927	2.26234	3.47766	5.40166	5.99566	4.81528	6.4715	4.40565	6.56754	5.30211	5.22598	5.81273	5.40362	4.97064	5.63718	5.73468	7.36633	5.36441	4.79341	5.25067	6.01605	6.176	6.37394	5.11442
ENSRNOG00000008557	3233	Abcb8	ATP binding cassette subfamily B member 8 [Source:RGD Symbol;Acc:1307655]	GO:0042626;GO:0005739;GO:0055085;GO:0006810;GO:0016021;GO:0016887;GO:0005524;GO:0000166;GO:0016020;GO:0005743;GO:0005634;GO:0005730	ATPase activity, coupled to transmembrane movement of substances;mitochondrion;transmembrane transport;transport;integral component of membrane;ATPase activity;ATP binding;nucleotide binding;membrane;mitochondrial inner membrane;nucleus;nucleolus		-0.0892766	0.204623	0.59061	0.0545673	0.309942	0.999852	0.0633532	0.238182	0.867826	0.00878585	0.870329	0.985098	-0.0347092	0.622036	0.889265	-0.0259234	0.712252	0.944288	25.2714	25.7898	22.9811	24.4087	25.4483	26.419	26.1297	28.6846	25.4304	26.4242	26.9478	27.3146	26.2724	25.9101	25.2658	26.5248	24.9288	26.092	26.9533	26.5689	25.6596	24.8284	23.959	26.0835
ENSRNOG00000001082	5434	Abcb9	ATP binding cassette subfamily B member 9 [Source:RGD Symbol;Acc:620254]	GO:0043231;GO:0030176;GO:0016021;GO:0005765;GO:0005764;GO:0015833;GO:0042803;GO:0042626;GO:0022891;GO:0015440;GO:0005524;GO:0055085;GO:0006810;GO:0016887;GO:0000166;GO:0016020	intracellular membrane-bounded organelle;integral component of endoplasmic reticulum membrane;integral component of membrane;lysosomal membrane;lysosome;peptide transport;protein homodimerization activity;ATPase activity, coupled to transmembrane movement of substances;substrate-specific transmembrane transporter activity;peptide-transporting ATPase activity;ATP binding;transmembrane transport;tr…		-0.151321	0.0578588	0.358076	-0.0451776	0.455374	0.999852	0.033378	0.582259	0.948576	0.0785556	0.19445	0.808441	-0.196499	0.0136254	0.216316	-0.117943	0.139631	0.666256	9.90758	11.0086	10.374	9.02637	10.024	10.372	11.0642	10.9257	10.4682	10.3929	10.0704	9.70301	11.5684	11.858	10.5977	11.1022	9.1347	10.3435	9.66124	11.366	10.7792	9.62387	9.91061	9.85199
ENSRNOG00000022305	4590	Abcc1	ATP binding cassette subfamily C member 1 [Source:RGD Symbol;Acc:3112]	GO:0042626;GO:0055085;GO:0055114;GO:0016491;GO:0006810;GO:0005215;GO:0016021;GO:0016887;GO:0005524;GO:0000166;GO:0016020;GO:0005887;GO:0008559;GO:0015431;GO:0034634;GO:0006855;GO:0034775;GO:0042908;GO:0016323;GO:0005886;GO:0070062	ATPase activity, coupled to transmembrane movement of substances;transmembrane transport;oxidation-reduction process;oxidoreductase activity;transport;transporter activity;integral component of membrane;ATPase activity;ATP binding;nucleotide binding;membrane;integral component of plasma membrane;xenobiotic-transporting ATPase activity;glutathione S-conjugate-exporting ATPase activity;glutathione …		0.299639	0.000798173	0.0592378	-0.0467381	0.501752	0.999852	-0.206842	0.00265947	0.361193	-0.160104	0.0196768	0.417926	0.252901	0.00463772	0.136581	0.0927962	0.296938	0.793861	7.37734	5.4784	5.8492	8.16246	8.69214	7.58713	6.80957	6.48905	6.69226	6.80777	6.52533	6.97688	7.05307	6.86496	6.45285	7.29562	6.84135	7.15799	7.32828	8.31547	7.23231	8.01161	7.9355	7.74852
ENSRNOG00000018863	7338	Abcc10	ATP binding cassette subfamily C member 10 [Source:RGD Symbol;Acc:1306696]	GO:0005765;GO:0042626;GO:0055085;GO:0006810;GO:0005575;GO:0008150;GO:0003674;GO:0016021;GO:0016887;GO:0005524;GO:0000166;GO:0016020;GO:0005887	lysosomal membrane;ATPase activity, coupled to transmembrane movement of substances;transmembrane transport;transport;cellular_component;biological_process;molecular_function;integral component of membrane;ATPase activity;ATP binding;nucleotide binding;membrane;integral component of plasma membrane		-0.0102166	0.914674	0.975502	-0.0614226	0.397313	0.999852	0.0377577	0.604744	0.953922	0.0991804	0.172098	0.794884	-0.0716393	0.451226	0.816122	0.0275411	0.773238	0.958024	3.7533	3.9799	3.82454	3.42847	3.74676	4.03396	3.40033	3.88721	3.9897	3.76348	3.63243	3.24002	3.86145	3.96602	4.0852	3.52524	3.26103	4.13204	3.25468	3.89844	3.7383	3.69912	3.30206	3.43101
ENSRNOG00000015666	4541	Abcc12	ATP binding cassette subfamily C member 12 [Source:RGD Symbol;Acc:735100]	GO:0042626;GO:0055085;GO:0006810;GO:0016021;GO:0016887;GO:0005524;GO:0000166;GO:0016020	ATPase activity, coupled to transmembrane movement of substances;transmembrane transport;transport;integral component of membrane;ATPase activity;ATP binding;nucleotide binding;membrane		-0.314886	0.559889	0.84767	0.292087	0.461378	0.999852	0.0271952	0.943512	0.995631	-0.264892	0.503501	0.926816	-0.0227995	0.966892	0.991596	-0.287691	0.592978	0.909907	0.060956	0.136009	0.0535859	0.0199288	0.136569	0.0807263	0.0292274	0.102257	0.083512	0.126261	0.145189	0.106851	0.0889295	0.09356	0.0789647	0.0585265	0.0979486	0.0398635	0.110557	0.118861	0.102141	0.12796	0.0344254	0.0618326
ENSRNOG00000046727	5721	Abcc2	ATP binding cassette subfamily C member 2 [Source:RGD Symbol;Acc:2366]	GO:0071222;GO:0042626;GO:0071356;GO:0005515;GO:0055085;GO:0005887;GO:0042493;GO:0007565;GO:0019904;GO:0006810;GO:0005215;GO:0016021;GO:0016887;GO:0005886;GO:0005524;GO:0000166;GO:0016020;GO:0048545;GO:0043627;GO:0071549;GO:0006979;GO:0016324;GO:0008514;GO:0015711;GO:0006855;GO:0097327;GO:0031526;GO:0071347;GO:0046685;GO:0009408;GO:0071354;GO:0030644;GO:0031427;GO:0015722;GO:0015694;GO:0015732;GO:…	cellular response to lipopolysaccharide;ATPase activity, coupled to transmembrane movement of substances;cellular response to tumor necrosis factor;protein binding;transmembrane transport;integral component of plasma membrane;response to drug;female pregnancy;protein domain specific binding;transport;transporter activity;integral component of membrane;ATPase activity;plasma membrane;ATP binding;n…		-0.188333	0.213914	0.602686	0.207675	0.0670563	0.913807	0.119844	0.286253	0.88395	-0.0878314	0.442006	0.915565	0.0193426	0.899005	0.976421	-0.0684888	0.651807	0.930607	1.34667	1.15667	1.12005	1.58184	1.55374	1.29754	1.71673	1.70448	1.31248	1.77053	1.86035	2.02136	1.35292	1.47287	1.67976	1.33171	1.47717	1.64535	1.32885	1.77908	1.69096	1.75567	1.44822	1.52145
ENSRNOG00000002948	5988	Abcc3	ATP binding cassette subfamily C member 3 [Source:RGD Symbol;Acc:71101]	GO:0042626;GO:0055085;GO:0005887;GO:0006810;GO:0005215;GO:0016021;GO:0016887;GO:0005524;GO:0000166;GO:0016020	ATPase activity, coupled to transmembrane movement of substances;transmembrane transport;integral component of plasma membrane;transport;transporter activity;integral component of membrane;ATPase activity;ATP binding;nucleotide binding;membrane		-0.0191873	0.935683	0.982361	-0.0846437	0.639156	0.999852	-0.0548014	0.761672	0.976802	0.0298423	0.867976	0.984838	-0.103831	0.662433	0.905198	-0.0739886	0.756802	0.958024	0.755024	0.589386	0.568916	0.604521	0.517835	0.535664	0.598444	0.564983	0.645979	0.398959	0.519063	0.486183	0.561997	0.413882	0.790454	0.429041	0.579379	0.649956	0.527002	0.489324	0.619667	0.817897	0.496024	0.390756
ENSRNOG00000010064	4481	Abcc4	ATP binding cassette subfamily C member 4 [Source:RGD Symbol;Acc:620266]	GO:0042626;GO:0055085;GO:0042493;GO:0006810;GO:0003674;GO:0016021;GO:0016887;GO:0005524;GO:0000166;GO:0016020;GO:0014070;GO:0010243;GO:0048661;GO:0005887;GO:0010033;GO:0016323;GO:0032310;GO:0060271;GO:0005886;GO:0031088	ATPase activity, coupled to transmembrane movement of substances;transmembrane transport;response to drug;transport;molecular_function;integral component of membrane;ATPase activity;ATP binding;nucleotide binding;membrane;response to organic cyclic compound;response to organonitrogen compound;positive regulation of smooth muscle cell proliferation;integral component of plasma membrane;response to…		0.160254	0.251837	0.641694	0.0941781	0.384475	0.999852	0.0423145	0.694385	0.966347	-0.0518636	0.632357	0.952498	0.254432	0.0713155	0.418483	0.202568	0.148355	0.677748	2.86211	1.90994	2.49796	2.92837	3.52914	3.23138	3.3173	2.7683	2.80972	2.66566	2.94267	3.35673	2.41823	2.52834	2.72075	2.96551	3.19618	3.0298	3.04103	2.42627	3.13482	2.50085	3.34909	2.90327
ENSRNOG00000029178	5938	Abcc5	ATP binding cassette subfamily C member 5 [Source:RGD Symbol;Acc:70913]	GO:0042626;GO:0055085;GO:0006810;GO:0016021;GO:0016887;GO:0005524;GO:0000166;GO:0016020;GO:0008514;GO:0015711	ATPase activity, coupled to transmembrane movement of substances;transmembrane transport;transport;integral component of membrane;ATPase activity;ATP binding;nucleotide binding;membrane;organic anion transmembrane transporter activity;organic anion transport		-0.0773522	0.256243	0.645762	-0.0229801	0.660303	0.999852	0.103443	0.048266	0.722367	0.126423	0.0157446	0.384192	-0.100332	0.139798	0.543224	0.0260906	0.701203	0.943797	34.6895	38.8407	35.0917	34.3821	35.7182	34.4786	34.9461	37.2789	36.5305	37.9949	37.3224	36.0489	36.7807	37.9089	39.6019	34.7764	36.5385	37.9692	31.7173	35.4501	34.9824	34.585	35.7249	32.3591
ENSRNOG00000028781	5775	Abcc6	ATP binding cassette subfamily C member 6 [Source:RGD Symbol;Acc:620268]	GO:0042626;GO:0055085;GO:0006810;GO:0005215;GO:0008150;GO:0016021;GO:0016887;GO:0005886;GO:0005524;GO:0000166;GO:0016020;GO:0016324;GO:0016323;GO:0016328;GO:0005634	ATPase activity, coupled to transmembrane movement of substances;transmembrane transport;transport;transporter activity;biological_process;integral component of membrane;ATPase activity;plasma membrane;ATP binding;nucleotide binding;membrane;apical plasma membrane;basolateral plasma membrane;lateral plasma membrane;nucleus		0.114534	0.595172	0.86445	0.343075	0.0445941	0.863914	0.0774212	0.6453	0.96203	-0.265654	0.120871	0.730171	0.457609	0.0374079	0.323524	0.191955	0.371691	0.831347	2.10097	1.51253	1.91015	1.78643	2.12984	1.9043	2.53952	1.97571	1.07694	1.42304	1.64724	1.40032	1.20041	1.17709	1.24183	1.51868	1.10907	1.66131	2.19818	1.65563	1.72104	1.14992	1.20459	1.65309
ENSRNOG00000021130	4749	Abcc8	ATP binding cassette subfamily C member 8 [Source:RGD Symbol;Acc:3786]	GO:1903818;GO:1900721;GO:0061855;GO:0016525;GO:0007165;GO:0042626;GO:0055085;GO:0071805;GO:0005739;GO:0042493;GO:0006813;GO:0007565;GO:0006810;GO:0016021;GO:0016887;GO:0005886;GO:0005524;GO:0000166;GO:0016020;GO:0005267;GO:0008542;GO:0032496;GO:0010043;GO:0071310;GO:0032760;GO:0007613;GO:0008076;GO:0009268;GO:0042383;GO:0008281;GO:0032868;GO:0043268;GO:0019905;GO:0061045;GO:0060253;GO:0001678;GO:…	positive regulation of voltage-gated potassium channel activity;positive regulation of uterine smooth muscle relaxation;negative regulation of neuroblast migration;negative regulation of angiogenesis;signal transduction;ATPase activity, coupled to transmembrane movement of substances;transmembrane transport;potassium ion transmembrane transport;mitochondrion;response to drug;potassium ion transpo…		0.0260444	0.769937	0.929665	0.125961	0.0665741	0.913807	-0.064096	0.344814	0.89814	-0.190057	0.00542695	0.255246	0.152005	0.0891654	0.46295	-0.0380516	0.66893	0.934222	6.83891	7.69166	7.00265	7.35561	7.74818	8.64534	7.6855	8.01783	7.69795	7.52556	7.45716	8.0034	7.27045	6.70967	7.21839	6.73423	6.36878	8.25245	7.50578	9.15739	7.86917	8.02304	7.76856	8.238
ENSRNOG00000036960	7185	Abcc9	ATP binding cassette subfamily C member 9 [Source:RGD Symbol;Acc:3787]	GO:0007165;GO:0042626;GO:0055085;GO:0006813;GO:0006810;GO:0016021;GO:0016887;GO:0005524;GO:0000166;GO:0016020;GO:0008281;GO:0071805;GO:0005267;GO:0044325;GO:0051607;GO:0005886;GO:0008076;GO:0030017;GO:0042383	signal transduction;ATPase activity, coupled to transmembrane movement of substances;transmembrane transport;potassium ion transport;transport;integral component of membrane;ATPase activity;ATP binding;nucleotide binding;membrane;sulfonylurea receptor activity;potassium ion transmembrane transport;potassium channel activity;ion channel binding;defense response to virus;plasma membrane;voltage-gat…		0.499965	0.00248463	0.0998224	-0.0988947	0.446859	0.999852	-0.0389897	0.764626	0.976802	0.0599049	0.643976	0.955042	0.401071	0.014895	0.223384	0.460976	0.00530689	0.227899	1.18143	0.994673	1.00472	2.21676	2.76202	1.88774	1.97651	1.44951	1.38285	1.34327	2.0974	1.58698	1.89222	1.53741	1.85652	2.05908	1.8819	1.2975	1.45736	1.63122	1.81673	1.81385	1.882	1.49802
ENSRNOG00000056524	4555	Abcd1	ATP binding cassette subfamily D member 1 [Source:RGD Symbol;Acc:1562128]	GO:0042626;GO:0005777;GO:0055085;GO:0006810;GO:0005515;GO:0016021;GO:0016887;GO:0005524;GO:0000166;GO:0005778;GO:0006635;GO:0005324;GO:0005325;GO:0019899;GO:0042802;GO:0042803;GO:0007031;GO:0015910;GO:0042758;GO:0042760;GO:0005737;GO:0005739;GO:0005779;GO:0016020;GO:0048471	ATPase activity, coupled to transmembrane movement of substances;peroxisome;transmembrane transport;transport;protein binding;integral component of membrane;ATPase activity;ATP binding;nucleotide binding;peroxisomal membrane;fatty acid beta-oxidation;long-chain fatty acid transporter activity;peroxisomal fatty-acyl-CoA transporter activity;enzyme binding;identical protein binding;protein homodime…		0.0052076	0.964697	0.989529	0.00317461	0.971761	0.999852	-0.0950246	0.286012	0.88395	-0.0981992	0.269968	0.853036	0.00838221	0.942974	0.987685	-0.089817	0.441888	0.862255	4.75008	3.3123	4.39835	4.56955	5.30982	4.20498	4.23951	5.03889	4.0129	4.86709	5.14872	4.56272	4.97952	4.66362	4.53439	4.2593	4.4332	4.86827	5.25896	4.99377	5.22226	4.86577	4.28995	5.07524
ENSRNOG00000015538	5518	Abcd2	ATP binding cassette subfamily D member 2 [Source:RGD Symbol;Acc:69244]	GO:0042626;GO:0005777;GO:0055085;GO:0006810;GO:0016021;GO:0016887;GO:0005524;GO:0000166;GO:0006635;GO:0042803;GO:0000038;GO:0032000;GO:0042760	ATPase activity, coupled to transmembrane movement of substances;peroxisome;transmembrane transport;transport;integral component of membrane;ATPase activity;ATP binding;nucleotide binding;fatty acid beta-oxidation;protein homodimerization activity;very long-chain fatty acid metabolic process;positive regulation of fatty acid beta-oxidation;very long-chain fatty acid catabolic process		-0.042816	0.714981	0.910173	0.0195367	0.827541	0.999852	-0.113037	0.204771	0.850022	-0.132573	0.137185	0.75377	-0.0232793	0.843363	0.965037	-0.155853	0.185434	0.712501	5.31731	5.67634	4.7479	5.5269	4.70158	5.0157	5.83272	4.74857	5.7592	5.05674	5.95706	5.04145	5.23265	4.94049	5.00373	5.02511	6.73867	5.10124	5.01704	5.86897	5.81187	5.83685	7.23836	5.30897
ENSRNOG00000011929	3294	Abcd3	ATP binding cassette subfamily D member 3 [Source:RGD Symbol;Acc:2007]	GO:0042626;GO:0006633;GO:0005777;GO:0016021;GO:0005739;GO:0055085;GO:0042493;GO:0006810;GO:0005515;GO:0016887;GO:0005524;GO:0000166;GO:0016020;GO:0014070;GO:0005778;GO:0042803;GO:0005324;GO:0015910;GO:0043621;GO:0006635;GO:0007031;GO:0042760;GO:0005743;GO:0005782;GO:0043231	ATPase activity, coupled to transmembrane movement of substances;fatty acid biosynthetic process;peroxisome;integral component of membrane;mitochondrion;transmembrane transport;response to drug;transport;protein binding;ATPase activity;ATP binding;nucleotide binding;membrane;response to organic cyclic compound;peroxisomal membrane;protein homodimerization activity;long-chain fatty acid transporte…		0.140426	0.0699981	0.385822	0.00212449	0.971833	0.999852	-0.037548	0.532028	0.938291	-0.0396725	0.509091	0.928568	0.142551	0.0670005	0.40735	0.102878	0.185831	0.712501	36.974	35.8121	36.7389	37.4186	37.8735	34.3597	36.6052	32.9463	32.4888	31.8529	35.8274	32.1362	33.8567	30.2025	33.267	34.3708	38.2941	31.8462	35.1634	33.3335	32.949	36.8428	36.234	32.8175
ENSRNOG00000011964	2349	Abcd4	ATP binding cassette subfamily D member 4 [Source:RGD Symbol;Acc:1307273]	GO:0042626;GO:0055085;GO:0006810;GO:0016021;GO:0016887;GO:0005524;GO:0000166;GO:0016020;GO:0009235;GO:0005777;GO:0005789;GO:1990830	ATPase activity, coupled to transmembrane movement of substances;transmembrane transport;transport;integral component of membrane;ATPase activity;ATP binding;nucleotide binding;membrane;cobalamin metabolic process;peroxisome;endoplasmic reticulum membrane;cellular response to leukemia inhibitory factor		0.0438824	0.716276	0.910214	0.0883988	0.339845	0.999852	0.146952	0.113877	0.798358	0.0585527	0.532573	0.931246	0.132281	0.276086	0.701619	0.190834	0.116996	0.640478	5.18486	6.00978	5.00686	4.85424	4.84018	4.9158	4.88736	4.46191	4.39123	4.8003	4.4507	4.71646	4.32653	4.67239	4.12159	4.75193	4.31719	3.85314	4.21345	4.79252	4.42862	4.13458	3.56042	3.82504
ENSRNOG00000018345	3450	Abce1	ATP binding cassette subfamily E member 1 [Source:RGD Symbol;Acc:1305301]	GO:0005575;GO:0008150;GO:0003674;GO:0016887;GO:0005524;GO:0000166;GO:0005852;GO:0005506;GO:0006413;GO:0043024;GO:0060698;GO:0000054;GO:0006415;GO:0060702;GO:0005737;GO:0005739;GO:0005829;GO:0016020	cellular_component;biological_process;molecular_function;ATPase activity;ATP binding;nucleotide binding;eukaryotic translation initiation factor 3 complex;iron ion binding;translational initiation;ribosomal small subunit binding;endoribonuclease inhibitor activity;ribosomal subunit export from nucleus;translational termination;negative regulation of endoribonuclease activity;cytoplasm;mitochondri…		0.0839627	0.466805	0.802232	-0.0700693	0.436197	0.999852	-0.126543	0.158327	0.81551	-0.0564741	0.529032	0.930339	0.0138933	0.905676	0.978586	-0.0425808	0.713475	0.944628	27.3324	22.8634	25.697	25.103	23.4282	20.4274	26.5635	19.9199	22.7976	18.6408	21.3216	18.963	21.4985	20.2987	20.018	22.9306	26.3519	23.4277	27.2953	21.8582	23.9881	21.39	24.695	20.6992
ENSRNOG00000000799	3659	Abcf1	ATP binding cassette subfamily F member 1 [Source:RGD Symbol;Acc:620286]	GO:0006413;GO:0016887;GO:0005524;GO:0000166;GO:0005737;GO:0005634;GO:0005654;GO:0043022;GO:0045727;GO:0005635;GO:0006412;GO:0005840;GO:0003723;GO:0008494;GO:0005829;GO:0016020;GO:0042788;	translational initiation;ATPase activity;ATP binding;nucleotide binding;cytoplasm;nucleus;nucleoplasm;ribosome binding;positive regulation of translation;nuclear envelope;translation;ribosome;RNA binding;translation activator activity;cytosol;membrane;polysomal ribosome;		0.0465592	0.465125	0.801363	-0.00880681	0.857443	0.999852	0.0137535	0.779064	0.978128	0.0225603	0.645283	0.955191	0.0377524	0.553508	0.860076	0.0603127	0.344023	0.816944	29.4906	29.7319	29.5494	32.1525	33.5023	32.6854	32.3008	32.3067	30.16	30.3468	32.4337	33.2844	32.7051	32.1632	31.1049	33.1697	31.8242	31.0688	29.8132	32.2	32.4691	31.9652	31.8505	30.7461
ENSRNOG00000010609	2928	Abcf2	ATP binding cassette subfamily F member 2 [Source:RGD Symbol;Acc:1304942]	GO:0016887;GO:0005524;GO:0000166;GO:0016020;GO:0005739;	ATPase activity;ATP binding;nucleotide binding;membrane;mitochondrion;		0.00465306	0.94683	0.985264	-0.0266241	0.618167	0.999852	0.0105303	0.843831	0.986877	0.0371545	0.48645	0.92125	-0.0219711	0.75266	0.936548	0.0151834	0.827828	0.969274	23.3976	25.2821	22.9926	24.3859	23.4748	24.1944	24.2054	23.7884	23.624	23.0737	22.3564	24.1942	24.4807	25.296	23.6848	22.7223	23.0899	24.6368	22.731	24.2277	24.3044	22.5385	21.8899	24.6451
ENSRNOG00000001710	2521	Abcf3	ATP binding cassette subfamily F member 3 [Source:RGD Symbol;Acc:1310468]	GO:0016887;GO:0005524;GO:0000166;GO:0051607;GO:0045296;GO:0016020	ATPase activity;ATP binding;nucleotide binding;defense response to virus;cadherin binding;membrane		-0.0994974	0.127856	0.493111	0.0479851	0.336029	0.999852	0.0427678	0.390763	0.90708	-0.00521727	0.916768	0.991685	-0.0515123	0.430671	0.804569	-0.0567296	0.386456	0.835612	38.4842	40.9132	40.0247	34.928	36.6536	38.8608	37.8001	40.654	40.6154	37.9808	38.8551	39.7124	38.2844	38.6488	38.4893	37.8465	37.1212	37.5181	38.2356	38.2936	36.6914	38.9859	37.4847	39.2047
ENSRNOG00000001158	3891	Abcg1	ATP binding cassette subfamily G member 1 [Source:RGD Symbol;Acc:620294]	GO:0005886;GO:0016021;GO:0006810;GO:0016887;GO:0005524;GO:0000166;GO:0016020;GO:1901998;GO:0017127;GO:0033344;GO:0030301;GO:0034041;GO:0005548;GO:0019534;GO:0034437;GO:0042803;GO:0043531;GO:0046982;GO:0006355;GO:0008203;GO:0010033;GO:0010872;GO:0010875;GO:0010888;GO:0032367;GO:0033700;GO:0033993;GO:0034374;GO:0034375;GO:0034436;GO:0042632;GO:0042987;GO:0043691;GO:0045542;GO:0055091;GO:0055099;GO:…	plasma membrane;integral component of membrane;transport;ATPase activity;ATP binding;nucleotide binding;membrane;toxin transport;cholesterol transporter activity;cholesterol efflux;cholesterol transport;sterol-transporting ATPase activity;phospholipid transporter activity;toxin transporter activity;glycoprotein transporter activity;protein homodimerization activity;ADP binding;protein heterodimer…		-0.121975	0.125184	0.489955	0.0442582	0.46507	0.999852	0.0776637	0.199911	0.847735	0.0334056	0.581572	0.944	-0.0777173	0.325137	0.734511	-0.0443118	0.575164	0.906752	22.4206	23.2199	20.9292	26.142	26.6967	26.0496	24.5591	28.1641	28.9659	31.5827	31.0566	31.4038	27.8145	28.3893	29.6005	27.1393	27.2289	29.7514	25.5657	27.8426	29.4092	28.0112	28.8466	26.3872
ENSRNOG00000007041	2744	Abcg2	ATP-binding cassette, subfamily G (WHITE), member 2 [Source:RGD Symbol;Acc:631345]	GO:0006855;GO:0042626;GO:0005739;GO:0055085;GO:0016021;GO:0005634;GO:0016887;GO:0005886;GO:0006810;GO:0005524;GO:0000166;GO:0016020;GO:0032496;GO:0046983;GO:0010039;GO:0043278;GO:0071392;GO:0071549;GO:0043235;GO:0016324;GO:0031966;GO:0017127;GO:0033344;GO:0046618;GO:0051593;GO:0008092;GO:0015893;GO:0015238;GO:0015747;GO:0019389;GO:0060136;GO:1904479;GO:1904612	drug transmembrane transport;ATPase activity, coupled to transmembrane movement of substances;mitochondrion;transmembrane transport;integral component of membrane;nucleus;ATPase activity;plasma membrane;transport;ATP binding;nucleotide binding;membrane;response to lipopolysaccharide;protein dimerization activity;response to iron ion;response to morphine;cellular response to estradiol stimulus;cel…		0.36343	0.107815	0.457511	-0.183485	0.306948	0.999852	0.0155682	0.931658	0.994988	0.199053	0.268112	0.853036	0.179946	0.429805	0.803878	0.378999	0.0978409	0.61183	1.345	1.51125	1.50753	1.649	2.03405	2.73865	2.22492	1.40214	1.96248	0.835789	1.16703	1.56196	1.74149	1.4967	2.03857	1.87252	2.0748	1.18745	1.88187	1.32071	1.49713	1.45206	1.22486	1.70543
ENSRNOG00000030216	2887	Abcg3l1	ATP-binding cassette, subfamily G (WHITE), member 3-like 1 [Source:RGD Symbol;Acc:1303294]	GO:0016021;GO:0016887;GO:0005524;GO:0000166;GO:0016020;GO:0043235;GO:0042626;GO:0006855;GO:0017127;GO:0033344;GO:0016324	integral component of membrane;ATPase activity;ATP binding;nucleotide binding;membrane;receptor complex;ATPase activity, coupled to transmembrane movement of substances;drug transmembrane transport;cholesterol transporter activity;cholesterol efflux;apical plasma membrane		0.235595	0.259684	0.648961	0.099202	0.54873	0.999852	-0.162631	0.306919	0.886647	-0.261833	0.105056	0.703347	0.334797	0.114177	0.507881	0.0729647	0.723567	0.946609	1.1825	1.13078	1.26429	1.12847	1.10986	1.0158	0.988401	0.896118	1.02458	0.695092	0.848232	0.896359	0.815957	0.858444	0.645864	1.01263	0.801136	0.940528	1.31665	0.774543	1.10166	1.06386	0.92052	0.810477
ENSRNOG00000039890	2055	Abcg3l3	ATP-binding cassette, subfamily G (WHITE), member 3-like 3 [Source:RGD Symbol;Acc:1564709]	GO:0016021;GO:0016887;GO:0005524;GO:0000166;GO:0016020;GO:0043235;GO:0042626;GO:0006855;GO:0017127;GO:0033344;GO:0016324	integral component of membrane;ATPase activity;ATP binding;nucleotide binding;membrane;receptor complex;ATPase activity, coupled to transmembrane movement of substances;drug transmembrane transport;cholesterol transporter activity;cholesterol efflux;apical plasma membrane		0.0456864	0.894936	0.971572	-0.061345	0.814093	0.999852	-0.0728801	0.778732	0.978128	-0.0115352	0.964108	0.997117	-0.0156585	0.964304	0.990916	-0.0271937	0.937583	0.98946	1.21227	0.601088	1.10516	0.924785	0.754452	0.445959	0.839601	0.581042	0.959603	0.697508	0.779157	0.432872	0.589531	0.585771	0.732862	0.60353	1.25535	0.79279	0.558406	0.750434	0.773841	0.929062	1.10303	0.4099
ENSRNOG00000008862	1953	Abcg4	ATP binding cassette subfamily G member 4 [Source:RGD Symbol;Acc:1305840]	GO:0005886;GO:0016021;GO:0016887;GO:0005524;GO:0000166;GO:0016020;GO:0017127;GO:0033344;GO:0034041;GO:0042803;GO:0046982;GO:1990830	plasma membrane;integral component of membrane;ATPase activity;ATP binding;nucleotide binding;membrane;cholesterol transporter activity;cholesterol efflux;sterol-transporting ATPase activity;protein homodimerization activity;protein heterodimerization activity;cellular response to leukemia inhibitory factor		0.0912288	0.27466	0.661368	0.0130984	0.838832	0.999852	-0.013442	0.834402	0.985432	-0.0265404	0.679869	0.960243	0.104327	0.210216	0.638557	0.0777868	0.351363	0.822477	26.9289	25.8866	25.9157	34.1043	34.7708	34.6306	31.0567	33.8641	30.5635	33.0272	33.1798	32.3805	31.085	33.9	33.4894	31.8886	27.7848	34.0166	33.822	31.5061	32.1631	31.4527	29.2961	37.7634
ENSRNOG00000005250	2470	Abcg5	ATP binding cassette subfamily G member 5 [Source:RGD Symbol;Acc:620298]	GO:0042493;GO:0007584;GO:0016887;GO:0006810;GO:0005524;GO:0000166;GO:0016020;GO:0016021;GO:0010212;GO:0043235;GO:0042626;GO:0006855;GO:0033344;GO:0030301;GO:0016324;GO:0017127;GO:0015918;GO:0030300;GO:0043190;GO:0046982;GO:0007588;GO:0010949;GO:0042632;GO:0045796;GO:0045177	response to drug;response to nutrient;ATPase activity;transport;ATP binding;nucleotide binding;membrane;integral component of membrane;response to ionizing radiation;receptor complex;ATPase activity, coupled to transmembrane movement of substances;drug transmembrane transport;cholesterol efflux;cholesterol transport;apical plasma membrane;cholesterol transporter activity;sterol transport;regulati…		-0.528577	0.107947	0.457808	0.290907	0.217446	0.999852	0.254237	0.27728	0.880427	-0.03667	0.880501	0.986398	-0.23767	0.483161	0.828561	-0.27434	0.416914	0.854681	0.392228	0.750143	0.45974	0.476299	0.167384	0.445236	0.376134	0.510274	0.644841	0.541628	0.495718	0.556584	0.517729	0.344013	0.49359	0.394529	0.432179	0.329794	0.406511	0.499479	0.482867	0.369679	0.411384	0.416815
ENSRNOG00000005420	4895	Abcg8	ATP binding cassette subfamily G member 8 [Source:RGD Symbol;Acc:620300]	GO:0055085;GO:0042493;GO:0007584;GO:0016887;GO:0006810;GO:0005524;GO:0016020;GO:0016021;GO:0042626;GO:0030301;GO:0017127;GO:0015248;GO:0015918;GO:0030300;GO:0043190;GO:0046982;GO:0007588;GO:0010949;GO:0015914;GO:0033344;GO:0042632;GO:0045796;GO:0055092;GO:0016324;GO:0043235	transmembrane transport;response to drug;response to nutrient;ATPase activity;transport;ATP binding;membrane;integral component of membrane;ATPase activity, coupled to transmembrane movement of substances;cholesterol transport;cholesterol transporter activity;sterol transporter activity;sterol transport;regulation of intestinal cholesterol absorption;ATP-binding cassette (ABC) transporter complex…		0.0830258	0.893119	0.971421	1.02985	0.0445223	0.863914	0.382213	0.416811	0.91329	-0.647641	0.225318	0.832856	1.11288	0.102531	0.489922	0.465238	0.473647	0.874189	0.0471231	0.0540742	0.0662809	0.0924381	0.0844616	0.0374441	0.0406705	0.094862	0.030989	0.0390433	0.057724	0.214768	0.0412491	0.043397	0.0439524	0.054294	0.036346	0	0.0293035	0.0630089	0.0541451	0.101748	0.0958075	0.0191203
ENSRNOG00000025689	5126	Abhd1	abhydrolase domain containing 1 [Source:RGD Symbol;Acc:1310988]	GO:0005575;GO:0008150;GO:0003674;GO:0016787;GO:0016021;GO:0016020;GO:0052689;GO:0044255;GO:0016298	cellular_component;biological_process;molecular_function;hydrolase activity;integral component of membrane;membrane;carboxylic ester hydrolase activity;cellular lipid metabolic process;lipase activity		-0.0739819	0.40884	0.767875	0.0102586	0.879593	0.999852	0.0259602	0.701316	0.968274	0.0157016	0.816639	0.981029	-0.0637232	0.475896	0.825872	-0.0480217	0.591449	0.909561	5.55294	6.05879	6.07622	4.90795	5.88785	5.4529	5.46318	5.66817	5.37104	5.18246	5.73276	5.9476	5.14699	6.07806	5.98797	5.27114	5.58801	5.03227	5.59658	5.91165	5.58415	5.18203	5.16918	5.31327
ENSRNOG00000018910	1145	Abhd11	abhydrolase domain containing 11 [Source:RGD Symbol;Acc:1304681]	GO:0005575;GO:0008150;GO:0003674;GO:0003824;GO:0016787;GO:0005739	cellular_component;biological_process;molecular_function;catalytic activity;hydrolase activity;mitochondrion		-0.0977653	0.39375	0.755692	0.0513942	0.556303	0.999852	0.111045	0.204801	0.850022	0.0596505	0.497125	0.924376	-0.046371	0.686083	0.915474	0.0132794	0.908038	0.984829	18.2922	21.9615	20.5435	19.0478	17.332	16.0078	20.5747	19.2924	15.4341	16.4411	18.5082	17.0918	18.8101	17.1303	18.3517	18.569	16.4706	14.3077	18.4781	19.0579	14.9302	15.6595	15.223	16.2665
ENSRNOG00000036934	1948	Abhd12	abhydrolase domain containing 12 [Source:RGD Symbol;Acc:1562570]	GO:0016787;GO:0016021;GO:0016020;GO:0047372;GO:0046464;GO:0004622;GO:0006660;GO:0007628;GO:0010996;GO:0046475;GO:0052651;GO:0032281	hydrolase activity;integral component of membrane;membrane;acylglycerol lipase activity;acylglycerol catabolic process;lysophospholipase activity;phosphatidylserine catabolic process;adult walking behavior;response to auditory stimulus;glycerophospholipid catabolic process;monoacylglycerol catabolic process;AMPA glutamate receptor complex		-0.140383	0.0668759	0.378106	0.0263342	0.654014	0.999852	0.0361785	0.537987	0.938666	0.00984436	0.86694	0.984838	-0.114049	0.135361	0.53849	-0.104204	0.172491	0.700345	95.7484	118.759	106.511	87.5701	86.5931	98.9365	93.9543	101.376	100.024	101.396	90.8019	94.1112	99.0915	100.653	98.9221	91.9095	87.4956	93.3909	97.161	102.4	96.669	87.3988	88.7157	95.3236
ENSRNOG00000014598	5267	Abhd13	abhydrolase domain containing 13 [Source:RGD Symbol;Acc:1308317]	GO:0016021;GO:0016020	integral component of membrane;membrane		0.277963	0.000170486	0.0285204	-0.0816247	0.152609	0.999852	-0.117749	0.0382628	0.716582	-0.0361245	0.522633	0.929507	0.196338	0.00773298	0.171227	0.160214	0.0293646	0.416862	7.21739	7.4545	7.46895	9.50157	9.18406	8.63028	7.7234	7.55675	6.91207	8.2913	8.10071	8.07609	7.79494	8.21426	7.69307	8.35942	8.85009	8.45472	8.52418	7.75902	8.60488	8.84154	8.82988	7.92536
ENSRNOG00000011936	1630	Abhd14a	abhydrolase domain containing 14A [Source:RGD Symbol;Acc:1309721]	GO:0005737;GO:0016787;GO:0016021;GO:0016020;GO:0070062;	cytoplasm;hydrolase activity;integral component of membrane;membrane;extracellular exosome;		-0.219939	0.100171	0.443393	0.0568825	0.570718	0.999852	0.046685	0.641324	0.96142	-0.0101975	0.919253	0.991694	-0.163057	0.221043	0.649101	-0.173254	0.197832	0.721557	9.2267	10.1222	10.3504	9.04969	7.03862	6.57816	8.79382	8.54631	8.65477	9.55586	8.32076	7.59071	9.70345	9.29644	8.62349	7.55458	6.43982	7.6073	8.58003	7.75802	7.47967	8.25004	9.20692	8.4981
ENSRNOG00000012073	1629	Abhd14b	abhydrolase domain containing 14b [Source:RGD Symbol;Acc:1359649]	GO:0005737;GO:0005634;GO:0016787;GO:0045944;GO:0005730;GO:0005829;GO:0070062;	cytoplasm;nucleus;hydrolase activity;positive regulation of transcription from RNA polymerase II promoter;nucleolus;cytosol;extracellular exosome;		-0.188973	0.0634013	0.370526	-0.0465664	0.541067	0.999852	-0.00404555	0.957707	0.997176	0.0425208	0.576164	0.941903	-0.235539	0.0204821	0.254001	-0.193018	0.0581691	0.531519	16.6239	17.6029	20.7633	15.055	15.1011	14.6271	14.9913	18.1212	17.9254	16.1317	18.2128	15.985	16.8572	17.9523	18.2701	14.629	18.7306	18.1687	16.158	18.6023	16.1888	16.714	17.0817	16.8917
ENSRNOG00000015002	3098	Abhd15	abhydrolase domain containing 15 [Source:RGD Symbol;Acc:1304598]	GO:0016787;GO:0016788;GO:0044255;GO:0016020	hydrolase activity;hydrolase activity, acting on ester bonds;cellular lipid metabolic process;membrane		-0.102396	0.724526	0.912659	-0.0284661	0.893002	0.999852	-0.00587763	0.977739	0.998137	0.0225885	0.914766	0.991685	-0.130862	0.651278	0.899826	-0.108274	0.708655	0.944286	0.446742	0.37024	0.314182	0.408959	0.467088	0.443727	0.449831	0.449661	0.391714	0.555214	0.486437	0.522068	0.434505	0.479986	0.509279	0.543319	0.603	0.321372	0.509311	0.37334	0.663029	0.401919	0.302762	0.57401
ENSRNOG00000056637	3229	Abhd16a	abhydrolase domain containing 16A [Source:RGD Symbol;Acc:1303164]	GO:0016021;GO:0016020;;GO:0047372;GO:0052651;GO:1905344	integral component of membrane;membrane;;acylglycerol lipase activity;monoacylglycerol catabolic process;prostaglandin catabolic process		-0.182199	0.0232595	0.252631	-0.0438987	0.472241	0.999852	0.0153597	0.801599	0.979971	0.0592584	0.331694	0.883448	-0.226097	0.00473241	0.137622	-0.166839	0.0374982	0.457421	31.3462	35.1121	34.1878	26.2606	24.0074	30.8793	29.5942	29.9938	30.7939	29.0316	30.1898	31.03	33.8713	33.135	30.05	28.8623	29.0921	31.1978	31.0292	31.7121	28.236	30.0521	28.6606	29.0724
ENSRNOG00000015067	1897	Abhd16b	abhydrolase domain containing 16B [Source:RGD Symbol;Acc:1309726]	GO:0016787	hydrolase activity		-0.635673	0.457808	0.796744	0.194086	0.758723	0.999852	-0.45874	0.431836	0.917086	-0.652826	0.276566	0.856348	-0.441587	0.616923	0.886697	-1.09441	0.184715	0.711512	0.0972768	0.0465109	0.128273	0.0954105	0.054486	0.0483102	0.104946	0.0699375	0.199909	0.0503735	0	0.0852592	0.0354796	0.186635	0.0378048	0.0933997	0.0468935	0.0477123	0.151229	0.0406469	0.209573	0.0437584	0.247221	0
ENSRNOG00000018212	1446	Abhd17a	abhydrolase domain containing 17A [Source:RGD Symbol;Acc:1359682]	GO:0005576;GO:0016787;GO:0016020	extracellular region;hydrolase activity;membrane		-0.140934	0.0947895	0.43388	-0.0888399	0.165984	0.999852	-0.0283511	0.658914	0.963377	0.0604888	0.344318	0.890655	-0.229774	0.00625409	0.154239	-0.169285	0.0442234	0.492055	43.4855	46.9834	46.8381	37.3002	33.7385	38.2803	38.7334	42.7099	35.9821	39.0561	34.9128	34.6179	42.496	46.3248	41.4622	37.9232	33.4665	38.9331	43.5976	40.3133	40.4159	37.716	32.4868	36.2466
ENSRNOG00000012514	2473	Abhd17b	abhydrolase domain containing 17B [Source:RGD Symbol;Acc:1305246]	GO:0005576;GO:0016787;GO:0016020	extracellular region;hydrolase activity;membrane		0.236611	0.0023551	0.0977395	0.00428535	0.943347	0.999852	-0.0404876	0.500431	0.930818	-0.044773	0.456271	0.918941	0.240896	0.00195823	0.0890091	0.196123	0.0116154	0.304989	18.5989	21.264	21.9423	22.981	23.1546	21.7531	19.8036	19.2864	18.187	20.7887	20.0713	20.4705	20.7385	18.7546	17.8637	19.9174	20.8993	20.0564	20.8229	18.0218	20.6845	20.1398	20.8603	21.3832
ENSRNOG00000012683	2177	Abhd17c	abhydrolase domain containing 17C [Source:RGD Symbol;Acc:1308210]				0.131022	0.224227	0.613724	0.00318836	0.96943	0.999852	0.045846	0.581974	0.948576	0.0426576	0.608434	0.947737	0.13421	0.212473	0.641571	0.176868	0.0999485	0.615239	10.8711	14.3067	14.9778	15.0066	13.9111	13.1342	12.6198	12.6151	12.159	13.344	13.2389	12.2584	13.3249	12.9454	11.8922	12.208	11.7274	13.8863	14.3309	12.7154	11.3224	12.0492	10.6635	12.7257
ENSRNOG00000013692	2479	Abhd18	abhydrolase domain containing 18 [Source:RGD Symbol;Acc:1563987]				0.0262112	0.844001	0.957333	0.0023071	0.981791	0.999852	0.0726702	0.473732	0.927084	0.0703631	0.487975	0.9216	0.0285183	0.830223	0.959884	0.0988814	0.458643	0.868212	4.7827	4.5557	3.8936	5.47581	4.50297	4.21439	4.55076	4.28145	4.77285	4.1631	4.40727	5.74136	4.7241	4.71301	4.59976	4.71716	4.66494	4.45431	4.7447	3.82581	4.91805	4.18564	4.79256	4.002
ENSRNOG00000017120	2023	Abhd2	abhydrolase domain containing 2 [Source:RGD Symbol;Acc:1311389]	GO:0016787;GO:0048240;GO:0003707;GO:0042562;GO:0047372;GO:0007340;GO:0009611;GO:0030336;GO:0032570;GO:0043401;GO:0046464;GO:0001669;GO:0036126;GO:0097524	hydrolase activity;sperm capacitation;steroid hormone receptor activity;hormone binding;acylglycerol lipase activity;acrosome reaction;response to wounding;negative regulation of cell migration;response to progesterone;steroid hormone mediated signaling pathway;acylglycerol catabolic process;acrosomal vesicle;sperm flagellum;sperm plasma membrane		0.22004	0.029483	0.274954	0.0525043	0.504987	0.999852	0.0520302	0.508458	0.932165	-0.000474025	0.995201	0.999727	0.272544	0.00714018	0.164324	0.27207	0.00706644	0.255664	12.36	8.98449	8.45994	26.5273	30.5533	25.9576	24.996	25.2489	21.0703	24.5155	22.8599	23.8248	22.1577	23.9765	21.1638	25.5303	21.4147	23.3098	24.7103	22.9835	22.2723	24.2094	20.3231	23.0399
ENSRNOG00000029370	1912	Abhd3	abhydrolase domain containing 3 [Source:RGD Symbol;Acc:1310655]	GO:0005575;GO:0008150;GO:0003674;GO:0016787;GO:0016021;GO:0016020;GO:0046470;GO:0004623;GO:0008970	cellular_component;biological_process;molecular_function;hydrolase activity;integral component of membrane;membrane;phosphatidylcholine metabolic process;phospholipase A2 activity;phosphatidylcholine 1-acylhydrolase activity		-0.0888952	0.237745	0.629029	0.0161476	0.779843	0.999852	0.0220649	0.702412	0.968752	0.00591731	0.918409	0.991685	-0.0727476	0.333483	0.740577	-0.0668303	0.375384	0.833118	86.1867	82.2783	87.0927	75.8716	73.4655	74.8206	76.9813	77.0562	84.9692	81.4647	80.1963	83.5753	78.1468	80.5864	79.7425	74.9213	89.7013	75.5987	69.9572	79.6478	81.9934	84.2687	83.6818	77.3912
ENSRNOG00000009244	2388	Abhd4	abhydrolase domain containing 4 [Source:RGD Symbol;Acc:1311858]	GO:0016787	hydrolase activity		-0.126392	0.126798	0.49174	0.0486271	0.441059	0.999852	0.0469757	0.456401	0.923475	-0.00165139	0.979134	0.997673	-0.0777647	0.345284	0.749191	-0.0794161	0.335793	0.813297	39.3526	33.9919	39.0611	34.5616	36.5742	38.3387	35.9871	41.3626	38.5262	40.3363	42.5969	43.2111	38.5001	40.1194	39.4917	38.1737	41.7591	35.628	35.4396	38.3921	42.7305	41.2615	37.8049	38.3704
ENSRNOG00000000221	3033	Abhd5	abhydrolase domain containing 5 [Source:RGD Symbol;Acc:1303237]	GO:0006631;GO:0016746;GO:0005515;GO:0006629;GO:0016740;GO:0005737;GO:0005829;GO:0008654;GO:0030154;GO:0005811;GO:0003841;GO:0010891;GO:0010898;GO:0042171;GO:0006654;GO:0050996;GO:0051006	fatty acid metabolic process;transferase activity, transferring acyl groups;protein binding;lipid metabolic process;transferase activity;cytoplasm;cytosol;phospholipid biosynthetic process;cell differentiation;lipid particle;1-acylglycerol-3-phosphate O-acyltransferase activity;negative regulation of sequestering of triglyceride;positive regulation of triglyceride catabolic process;lysophosphatid…		0.267751	0.0194195	0.23265	-0.00139366	0.987621	0.999852	-0.206635	0.0191843	0.658149	-0.205242	0.0200555	0.421458	0.266357	0.0206479	0.255376	0.0611156	0.592537	0.909815	6.25152	5.149	5.80321	5.51992	6.952	6.07337	5.92937	5.11789	5.00136	4.47389	5.03073	4.85263	5.10389	4.85603	5.01277	5.1115	5.80728	4.68516	6.12448	5.89807	5.39606	6.65063	5.41188	5.77054
ENSRNOG00000008167	2263	Abhd6	abhydrolase domain containing 6 [Source:RGD Symbol;Acc:1359323]	GO:0005739;GO:0003824;GO:0016787;GO:0016021;GO:0016020;GO:0004620;GO:0047372;GO:0009395;GO:0030336;GO:0046464;GO:0046889;GO:0060292;GO:2000124;GO:0032281;GO:0070062	mitochondrion;catalytic activity;hydrolase activity;integral component of membrane;membrane;phospholipase activity;acylglycerol lipase activity;phospholipid catabolic process;negative regulation of cell migration;acylglycerol catabolic process;positive regulation of lipid biosynthetic process;long term synaptic depression;regulation of endocannabinoid signaling pathway;AMPA glutamate receptor com…		0.176434	0.108807	0.459178	-0.113657	0.183741	0.999852	-0.0737061	0.3886	0.906353	0.0399514	0.639651	0.953484	0.0627764	0.570998	0.86732	0.102728	0.350466	0.821521	28.5812	30.3721	32.9033	29.0326	30.3274	31.4256	31.9634	27.9354	21.8186	26.4338	27.4693	24.0139	29.5035	26.5965	26.7468	30.2998	27.0841	32.6365	32.7384	28.2806	25.9711	27.2908	23.556	30.3157
ENSRNOG00000000054	1997	Abhd8	abhydrolase domain containing 8 [Source:RGD Symbol;Acc:1305693]	GO:0003824;GO:0016787;GO:0070062	catalytic activity;hydrolase activity;extracellular exosome		-0.450748	1.87945e-06	0.00304978	-0.043445	0.544972	0.999852	0.197593	0.00598939	0.491685	0.241038	0.000798583	0.0952893	-0.494193	1.53457e-07	0.000607595	-0.253155	0.00703666	0.255445	119.758	143.768	121.2	96.4333	93.8883	118.445	123.085	139.415	147.703	140.539	118.193	122.295	148.697	146.299	155.211	125.365	113.724	129.035	111.872	133.789	119.978	114.767	107.362	102.967
ENSRNOG00000031325	3003	Abi1	abl-interactor 1 [Source:RGD Symbol;Acc:621008]	GO:0061098;GO:0008154;GO:0017124;GO:0030296;GO:0032403;GO:0045296;GO:0001756;GO:0018108;GO:0035855;GO:0048813;GO:0072673;GO:0005622;GO:0030027;GO:0030175;GO:0031209;GO:0031252;GO:0043005;GO:0070062;GO:0045211;GO:0045202;GO:0030054;GO:0005856;GO:0008134;GO:0005515;GO:0005886;GO:0005737;GO:0005634;GO:0016020;GO:0042995;GO:0014069;GO:0030426	positive regulation of protein tyrosine kinase activity;actin polymerization or depolymerization;SH3 domain binding;protein tyrosine kinase activator activity;protein complex binding;cadherin binding;somitogenesis;peptidyl-tyrosine phosphorylation;megakaryocyte development;dendrite morphogenesis;lamellipodium morphogenesis;intracellular;lamellipodium;filopodium;SCAR complex;cell leading edge;neur…		0.260259	0.000241242	0.0359141	-0.0604609	0.272505	0.999852	-0.052711	0.338611	0.897378	0.00774985	0.887955	0.987536	0.199799	0.0048446	0.139139	0.207548	0.00343002	0.184301	42.1239	46.0988	46.2952	52.4056	54.2442	48.4925	47.4448	41.9264	40.0822	46.936	46.7011	45.2141	45.2733	45.8858	43.7745	47.3186	47.574	50.0021	45.6879	45.8586	42.8937	46.0243	46.8509	51.0824
ENSRNOG00000017707	1605	Abi2	abl-interactor 2 [Source:RGD Symbol;Acc:628771]	GO:0061098;GO:0008154;GO:0030296	positive regulation of protein tyrosine kinase activity;actin polymerization or depolymerization;protein tyrosine kinase activator activity		0.117954	0.0973604	0.438122	0.00853574	0.876863	0.999852	-0.0344579	0.531059	0.937747	-0.0429936	0.434508	0.912696	0.12649	0.0760403	0.430533	0.0834959	0.242067	0.761237	58.4358	47.5514	50.0818	88.9181	91.3174	90.0457	80.7079	84.0252	88.8409	85.9134	92.8367	84.5465	81.4786	83.4712	81.3225	86.2714	91.1185	90.623	81.6404	84.1693	85.9936	88.9574	96.8636	92.311
ENSRNOG00000005575	1683	Abi3	ABI family, member 3 [Source:RGD Symbol;Acc:1311794]	GO:0042802;GO:0030334;GO:0005622;GO:0005737;GO:0016020;GO:0030027	identical protein binding;regulation of cell migration;intracellular;cytoplasm;membrane;lamellipodium		-0.193779	0.253361	0.643208	-0.109401	0.371434	0.999852	0.0735084	0.554923	0.941963	0.182909	0.137184	0.75377	-0.30318	0.0707333	0.416772	-0.12027	0.480375	0.875908	3.61831	3.98429	4.38569	2.74233	3.68485	2.6682	4.02187	2.83789	2.92927	3.97451	3.52569	3.69986	4.31902	3.45001	3.9629	3.26355	3.8585	3.6032	3.06824	3.16125	3.54332	3.35393	3.34387	3.39229
ENSRNOG00000001627	3547	Abi3bp	ABI family member 3 binding protein [Source:RGD Symbol;Acc:1562717]	GO:0005518;GO:0005539;GO:0008201;GO:0010811;GO:0030198;GO:0005578;GO:0005614;GO:0005615;GO:0031012;	collagen binding;glycosaminoglycan binding;heparin binding;positive regulation of cell-substrate adhesion;extracellular matrix organization;proteinaceous extracellular matrix;interstitial matrix;extracellular space;extracellular matrix;		0.0955366	0.812069	0.945135	-0.500929	0.105373	0.963037	-0.749157	0.0149575	0.623373	-0.248229	0.407971	0.911494	-0.405392	0.316238	0.729862	-0.653621	0.109322	0.630855	1.05351	0.348248	1.46352	0.892977	0.466241	0.387558	0.72965	0.617163	0.555958	0.161644	0.584184	0.455982	1.00568	0.858416	0.424593	0.449567	0.902861	0.765522	1.09188	0.630422	0.672502	1.26375	0.947563	0.606896
ENSRNOG00000047356	5464	Abl1	ABL proto-oncogene 1, non-receptor tyrosine kinase [Source:RGD Symbol;Acc:1584969]	GO:0043025;GO:0043065;GO:0071871;GO:0071560;GO:0007169;GO:0004715;GO:0004713;GO:0045202;GO:0005739;GO:1901300;GO:0042493;GO:0005737;GO:0005634;GO:0005515;GO:0016310;GO:0006468;GO:0016740;GO:0016301;GO:0005524;GO:0004672;GO:0000166;GO:0045087;GO:0046777;GO:0030154;GO:0043005;GO:0043525;GO:1901216;GO:0030426;GO:0005102;GO:0048146;GO:0005783;GO:0042127;GO:0038083;GO:0031234;GO:0007611;GO:1900006;GO:…	neuronal cell body;positive regulation of apoptotic process;response to epinephrine;cellular response to transforming growth factor beta stimulus;transmembrane receptor protein tyrosine kinase signaling pathway;non-membrane spanning protein tyrosine kinase activity;protein tyrosine kinase activity;synapse;mitochondrion;positive regulation of hydrogen peroxide-mediated programmed cell death;respon…		0.405513	0.015416	0.208985	0.0172224	0.89523	0.999852	0.0743837	0.570337	0.945027	0.0571612	0.662995	0.958215	0.422736	0.0112027	0.201538	0.479897	0.00423466	0.205736	1.10606	0.7105	0.608631	1.88811	1.8349	1.55983	1.14164	1.17763	1.54079	1.53901	1.53415	1.56882	1.15788	1.37368	1.60127	1.41056	1.61177	1.1761	1.28634	1.3124	1.13991	1.42806	1.44481	1.43885
ENSRNOG00000004305	3764	Abl2	ABL proto-oncogene 2, non-receptor tyrosine kinase [Source:RGD Symbol;Acc:1590898]	GO:0001784;GO:0007169;GO:0004715;GO:0004713;GO:0005575;GO:0008150;GO:0003674;GO:0016310;GO:0006468;GO:0016740;GO:0016301;GO:0005524;GO:0004672;GO:0000166;GO:0045087;GO:0030154;GO:0005102;GO:0042127;GO:0038083;GO:0031234;GO:0000287;GO:0030145;GO:0007204;GO:0010863;GO:0010976;GO:0018108;GO:0051353;GO:0071300	phosphotyrosine residue binding;transmembrane receptor protein tyrosine kinase signaling pathway;non-membrane spanning protein tyrosine kinase activity;protein tyrosine kinase activity;cellular_component;biological_process;molecular_function;phosphorylation;protein phosphorylation;transferase activity;kinase activity;ATP binding;protein kinase activity;nucleotide binding;innate immune response;ce…		0.124236	0.283856	0.670863	0.0271475	0.76118	0.999852	-0.0714462	0.421314	0.914195	-0.0985937	0.267986	0.853036	0.151383	0.19361	0.616988	0.0527895	0.647955	0.929221	4.63296	3.72709	3.31858	7.64559	7.82614	7.25559	7.91604	7.08473	5.92417	7.36238	7.13154	7.84191	6.79485	6.73479	6.00172	7.67275	7.56275	7.86313	6.89764	8.17368	7.69279	8.3583	6.22978	8.13103
ENSRNOG00000046333	3338	Ablim1	actin-binding LIM protein 1 [Source:RGD Symbol;Acc:1565768]	GO:0003779;GO:0005515;GO:0005575;GO:0008150;GO:0007010;GO:0046872;GO:0030032;GO:0060271;GO:0001725;GO:0030027	actin binding;protein binding;cellular_component;biological_process;cytoskeleton organization;metal ion binding;lamellipodium assembly;cilium assembly;stress fiber;lamellipodium		0.0994617	0.187029	0.569297	-0.0143852	0.80392	0.999852	-0.00649775	0.910646	0.992025	0.00788743	0.891552	0.987998	0.0850765	0.258218	0.683607	0.0929639	0.216591	0.74331	14.4703	13.1369	11.931	18.4898	20.0651	19.8774	17.5345	18.601	17.3595	19.0945	18.905	18.388	18.0259	18.9009	18.3909	19.0821	18.0152	18.4654	17.3822	19.9351	18.2424	18.5516	18.0538	18.1131
ENSRNOG00000007882	3056	Ablim2	actin binding LIM protein family, member 2 [Source:RGD Symbol;Acc:1303094]	GO:0003779;GO:0046872;GO:0006351;GO:0030036;GO:0007010;GO:0015629	actin binding;metal ion binding;transcription, DNA-templated;actin cytoskeleton organization;cytoskeleton organization;actin cytoskeleton		-0.260029	0.0105121	0.18089	-0.0243536	0.753403	0.999852	0.0638889	0.41009	0.910826	0.0882425	0.255331	0.849606	-0.284383	0.00488652	0.139848	-0.19614	0.0538016	0.520906	40.397	47.0027	43.369	38.3783	39.9437	41.0841	38.5874	47.6028	54.4519	47.6855	49.0965	49.8812	49.0911	51.3229	52.9655	44.6717	47.2438	46.6175	36.5172	47.4098	47.657	48.6487	49.8749	44.7144
ENSRNOG00000019365	2529	Ablim3	actin binding LIM protein family, member 3 [Source:RGD Symbol;Acc:1565118]	GO:0003779;GO:0046872;GO:0006351;GO:0030036;GO:0007010;GO:0030032;GO:0045944;GO:0060271;GO:1903955;GO:0001725;GO:0030027	actin binding;metal ion binding;transcription, DNA-templated;actin cytoskeleton organization;cytoskeleton organization;lamellipodium assembly;positive regulation of transcription from RNA polymerase II promoter;cilium assembly;positive regulation of protein targeting to mitochondrion;stress fiber;lamellipodium		-0.210976	0.115612	0.471245	-0.0215358	0.832154	0.999852	0.0905583	0.37374	0.903803	0.112094	0.270479	0.853036	-0.232512	0.0809688	0.443036	-0.120418	0.367582	0.828871	12.7328	12.3154	9.4293	12.6674	13.3644	12.8281	12.7526	13.6921	16.9145	17.1167	14.7108	15.2528	15.0365	14.7834	17.695	15.1678	16.8487	12.0609	11.0317	13.5372	17.4493	13.5888	15.2061	13.9521
ENSRNOG00000046958	1664	Abo	ABO, alpha 1-3-N-acetylgalactosaminyltransferase and alpha 1-3-galactosyltransferase [Source:RGD Symbol;Acc:2307241]	GO:0005794;GO:0016757;GO:0016758;GO:0005975;GO:0046872;GO:0005576;GO:0016740;GO:0016020;GO:0016021;GO:0008284;GO:0032580;GO:0006486;GO:0032526;GO:0043066;GO:0031410;GO:0009247;GO:0030259;GO:0009624;GO:0001962;GO:0004380;GO:0004381;GO:0051691	Golgi apparatus;transferase activity, transferring glycosyl groups;transferase activity, transferring hexosyl groups;carbohydrate metabolic process;metal ion binding;extracellular region;transferase activity;membrane;integral component of membrane;positive regulation of cell proliferation;Golgi cisterna membrane;protein glycosylation;response to retinoic acid;negative regulation of apoptotic proc…		0.0524044	0.781367	0.933789	0.00134752	0.992497	0.999852	0.063381	0.658932	0.963377	0.0620334	0.665726	0.958395	0.0537519	0.776043	0.944605	0.115785	0.542242	0.897607	2.3843	2.81025	2.291	2.66487	3.10577	3.08419	2.55234	2.7507	3.37294	3.15849	2.54711	2.86733	2.91223	3.02131	2.629	3.51377	2.24531	2.88284	1.93955	2.59495	3.4245	2.44439	3.24113	2.81232
ENSRNOG00000056837	2930	Abr	active BCR-related [Source:RGD Symbol;Acc:1306279]	GO:0005085;GO:0005622;GO:0035556;GO:0007165;GO:0043547;GO:0005096;GO:0005089;GO:0035023;GO:0002692;GO:0007420;GO:0030036;GO:0030336;GO:0032496;GO:0042472;GO:0043114;GO:0043314;GO:0050728;GO:0050766;GO:0050885;GO:0060313;GO:0005829;GO:0005886;GO:0016020	guanyl-nucleotide exchange factor activity;intracellular;intracellular signal transduction;signal transduction;positive regulation of GTPase activity;GTPase activator activity;Rho guanyl-nucleotide exchange factor activity;regulation of Rho protein signal transduction;negative regulation of cellular extravasation;brain development;actin cytoskeleton organization;negative regulation of cell migrat…		0.1498	0.0400372	0.311236	-0.0893824	0.114704	0.980151	-0.0345561	0.54202	0.939765	0.0548262	0.333073	0.884125	0.0604179	0.40871	0.7906	0.115244	0.114358	0.634781	114.169	91.4532	90.5788	177.195	185.836	184.54	165.155	170.413	158.37	177.158	170.178	164.331	175.498	177.168	170.037	182.984	167.288	197.022	163.831	174.557	169.02	171.94	168.037	182.588
ENSRNOG00000007999	1284	Abra	actin-binding Rho activating protein [Source:RGD Symbol;Acc:708493]	GO:0003779;GO:0030017;GO:0005856;GO:0015031;GO:0006355;GO:0006351;GO:0006810;GO:0005737;GO:0000060;GO:0035025;GO:0045893;GO:0045944;GO:0051091;GO:0005886;GO:0015629;GO:0030016	actin binding;sarcomere;cytoskeleton;protein transport;regulation of transcription, DNA-templated;transcription, DNA-templated;transport;cytoplasm;protein import into nucleus, translocation;positive regulation of Rho protein signal transduction;positive regulation of transcription, DNA-templated;positive regulation of transcription from RNA polymerase II promoter;positive regulation of sequence-s…		-0.0995948	0.860171	0.964083	-0.240522	0.540908	0.999852	0.130045	0.75369	0.97667	0.370568	0.353901	0.89334	-0.340117	0.53751	0.853566	0.0304504	0.958076	0.993653	0.287436	0.549727	0.189512	0.352402	0.241495	0.142748	0.206731	0.30998	0.236279	0.446535	0.293415	0.188945	0.419345	0.22059	0.279267	0.482965	0.415686	0.140982	0.335141	0.120105	0.309627	0.452545	0.182624	0.0728925
ENSRNOG00000051450	793	Abracl	ABRA C-terminal like [Source:RGD Symbol;Acc:1583256]				0.508869	0.00801489	0.162025	0.0186494	0.902458	0.999852	-0.0825415	0.585704	0.949148	-0.101191	0.504698	0.927218	0.527519	0.00644904	0.156033	0.426328	0.0264939	0.406493	13.6713	16.5781	17.1837	18.0309	20.2028	16.1794	14.5609	15.5592	9.3731	11.8093	13.1837	13.1551	11.9672	11.876	11.5758	13.294	14.6953	13.6964	20.2589	10.5986	10.5281	13.6081	10.3494	17.2317
ENSRNOG00000017585	1291	Abt1	activator of basal transcription 1 [Source:RGD Symbol;Acc:1310785]	GO:0003723;GO:0003676;GO:0006355;GO:0006351;GO:0003677;GO:0005634;GO:0005730;GO:0000447;GO:0000472;GO:0000480;GO:0006357;GO:0006366;GO:0021522;GO:0034462;GO:0005667	RNA binding;nucleic acid binding;regulation of transcription, DNA-templated;transcription, DNA-templated;DNA binding;nucleus;nucleolus;endonucleolytic cleavage in ITS1 to separate SSU-rRNA from 5.8S rRNA and LSU-rRNA from tricistronic rRNA transcript (SSU-rRNA, 5.8S rRNA, LSU-rRNA);endonucleolytic cleavage to generate mature 5'-end of SSU-rRNA from (SSU-rRNA, 5.8S rRNA, LSU-rRNA);endonucleolytic …		0.0135394	0.905906	0.974779	0.0240144	0.783951	0.999852	-0.0397127	0.648767	0.962085	-0.0637271	0.465542	0.92005	0.0375538	0.743552	0.934319	-0.0261733	0.819581	0.967398	16.5452	22.69	17.7804	15.702	16.813	17.8178	15.7292	17.162	17.8598	15.7661	14.7371	18.9173	14.6496	18.0451	16.2208	16.8121	17.0196	15.9848	17.9995	16.2457	16.2699	16.782	16.1654	19.8642
ENSRNOG00000015762	1887	Abtb1	ankyrin repeat and BTB domain containing 1 [Source:RGD Symbol;Acc:1359363]	GO:0006412;GO:0005737;GO:0042787;GO:0031625;GO:0030162;GO:0043161;GO:0019005;GO:0003746;GO:0006414;GO:0005730;GO:0005829;GO:0005886	translation;cytoplasm;protein ubiquitination involved in ubiquitin-dependent protein catabolic process;ubiquitin protein ligase binding;regulation of proteolysis;proteasome-mediated ubiquitin-dependent protein catabolic process;SCF ubiquitin ligase complex;translation elongation factor activity;translational elongation;nucleolus;cytosol;plasma membrane		-0.191051	0.0401433	0.311317	0.0347565	0.617717	0.999852	0.0874918	0.20972	0.854884	0.0527353	0.450104	0.917107	-0.156294	0.0917866	0.468961	-0.103559	0.263982	0.777854	18.825	20.807	19.2569	14.3874	15.7751	16.0754	15.966	17.1903	16.2383	20.4081	17.819	17.8708	16.8351	17.7492	17.8624	16.7133	17.5368	15.8765	17.1414	16.5492	18.2593	16.7163	15.4918	14.5822
[truncated: 15,432 more rows]

## Sheet: Differentially expressed genes
Annotation							Grouped vs. Isolated			Isolated vs. 2 hr regrouped			Isolated vs. 24 hr regrouped			2 hr regrouped vs. 24 hr regrouped			Grouped vs. 2 hr regrouped			Grouped vs. 24 hr regrouped			Normalized counts (FPKM)
[truncated: 120 more rows]

## Sheet: Functional enrichment
Database	Term	Overlap	P-value	Adjusted P-value	Differentially expressed genes
[truncated: 17 more rows]
