# Supplementary material for: Acute social isolation and regrouping cause short- and long-term molecular changes in the rat medial amygdala
Source: Mol Psychiatry. 2021 Oct 14;27(2):886–95. doi: 10.1038/s41380-021-01342-4 (PMC8515782; doi:10.1038/s41380-021-01342-4)
Supplement: Supplementary file 5 — Data File S2 [file 41380_2021_1342_MOESM5_ESM.xlsx]

## Sheet: qPCR primer pairs list
Gene symbol	Primer	Primer sequence (5'-3')
Bdnf	R	CAGGATGGCCACTCAGAAAT
	F	GTGGAGGCTAAGTGGAGCTG
Crhbp	R	GCAGCTAATTTTCATCTGGGCA
	F	GCTGTGGTGGAACTGGAGACTT
Fosb	R	GCGAACCCTTCGTTTTTCTT
	F	TAGCACAAGCACCAGTGGAC
Gapdh	R	GTAACCAGGCGTCCGATACG
	F	AGAGACAGCCGCATCTTCTTG
Hprt	R	CAATCAAGACGTTCTTTCCAG
	F	GGTCCATTCCTATGACTGTAG
Hspa5	R	AAGGTGACTTCAATCTGGGGTA
	F	CCGTAATCAAGGTCTACGA
Mmp14	R	TTTGTGGGTGACCCTGACTT
	F	AACTTCGTGTTGCCTGATGA
Slit2	R	TGCTTGAATCTGATTTTCACTGAG
	F	GTTGTTTCCTGAGCTGCTGTT
Vgf	R	GGTACCCAGTGCCTCCTG
	F	AGACGGGTCCGGATTTTC

## Sheet: RQ vs FPKM, Exp-1
Target	Treatment	Sample	Run	RQ	Normalized RQ	FPKM
Bdnf	G	G1	Exp-1	1	1.40098	3.8546
Bdnf	G	G2	Exp-1	0.8492	1.18971	5.43811
Bdnf	G	G3	Exp-1	0.794726	1.1134	6.06864
Bdnf	G	G4	Exp-1	0.555542	0.778304	4.78733
Bdnf	G	G5	Exp-1	0.551913	0.773221	4.22433
Bdnf	G	G6	Exp-1	0.531327	0.744381	4.30433
Bdnf	I	I1	Exp-1	0.536258	0.751288	3.31366
Bdnf	I	I2	Exp-1	0.810582	1.13561	4.39468
Bdnf	I	I3	Exp-1	0.353571	0.495347	3.4123
Bdnf	I	I4	Exp-1	0.444442	0.622655	3.46455
Bdnf	I	I5	Exp-1	0.433633	0.607512	3.22854
Bdnf	I	I6	Exp-1	0.309193	0.433174	3.38506
Bdnf	Reg24h	24h_1	Exp-1	0.903468	1.26574	5.04689
Bdnf	Reg24h	24h_2	Exp-1	0.741287	1.03853	5.07016
Bdnf	Reg24h	24h_3	Exp-1	0.437981	0.613604	4.72818
Bdnf	Reg24h	24h_4	Exp-1	0.633889	0.888068	4.89741
Bdnf	Reg24h	24h_5	Exp-1	0.461958	0.647196	4.88196
Bdnf	Reg24h	24h_6	Exp-1	0.579222	0.81148	5.46016
Bdnf	Reg2h	2h_1	Exp-1	0.748587	1.04876	4.66963
Bdnf	Reg2h	2h_2	Exp-1	0.73632	1.03157	5.3212
Bdnf	Reg2h	2h_3	Exp-1	0.726913	1.01839	4.07744
Bdnf	Reg2h	2h_4	Exp-1	0.818304	1.14643	5.18282
Bdnf	Reg2h	2h_5	Exp-1	1.32874	1.86154	4.9844
Bdnf	Reg2h	2h_6	Exp-1	0.772265	1.08193	5.8769
Crhbp	G	G1	Exp-1	1	0.817319	8.88267
Crhbp	G	G2	Exp-1	1.56379	1.27811	11.1098
Crhbp	G	G3	Exp-1	1.06187	0.867886	10.6595
Crhbp	G	G4	Exp-1	1.16601	0.952999	10.2888
Crhbp	G	G5	Exp-1	1.39642	1.14132	11.3089
Crhbp	G	G6	Exp-1	1.153	0.942367	8.45863
Crhbp	I	I1	Exp-1	0.8587	0.701831	7.99088
Crhbp	I	I2	Exp-1	1.59396	1.30278	10.8667
Crhbp	I	I3	Exp-1	0.638174	0.521591	5.65596
Crhbp	I	I4	Exp-1	0.978023	0.799356	7.82692
Crhbp	I	I5	Exp-1	0.918554	0.750751	7.7721
Crhbp	I	I6	Exp-1	0.842506	0.688596	6.57426
Crhbp	Reg24h	24h_1	Exp-1	1.46538	1.19768	14.0722
Crhbp	Reg24h	24h_2	Exp-1	1.28459	1.04992	10.3218
Crhbp	Reg24h	24h_3	Exp-1	0.942497	0.77032	13.8514
Crhbp	Reg24h	24h_4	Exp-1	1.44079	1.17759	12.3297
Crhbp	Reg24h	24h_5	Exp-1	0.959317	0.784068	12.4698
Crhbp	Reg24h	24h_6	Exp-1	1.19615	0.977636	12.3571
Crhbp	Reg2h	2h_1	Exp-1	0.964281	0.788125	8.84507
Crhbp	Reg2h	2h_2	Exp-1	0.9252	0.756183	9.69517
Crhbp	Reg2h	2h_3	Exp-1	0.790287	0.645916	8.85488
Crhbp	Reg2h	2h_4	Exp-1	0.99689	0.814777	9.96363
Crhbp	Reg2h	2h_5	Exp-1	1.77638	1.45187	9.56994
Crhbp	Reg2h	2h_6	Exp-1	1.04817	0.85669	10.069
Fosb	G	G1	Exp-1	1	0.633163	1.62781
Fosb	G	G2	Exp-1	2.37658	1.50476	2.40566
Fosb	G	G3	Exp-1	1.49082	0.943931	1.71285
Fosb	G	G4	Exp-1	1.11399	0.705336	1.49981
Fosb	G	G5	Exp-1	1.25043	0.791727	2.40372
Fosb	G	G6	Exp-1	2.24441	1.42108	2.69471
Fosb	I	I1	Exp-1	2.05773	1.30288	1.34815
Fosb	I	I2	Exp-1	2.62006	1.65892	1.91506
Fosb	I	I3	Exp-1	1.13416	0.71811	1.92604
Fosb	I	I4	Exp-1	2.00603	1.27014	1.9924
Fosb	I	I5	Exp-1	1.62726	1.03032	1.93861
Fosb	I	I6	Exp-1	1.91093	1.20993	1.75096
Fosb	Reg24h	24h_1	Exp-1	1.2328	0.780562	1.72543
Fosb	Reg24h	24h_2	Exp-1	1.82627	1.15632	2.32908
Fosb	Reg24h	24h_3	Exp-1	1.33072	0.842562	2.17856
Fosb	Reg24h	24h_4	Exp-1	1.1773	0.745421	1.50886
Fosb	Reg24h	24h_5	Exp-1	1.52111	0.963112	1.81774
Fosb	Reg24h	24h_6	Exp-1	0.669038	0.42361	1.27594
Fosb	Reg2h	2h_1	Exp-1	4.92502	3.11834	5.21743
Fosb	Reg2h	2h_2	Exp-1	4.21733	2.67025	5.05376
Fosb	Reg2h	2h_3	Exp-1	6.86918	4.34931	6.05779
Fosb	Reg2h	2h_4	Exp-1	6.15604	3.89777	5.56497
Fosb	Reg2h	2h_5	Exp-1	6.41117	4.05931	5.49293
Fosb	Reg2h	2h_6	Exp-1	4.91612	3.1127	5.90336
Hspa5	G	G1	Exp-1	1	0.701597	162.71
Hspa5	G	G2	Exp-1	1.49807	1.05104	165.132
Hspa5	G	G3	Exp-1	1.40556	0.986136	167.858
Hspa5	G	G4	Exp-1	2.70987	1.90124	160.542
Hspa5	G	G5	Exp-1	0.942575	0.661308	153.426
Hspa5	G	G6	Exp-1	0.995841	0.698679	151.489
Hspa5	I	I1	Exp-1	3.09189	2.16926	172.377
Hspa5	I	I2	Exp-1	1.23618	0.867299	153.281
Hspa5	I	I3	Exp-1	2.02014	1.41732	162.437
Hspa5	I	I4	Exp-1	1.75266	1.22966	161.875
Hspa5	I	I5	Exp-1	2.03125	1.42512	155.249
Hspa5	I	I6	Exp-1	1.64741	1.15582	157.318
Hspa5	Reg24h	24h_1	Exp-1	2.35749	1.65401	157.745
Hspa5	Reg24h	24h_2	Exp-1	1.72286	1.20875	148.917
Hspa5	Reg24h	24h_3	Exp-1	1.66286	1.16666	152.305
Hspa5	Reg24h	24h_4	Exp-1	1.52032	1.06665	151.148
Hspa5	Reg24h	24h_5	Exp-1	1.94822	1.36687	170.451
Hspa5	Reg24h	24h_6	Exp-1	1.39754	0.980513	157.999
Hspa5	Reg2h	2h_1	Exp-1	2.55158	1.79018	193.876
Hspa5	Reg2h	2h_2	Exp-1	1.96415	1.37804	173.265
Hspa5	Reg2h	2h_3	Exp-1	1.94207	1.36255	181.669
Hspa5	Reg2h	2h_4	Exp-1	1.68895	1.18496	194.918
Hspa5	Reg2h	2h_5	Exp-1	2.62496	1.84167	199.997
Hspa5	Reg2h	2h_6	Exp-1	1.53611	1.07773	185.154
Mmp14	G	G1	Exp-1	1	0.960344	4.99764
Mmp14	G	G2	Exp-1	1.04303	1.00167	2.57054
Mmp14	G	G3	Exp-1	1.55544	1.49376	4.32682
Mmp14	G	G4	Exp-1	1.25284	1.20316	3.78772
Mmp14	G	G5	Exp-1	0.777683	0.746843	4.07163
Mmp14	G	G6	Exp-1	0.61876	0.594223	3.72294
Mmp14	I	I1	Exp-1	3.38673	3.25243	7.48839
Mmp14	I	I2	Exp-1	1.75733	1.68764	10.1259
Mmp14	I	I3	Exp-1	1.33859	1.2855	8.30971
Mmp14	I	I4	Exp-1	1.6511	1.58563	8.07758
Mmp14	I	I5	Exp-1	1.6812	1.61453	8.23213
Mmp14	I	I6	Exp-1	1.31698	1.26476	7.89769
Mmp14	Reg24h	24h_1	Exp-1	2.65761	2.55223	7.26914
Mmp14	Reg24h	24h_2	Exp-1	1.64501	1.57978	7.46708
Mmp14	Reg24h	24h_3	Exp-1	1.42648	1.36991	6.87887
Mmp14	Reg24h	24h_4	Exp-1	1.46455	1.40647	7.3915
Mmp14	Reg24h	24h_5	Exp-1	1.45668	1.39891	5.86944
Mmp14	Reg24h	24h_6	Exp-1	0.799724	0.76801	5.99124
Mmp14	Reg2h	2h_1	Exp-1	1.38208	1.32728	5.2474
Mmp14	Reg2h	2h_2	Exp-1	0.793545	0.762077	4.50367
Mmp14	Reg2h	2h_3	Exp-1	1.51507	1.45498	6.32699
Mmp14	Reg2h	2h_4	Exp-1	0.924608	0.887942	5.5982
Mmp14	Reg2h	2h_5	Exp-1	1.18576	1.13874	4.70884
Mmp14	Reg2h	2h_6	Exp-1	0.576554	0.553691	3.67686
Slit2	G	G1	Exp-1	1	1.05404	8.88364
Slit2	G	G2	Exp-1	0.801883	0.845218	6.90655
Slit2	G	G3	Exp-1	0.785198	0.827631	7.07937
Slit2	G	G4	Exp-1	0.733529	0.77317	12.4086
Slit2	G	G5	Exp-1	1.45638	1.53509	12.5812
Slit2	G	G6	Exp-1	0.915385	0.964853	9.42151
Slit2	I	I1	Exp-1	0.891909	0.940109	9.04723
Slit2	I	I2	Exp-1	0.935606	0.986167	11.3199
Slit2	I	I3	Exp-1	1.21828	1.28412	9.91484
Slit2	I	I4	Exp-1	0.847319	0.893109	10.3226
Slit2	I	I5	Exp-1	0.585697	0.617349	8.90869
Slit2	I	I6	Exp-1	0.766693	0.808126	9.3898
Slit2	Reg24h	24h_1	Exp-1	0.947099	0.998281	14.9522
Slit2	Reg24h	24h_2	Exp-1	0.802934	0.846325	9.52648
Slit2	Reg24h	24h_3	Exp-1	0.908672	0.957777	11.5318
Slit2	Reg24h	24h_4	Exp-1	0.616665	0.64999	9.09695
Slit2	Reg24h	24h_5	Exp-1	0.622016	0.65563	10.1158
Slit2	Reg24h	24h_6	Exp-1	0.887574	0.935539	13.627
Slit2	Reg2h	2h_1	Exp-1	0.689491	0.726752	7.59539
Slit2	Reg2h	2h_2	Exp-1	0.619103	0.65256	9.64448
Slit2	Reg2h	2h_3	Exp-1	0.511576	0.539222	7.35402
Slit2	Reg2h	2h_4	Exp-1	0.625446	0.659245	8.41399
Slit2	Reg2h	2h_5	Exp-1	0.50804	0.535495	9.00594
Slit2	Reg2h	2h_6	Exp-1	0.590173	0.622067	8.32481
Vgf	G	G1	Exp-1	1	1.51533	14.3227
Vgf	G	G2	Exp-1	1.02846	1.55846	20.7367
Vgf	G	G3	Exp-1	0.499126	0.75634	15.7426
Vgf	G	G4	Exp-1	0.530479	0.803851	7.10116
Vgf	G	G5	Exp-1	0.315509	0.4781	7.09179
Vgf	G	G6	Exp-1	0.585959	0.887921	9.1714
Vgf	I	I1	Exp-1	1.24082	1.88025	7.79827
Vgf	I	I2	Exp-1	0.962311	1.45822	11.2404
Vgf	I	I3	Exp-1	0.576762	0.873985	12.248
Vgf	I	I4	Exp-1	0.750734	1.13761	8.15037
Vgf	I	I5	Exp-1	0.547674	0.829907	8.46178
Vgf	I	I6	Exp-1	0.645454	0.978076	7.93969
Vgf	Reg24h	24h_1	Exp-1	0.456064	0.691088	9.92338
Vgf	Reg24h	24h_2	Exp-1	0.684882	1.03782	15.2285
Vgf	Reg24h	24h_3	Exp-1	0.646721	0.979995	13.6891
Vgf	Reg24h	24h_4	Exp-1	0.5109	0.774183	10.3841
Vgf	Reg24h	24h_5	Exp-1	0.841001	1.27439	9.77778
Vgf	Reg24h	24h_6	Exp-1	0.584967	0.886418	9.43745
Vgf	Reg2h	2h_1	Exp-1	0.571696	0.866308	11.8128
Vgf	Reg2h	2h_2	Exp-1	0.595408	0.90224	13.1795
Vgf	Reg2h	2h_3	Exp-1	0.848108	1.28516	12.5326
Vgf	Reg2h	2h_4	Exp-1	0.803424	1.21745	8.02613
Vgf	Reg2h	2h_5	Exp-1	0.733357	1.11128	8.36289
Vgf	Reg2h	2h_6	Exp-1	0.560733	0.849695	10.0529

## Sheet: Summary_three experiments
Target	Treatment	Run	Normalized RQ	SD.Normalized RQ
Bdnf	G	Exp-2	1	0.157985
Bdnf	G	Exp-3	1.0121	0.327281
Bdnf	G	Exp-1	1	0.274065
Bdnf	I	Exp-2	0.940553	0.253034
Bdnf	I	Exp-3	1.01355	0.284538
Bdnf	I	Exp-1	0.674265	0.251408
Bdnf	Reg2_hr	Exp-2	1.35532	0.350113
Bdnf	Reg2_hr	Exp-3	1.46926	0.422833
Bdnf	Reg2_hr	Exp-1	1.1981	0.328222
Bdnf	Reg24_hr	Exp-2	0.987534	0.0926131
Bdnf	Reg24_hr	Exp-3	1.61622	0.677865
Bdnf	Reg24_hr	Exp-1	0.877437	0.246501	Kruskal-Wallis chi-squared = 15.96, df = 3, p-value = 0.001
Crhbp	G	Exp-2	1	0.172789
Crhbp	G	Exp-3	1.03577	0.426961
Crhbp	G	Exp-1	1	0.175314
Crhbp	I	Exp-2	0.773182	0.116875
Crhbp	I	Exp-3	0.485768	0.35077
Crhbp	I	Exp-1	0.79415	0.266295
Crhbp	Reg2_hr	Exp-2	1.12328	0.165422
Crhbp	Reg2_hr	Exp-3	0.965357	0.252655
Crhbp	Reg2_hr	Exp-1	0.885593	0.286429
Crhbp	Reg24_hr	Exp-2	1.48559	0.296105
Crhbp	Reg24_hr	Exp-3	1.02348	0.809027
Crhbp	Reg24_hr	Exp-1	0.992867	0.185838	Kruskal-Wallis chi-squared = 3.534, df = 3, p-value = 0.001
Fosb	G	Exp-2	1	0.469658
Fosb	G	Exp-3	1	0.582509
Fosb	G	Exp-1	1	0.374169
Fosb	I	Exp-2	2.28226	1.32305
Fosb	I	Exp-3	1.0788	0.595648
Fosb	I	Exp-1	1.19838	0.312156
Fosb	Reg2_hr	Exp-2	1.99319	1.05085
Fosb	Reg2_hr	Exp-3	2.88342	1.43778
Fosb	Reg2_hr	Exp-1	3.53462	0.658686
Fosb	Reg24_hr	Exp-2	1.225	0.502782
Fosb	Reg24_hr	Exp-3	1.20479	0.668991
Fosb	Reg24_hr	Exp-1	0.818599	0.244268	Kruskal-Wallis chi-squared =21.718, df = 3, p-value<0.001
Hspa5	G	Exp-2	1	0.189857
Hspa5	G	Exp-3	1	0.339005
Hspa5	G	Exp-1	1	0.47108
Hspa5	I	Exp-2	1.81534	0.608467
Hspa5	I	Exp-3	1.36549	0.416757
Hspa5	I	Exp-1	1.37742	0.438645
Hspa5	Reg2_hr	Exp-2	1.53391	0.340441
Hspa5	Reg2_hr	Exp-3	1.04663	0.253445
Hspa5	Reg2_hr	Exp-1	1.43919	0.313076
Hspa5	Reg24_hr	Exp-2	1.56317	0.822456
Hspa5	Reg24_hr	Exp-3	1.17847	0.208702
Hspa5	Reg24_hr	Exp-1	1.24057	0.241344	Kruskal-Wallis chi-squared = 16.16, df = 3, p-value = 0.001
Slit2	G	Exp-2	1	0.261022
Slit2	G	Exp-3	1	0.402362
Slit2	G	Exp-1	1	0.281281
Slit2	I	Exp-2	1.62286	0.473463
Slit2	I	Exp-3	1.25349	0.286215
Slit2	I	Exp-1	0.921497	0.220086
Slit2	Reg2_hr	Exp-2	1.27696	0.112193
Slit2	Reg2_hr	Exp-3	0.738114	0.220958
Slit2	Reg2_hr	Exp-1	0.622557	0.0743339
Slit2	Reg24_hr	Exp-2	1.43278	0.83312
Slit2	Reg24_hr	Exp-3	0.834078	0.522423
Slit2	Reg24_hr	Exp-1	0.840591	0.153744	Kruskal-Wallis chi-squared = 8.737, df = 3, p-value = 0.033
Vgf	G	Exp-2	1	0.297588
Vgf	G	Exp-3	1	0.219711
Vgf	G	Exp-1	1	0.438229
Vgf	I	Exp-2	1.43327	0.257249
Vgf	I	Exp-3	0.629261	0.472578
Vgf	I	Exp-1	1.19301	0.40633
Vgf	Reg2_hr	Exp-2	1.13751	0.310006
Vgf	Reg2_hr	Exp-3	1.079	0.374333
Vgf	Reg2_hr	Exp-1	1.03869	0.190802
Vgf	Reg24_hr	Exp-2	1.50174	0.262841
Vgf	Reg24_hr	Exp-3	1.0682	0.705712
Vgf	Reg24_hr	Exp-1	0.94065	0.207513	Kruskal-Wallis chi-squared = 2.0024, df = 3, p-value = 0.5719

## Sheet: OEE
Target	Treatment	Normalized RQ
Crhbp	Grouped	0.782051
Crhbp	Grouped	1.68382
Crhbp	Grouped	0.574815
Crhbp	Grouped	0.82786
Crhbp	Grouped	0.908395
Crhbp	Grouped	1.22306
Crhbp	Iso 7d	0.476698
Crhbp	Iso 7d	0.536113
Crhbp	Iso 7d	0.722515
Crhbp	Iso 7d	0.660136
Crhbp	Iso 7d	0.980511
Crhbp	Iso 7d	0.991302
