# Supplementary material for: Acute social isolation and regrouping cause short- and long-term molecular changes in the rat medial amygdala
Source: Mol Psychiatry. 2021 Oct 14;27(2):886–95. doi: 10.1038/s41380-021-01342-4 (PMC8515782; doi:10.1038/s41380-021-01342-4)
Supplement: Supplementary file 6 — Data File S3 [file 41380_2021_1342_MOESM6_ESM.xlsx]

## Sheet: Proteins detection and intensit
Protein IDs	Majority protein IDs	Protein names	Gene names	Fasta headers	Peptides	Unique peptides	Sequence coverage [%]	Mol. weight [kDa]	Q-value	Score	Intensity: ReGr_2h_2	Intensity: ReGr_2h_3	Intensity: ReGr_2h_4	Intensity: ReGr_2h_5	Intensity: ReGr_2h_6	Intensity: ReGr_2h_7	Intensity: 2ReGr_4h_2	Intensity: 2ReGr_4h_3	Intensity: 2ReGr_4h_4	Intensity: 2ReGr_4h_5	Intensity: 2ReGr_4h_6	Intensity: 2ReGr_4h_7	Intensity: ReGr_4h_2	Intensity: ReGr_4h_3	Intensity: ReGr_4h_4	Intensity: ReGr_4h_5	Intensity: ReGr_4h_6	Intensity: ReGr_4h_7	Intensity: G_2	Intensity: G_3	Intensity: G_4	Intensity: G_5	Intensity: G_6	Intensity: G_7	Intensity: Iso_2	Intensity: Iso_3	Intensity: Iso_4	Intensity: Iso_6	GO annotation: Biological process	GO annotation: Molecular function	GO annotation: Cellular compartment	KEGG pathway
D4AD82;P81128	D4AD82;P81128	Rho GTPase-activating protein 35	Arhgap35	tr|D4AD82|D4AD82_RAT Rho GTPase-activating protein 35 OS=Rattus norvegicus OX=10116 GN=Arhgap35 PE=1 SV=3;sp|P81128|RHG35_RAT Rho GTPase-activating protein 35 OS=Rattus norvegicus OX=10116 GN=Arhgap35 PE=1 SV=3	38	38	35.6	172.45	0	101.29	100340000	99160020	90795000	82589970	94893970	88277020	105359900	98305960	96537980	89720000	102460000	103300000	94940020	64278960	107240000	92629940	77304040	104180000	95554020	91696010	89251030	94658030	86999980	89715020	105380000	105540100	108499900	109700000	biological regulation;biosynthetic process;cellular biosynthetic process;cellular macromolecule biosynthetic process;cellular macromolecule metabolic process;cellular metabolic process;cellular nitrogen compound metabolic process;cellular process;cellular response to stimulus;intracellular signal transduction;macromolecule biosynthetic process;macromolecule metabolic process;metabolic process;nit…	binding;DNA binding;enzyme activator activity;enzyme regulator activity;GTP binding;GTPase activator activity;GTPase regulator activity;guanyl nucleotide binding;guanyl ribonucleotide binding;nucleic acid binding;nucleoside-triphosphatase regulator activity;nucleotide binding;purine nucleotide binding;purine ribonucleoside triphosphate binding;purine ribonucleotide binding;regulatory region DNA b…	cell part;cytoplasm;intracellular membrane-bounded organelle;intracellular organelle;intracellular part;membrane-bounded organelle;nucleus;organelle
Q569C9;Q9ERE4	Q569C9;Q9ERE4	Golgi phosphoprotein 3	Golph3	tr|Q569C9|Q569C9_RAT Golgi phosphoprotein 3 OS=Rattus norvegicus OX=10116 GN=Golph3 PE=1 SV=1;sp|Q9ERE4|GOLP3_RAT Golgi phosphoprotein 3 OS=Rattus norvegicus OX=10116 GN=Golph3 PE=1 SV=1	4	4	17.8	33.752	0	11.38	19442000	24296010	28488000	24914990	22676010	33517010	23402010	32166980	928952	33905020	52460970	32503980	27264990	25654980	30759990	38371020	26488990	29982990	43012980	33070990	27597000	25911010	25147010	31727980	7586502	1355620	1048401	766226	biological adhesion;biological regulation;biosynthetic process;cell adhesion;cell adhesion molecule production;cell migration;cell motility;cell projection assembly;cell projection organization;cell proliferation;cell-cell adhesion;cellular biosynthetic process;cellular component assembly;cellular component assembly at cellular level;cellular component movement;cellular component organization;cel…	binding;lipid binding;phosphatidylinositol binding;phosphatidylinositol-4-phosphate binding;phospholipid binding	cell part;cytoplasmic part;cytosol;endosome;Golgi apparatus part;Golgi cisterna;Golgi cisterna membrane;Golgi membrane;intracellular membrane-bounded organelle;intracellular organelle;intracellular organelle part;intracellular part;membrane;membrane-bounded organelle;membrane-enclosed lumen;mitochondrial intermembrane space;mitochondrial part;mitochondrion;nuclear part;nucleoplasm;organelle;organ…
A0A0G2JYK0;F1LM05;A0A0G2K1T8	A0A0G2JYK0;F1LM05		LOC299282	tr|A0A0G2JYK0|A0A0G2JYK0_RAT Ab1-233 OS=Rattus norvegicus OX=10116 GN=LOC299282 PE=1 SV=1;tr|F1LM05|F1LM05_RAT Ab1-233 OS=Rattus norvegicus OX=10116 GN=LOC299282 PE=1 SV=1	12	0	26.6	67.982	0	25.97	91362020	27423980	37710990	13468010	24544990	9323099	21334000	15168990	13480990	52241010	17273000	14119990	13406010	12562010	16036000	10887000	16217990	6715103	17855000	19635010	22907000	20475990	15813000	20181010	12430990	8265104	11712000	8805602			extracellular region part;extracellular space
D3ZN37;D4A5S0;Q63644	D3ZN37;D4A5S0;Q63644	Rho-associated protein kinase;Rho-associated protein kinase 1	Rock1	tr|D3ZN37|D3ZN37_RAT Rho-associated protein kinase OS=Rattus norvegicus OX=10116 GN=Rock1 PE=1 SV=2;tr|D4A5S0|D4A5S0_RAT Rho-associated protein kinase OS=Rattus norvegicus OX=10116 GN=Rock1 PE=1 SV=3;sp|Q63644|ROCK1_RAT Rho-associated protein kinase 1 OS=R	9	5	7.1	158.03	0.0014391	2.903	11660990	2184793	1229927	3649402	356139	594527	9204204	270178	4563098	8960502	7730998	2122701	899886	9585504	3200372	16178010	2480283	6738403	4110799	9512195	14934010	3556902	11320000	9270701	643934	1384801	1934531	1907401	actin cytoskeleton organization;actin filament-based process;actin-mediated cell contraction;apical constriction;apoptosis;biological adhesion;biological regulation;bleb assembly;cell adhesion;cell death;cell migration;cell motility;cell projection assembly;cell projection organization;cell-cell adhesion;cellular component assembly;cellular component assembly at cellular level;cellular component …	adenyl nucleotide binding;adenyl ribonucleotide binding;ATP binding;binding;catalytic activity;cation binding;enzyme binding;GTPase binding;GTP-Rho binding;ion binding;kinase activity;metal ion binding;nucleotide binding;phosphotransferase activity, alcohol group as acceptor;protein binding;protein kinase activity;protein serine/threonine kinase activity;purine nucleotide binding;purine ribonucle…	bleb;cell part;cell projection;centriole;cytoplasmic part;cytoskeletal part;cytoskeleton;Golgi apparatus part;Golgi membrane;intracellular non-membrane-bounded organelle;intracellular organelle;intracellular organelle part;intracellular part;lamellipodium;membrane;microtubule organizing center part;non-membrane-bounded organelle;organelle;organelle membrane;organelle part;plasma membrane;ruffle	Axon guidance;Chemokine signaling pathway;Focal adhesion;Leukocyte transendothelial migration;Pathogenic Escherichia coli infection;Regulation of actin cytoskeleton;Shigellosis;TGF-beta signaling pathway;Vascular smooth muscle contraction;Wnt signaling pathway
Q9WVI4	Q9WVI4	Guanylate cyclase soluble subunit alpha-2	Gucy1a2	sp|Q9WVI4|GCYA2_RAT Guanylate cyclase soluble subunit alpha-2 OS=Rattus norvegicus OX=10116 GN=Gucy1a2 PE=1 SV=2	16	16	28.1	81.786	0	22.28	20685010	11405000	29358980	23510990	12551990	35221010	20493000	15930010	22944010	19610000	21858990	34669990	33712020	13650010	18458000	20082000	7186602	27611010	16368990	16751990	17351000	21619010	19593000	19157000	25187000	23441990	30527000	24875990	biological regulation;cellular process;cellular response to stimulus;intracellular signal transduction;positive regulation of biological process;positive regulation of biosynthetic process;positive regulation of cellular biosynthetic process;positive regulation of cellular metabolic process;positive regulation of cellular process;positive regulation of cGMP biosynthetic process;positive regulatio…	binding;catalytic activity;cation binding;cyclase activity;GTP binding;guanyl nucleotide binding;guanyl ribonucleotide binding;guanylate cyclase activity;heme binding;ion binding;iron ion binding;lyase activity;metal ion binding;nucleotide binding;phosphorus-oxygen lyase activity;protein binding;protein dimerization activity;protein heterodimerization activity;purine nucleotide binding;purine rib…	cell part;cytoplasmic part;cytosol;intracellular part	Gap junction;Long-term depression;Purine metabolism;Salivary secretion;Vascular smooth muscle contraction
Q4V8H8	Q4V8H8	EH domain-containing protein 2	Ehd2	sp|Q4V8H8|EHD2_RAT EH domain-containing protein 2 OS=Rattus norvegicus OX=10116 GN=Ehd2 PE=1 SV=1	7	4	12.5	61.237	0	6.0732	10256000	17255990	3892299	4839302	3688898	6209098	532925	3187501	4723600	2676799	5846297	2139001	5064298	695080	699730	5102599	4571098	3781499	5520298	3246301	3516499	1749200	4012303	3559400	2010500	608280	549722	452039	actin cytoskeleton organization;actin filament-based process;cellular component organization;cellular component organization at cellular level;cellular component organization or biogenesis;cellular component organization or biogenesis at cellular level;cellular localization;cellular macromolecule localization;cellular membrane organization;cellular process;cellular protein localization;cortical a…	adenyl nucleotide binding;adenyl ribonucleotide binding;ATP binding;binding;calcium ion binding;catalytic activity;cation binding;GTP binding;guanyl nucleotide binding;guanyl ribonucleotide binding;hydrolase activity;ion binding;metal ion binding;nucleotide binding;purine nucleotide binding;purine ribonucleoside triphosphate binding;purine ribonucleotide binding;ribonucleotide binding	caveola;cell part;cytoplasmic part;endosomal part;endosome membrane;extracellular membrane-bounded organelle;extracellular organelle;extracellular region part;extracellular vesicular exosome;intracellular organelle part;intracellular part;membrane;membrane part;membrane raft;membrane-bounded organelle;membrane-bounded vesicle;organelle;organelle membrane;organelle part;perinuclear region of cytop…	Endocytosis
P25977	P25977	Nucleolar transcription factor 1	Ubtf	sp|P25977|UBF1_RAT Nucleolar transcription factor 1 OS=Rattus norvegicus OX=10116 GN=Ubtf PE=1 SV=1	5	5	7.6	89.436	0	8.5398	1015063	330375	1551097	1712801	1569300	599094	359426	798500	1846301	608747	1411201	1500700	1805900	1124501	528646	329969	1390199	1868981	1688101	3081600	2130401	2071300	2701501	1561700	521773	1027899	423932	1154400	biological regulation;biosynthetic process;cellular biosynthetic process;cellular component organization;cellular component organization at cellular level;cellular component organization or biogenesis;cellular component organization or biogenesis at cellular level;cellular macromolecule metabolic process;cellular metabolic process;cellular nitrogen compound metabolic process;cellular process;chro…	binding;chromatin binding;DNA binding;nucleic acid binding	cell part;fibrillar center;intracellular membrane-bounded organelle;intracellular non-membrane-bounded organelle;intracellular organelle;intracellular organelle part;intracellular part;membrane-bounded organelle;non-membrane-bounded organelle;nuclear part;nucleolar part;nucleolus;nucleus;organelle;organelle part
A0A0G2K9I8;Q63009	A0A0G2K9I8;Q63009	Protein arginine N-methyltransferase 1	Prmt1	tr|A0A0G2K9I8|A0A0G2K9I8_RAT Protein arginine methyltransferase 1-like OS=Rattus norvegicus OX=10116 GN=LOC100361025 PE=3 SV=1;sp|Q63009|ANM1_RAT Protein arginine N-methyltransferase 1 OS=Rattus norvegicus OX=10116 GN=Prmt1 PE=1 SV=1	15	11	48.4	40.503	0	35.733	39645980	52014000	49302020	48109970	40959990	34845020	42967000	46975000	41805020	36386010	48690980	43226990	57804000	39818010	47773980	37537000	48080980	45092970	44427020	45051020	42733990	37510010	39264000	42478990	49360980	47879000	53845960	50585020	biological regulation;cellular component organization;cellular component organization at cellular level;cellular component organization or biogenesis;cellular component organization or biogenesis at cellular level;cellular macromolecule metabolic process;cellular metabolic process;cellular process;cellular protein metabolic process;chromatin modification;chromatin organization;chromosome organiza…	[cytochrome c]-arginine N-methyltransferase activity;arginine N-methyltransferase activity;binding;catalytic activity;histone methyltransferase activity;histone methyltransferase activity (H4-R3 specific);histone-arginine N-methyltransferase activity;identical protein binding;methyltransferase activity;N-methyltransferase activity;protein binding;protein methyltransferase activity;protein-arginin…	cell part;cytoplasmic part;cytosol;intracellular membrane-bounded organelle;intracellular organelle;intracellular organelle part;intracellular part;macromolecular complex;membrane-bounded organelle;nuclear part;nucleoplasm;nucleus;organelle;organelle part;protein complex
A0A0G2JVP4;F1LM30;F1LPW0	A0A0G2JVP4;F1LM30;F1LPW0			tr|A0A0G2JVP4|A0A0G2JVP4_RAT Uncharacterized protein OS=Rattus norvegicus OX=10116 PE=1 SV=1;tr|F1LM30|F1LM30_RAT Uncharacterized protein OS=Rattus norvegicus OX=10116 PE=1 SV=3;tr|F1LPW0|F1LPW0_RAT Uncharacterized protein OS=Rattus norvegicus OX=10116 PE=	1	1	3	51.708	0.0045125	2.4078	2580500	953390	723694	1268695	950220	1585634	440818	811090	666567	607158	1520103	363106	1944023	1516262	654872	934500	977820	1314354	423720	848170	688620	688030	913050	482382	1286200	1411201	1052862	1530499
A0A0A0MXW3;D4AEC0;P0C0S7	A0A0A0MXW3;D4AEC0;P0C0S7	Histone H2A;Histone H2A.Z	H2afz;H2afv	tr|A0A0A0MXW3|A0A0A0MXW3_RAT Histone H2A OS=Rattus norvegicus OX=10116 GN=H2afz PE=3 SV=1;tr|D4AEC0|D4AEC0_RAT Histone H2A OS=Rattus norvegicus OX=10116 GN=H2afv PE=3 SV=1;sp|P0C0S7|H2AZ_RAT Histone H2A.Z OS=Rattus norvegicus OX=10116 GN=H2afz PE=1 SV=2	5	3	54.3	13.421	0	99.741	100340000	82128950	99013960	75846960	80781990	73249040	126029900	102879900	99632970	84219000	79028020	106480100	110810000	58228010	81661980	80789050	59147970	88813050	81072050	75280030	75023980	66755970	70133040	82404990	94679060	85694950	102400000	88263940	cellular process;cellular response to chemical stimulus;cellular response to endogenous stimulus;cellular response to hormone stimulus;cellular response to insulin stimulus;cellular response to organic substance;cellular response to peptide hormone stimulus;cellular response to stimulus;response to chemical stimulus;response to endogenous stimulus;response to hormone stimulus;response to insulin …	binding;DNA binding;nucleic acid binding	cell part;chromosomal part;extracellular membrane-bounded organelle;extracellular organelle;extracellular region part;extracellular vesicular exosome;intracellular membrane-bounded organelle;intracellular organelle;intracellular organelle part;intracellular part;macromolecular complex;membrane-bounded organelle;membrane-bounded vesicle;nucleosome;nucleus;organelle;organelle part;protein-DNA compl…	Systemic lupus erythematosus
D4A1Q2;F1LST4;P19332	D4A1Q2;F1LST4;P19332	Microtubule-associated protein;Microtubule-associated protein tau	Mapt	tr|D4A1Q2|D4A1Q2_RAT Microtubule-associated protein OS=Rattus norvegicus OX=10116 GN=Mapt PE=1 SV=1;tr|F1LST4|F1LST4_RAT Microtubule-associated protein OS=Rattus norvegicus OX=10116 GN=Mapt PE=1 SV=1;sp|P19332|TAU_RAT Microtubule-associated protein tau OS=	30	5	46.6	71.764	0	323.31	1125300000	1395501000	1293300000	1417700000	1208000000	1293700000	1343299000	1196200000	1277601000	1196901000	1116600000	1202600000	1245801000	1379999000	1105000000	1136000000	1034600000	1164800000	1340099000	1331101000	1265201000	1261199000	1174300000	1276301000	1012300000	1202800000	1089000000	1086100000	anatomical structure development;apoptosis;biological regulation;brain development;cell death;cell differentiation;cellular component organization;cellular component organization at cellular level;cellular component organization or biogenesis;cellular component organization or biogenesis at cellular level;cellular developmental process;cellular process;cytoskeleton organization;death;developmenta…	binding;cytoskeletal protein binding;enzyme binding;kinase binding;microtubule binding;phosphatase binding;protein binding;protein complex binding;protein domain specific binding;protein kinase binding;protein phosphatase 2A binding;protein phosphatase binding;tubulin binding	axon;axon part;axonal growth cone;cell part;cell projection;cell projection part;cytoplasm;cytoplasmic part;cytoskeletal part;cytosol;growth cone;intracellular organelle part;intracellular part;macromolecular complex;membrane;microtubule;neuron projection;organelle part;plasma membrane;protein complex;site of polarized growth;tubulin complex	Alzheimer's disease;MAPK signaling pathway
A0A0G2K0Q2;F1M8F2;Q6QLM7	A0A0G2K0Q2;F1M8F2;Q6QLM7	Kinesin-like protein;Kinesin heavy chain isoform 5A	Kif5a	tr|A0A0G2K0Q2|A0A0G2K0Q2_RAT Kinesin heavy chain isoform 5A OS=Rattus norvegicus OX=10116 GN=Kif5a PE=1 SV=1;tr|F1M8F2|F1M8F2_RAT Kinesin heavy chain isoform 5A OS=Rattus norvegicus OX=10116 GN=Kif5a PE=1 SV=2;sp|Q6QLM7|KIF5A_RAT Kinesin heavy chain isofor	23	15	27.8	116.93	0	39.467	10396000	4744398	10313000	15580000	8114197	17912000	3244302	4889399	9714794	5898001	8206698	10446010	4737697	9843498	13476000	10112000	12295010	11021000	12748000	14842010	11230000	11796000	11082000	9225804	6523896	5523999	8948900	8461599	axon guidance;cellular component movement;cellular process;chemotaxis;cytoskeleton-dependent intracellular transport;establishment of localization;establishment of localization in cell;intracellular transport;localization;locomotion;macromolecule localization;metabolic process;microtubule-based movement;microtubule-based process;protein localization;response to chemical stimulus;response to exter…	adenyl nucleotide binding;adenyl ribonucleotide binding;ATP binding;ATPase activity;binding;catalytic activity;hydrolase activity;hydrolase activity, acting on acid anhydrides;hydrolase activity, acting on acid anhydrides, in phosphorus-containing anhydrides;microtubule motor activity;motor activity;nucleoside-triphosphatase activity;nucleotide binding;plus-end-directed microtubule motor activity…	axon;cell part;cell projection;cytoplasmic part;cytoskeletal part;intracellular organelle part;intracellular part;kinesin complex;macromolecular complex;membrane;microtubule;microtubule associated complex;neuron projection;organelle part;perinuclear region of cytoplasm;protein complex
P15087	P15087	Carboxypeptidase E	Cpe	sp|P15087|CBPE_RAT Carboxypeptidase E OS=Rattus norvegicus OX=10116 GN=Cpe PE=1 SV=1	17	4	39.1	53.308	0	69.821	166320100	239039900	226400100	279439800	206349900	234470100	309730000	275710000	283320200	214649900	291949800	259290000	293660100	242039900	277240000	289350000	298110100	253210200	241969900	234870000	213990000	192450100	230299900	256209900	290289900	266939900	290670000	276359900	biological regulation;catabolic process;cellular catabolic process;cellular metabolic process;cellular process;enkephalin processing;hormone metabolic process;insulin processing;macromolecule metabolic process;metabolic process;negative regulation of biological process;negative regulation of branching morphogenesis of a nerve;negative regulation of developmental process;negative regulation of mul…	binding;carboxypeptidase activity;catalytic activity;cation binding;cell adhesion molecule binding;cobalt ion binding;exopeptidase activity;hydrolase activity;ion binding;metal ion binding;metallocarboxypeptidase activity;metalloexopeptidase activity;metallopeptidase activity;neurexin family protein binding;peptidase activity;peptidase activity, acting on L-amino acid peptides;protein binding;pro…	cell body;cell part;cell projection;cytoplasmic membrane-bounded vesicle;cytoplasmic part;cytoplasmic vesicle;cytoplasmic vesicle membrane;cytoplasmic vesicle part;dendrite;dense core granule;extracellular region;extracellular region part;extracellular space;Golgi apparatus;intracellular membrane-bounded organelle;intracellular organelle;intracellular organelle part;intracellular part;membrane;me…	Type I diabetes mellitus
D4A7Z8;A0A0G2K2Y2;A0A1W2Q671;A0A1W2Q6C5	D4A7Z8;A0A0G2K2Y2;A0A1W2Q671		Wnk3	tr|D4A7Z8|D4A7Z8_RAT RCG38922 OS=Rattus norvegicus OX=10116 GN=Wnk3 PE=4 SV=2;tr|A0A0G2K2Y2|A0A0G2K2Y2_RAT WNK lysine deficient protein kinase 3 OS=Rattus norvegicus OX=10116 GN=Wnk3 PE=4 SV=1;tr|A0A1W2Q671|A0A1W2Q671_RAT WNK lysine deficient protein kinas	8	5	7.9	185.78	0	5.1971	606598	578210	509860	651540	415522	721088	619160	638170	528970	984490	799940	426590	715472	2881536	419780	1801100	794280	732380	1287799	1437528	510970	900310	1415938	1039410	403640	623240	362350	391108	biological regulation;cellular macromolecule metabolic process;cellular metabolic process;cellular process;cellular protein metabolic process;macromolecule metabolic process;macromolecule modification;metabolic process;negative regulation of apoptosis;negative regulation of biological process;negative regulation of cell death;negative regulation of cellular process;negative regulation of programm…	adenyl nucleotide binding;adenyl ribonucleotide binding;ATP binding;binding;catalytic activity;channel inhibitor activity;channel regulator activity;chloride channel inhibitor activity;chloride channel regulator activity;ion channel inhibitor activity;kinase activity;nucleotide binding;phosphotransferase activity, alcohol group as acceptor;protein kinase activity;protein serine/threonine kinase a…	adherens junction;anchoring junction;cell junction;cell part;cell-cell junction;cytoplasm;intracellular part;occluding junction;tight junction
P24090;F1LM19;Q7TP75;CON__P12763	P24090;F1LM19;Q7TP75	Alpha-2-HS-glycoprotein	Ahsg	sp|P24090|FETUA_RAT Alpha-2-HS-glycoprotein OS=Rattus norvegicus OX=10116 GN=Ahsg PE=1 SV=2;tr|F1LM19|F1LM19_RAT Uncharacterized protein OS=Rattus norvegicus OX=10116 PE=1 SV=3;tr|Q7TP75|Q7TP75_RAT Aa2-066 OS=Rattus norvegicus OX=10116 PE=1 SV=1	7	7	32.7	37.982	0	88.322	196110100	67392040	62408980	30710990	81915000	22371010	40542990	38611010	33926990	69196020	30889010	31831000	32648990	32767000	22475000	26885990	37195980	32006000	37325980	47228000	47341030	41955020	55206990	38188980	25918000	33299000	23403990	35098990	acute inflammatory response;acute-phase response;anatomical structure development;anatomical structure morphogenesis;biological regulation;cellular component assembly;cellular component organization;cellular component organization or biogenesis;cellular process;cellular response to chemical stimulus;cellular response to endogenous stimulus;cellular response to hormone stimulus;cellular response t…	cysteine-type endopeptidase inhibitor activity;endopeptidase inhibitor activity;endopeptidase regulator activity;enzyme inhibitor activity;enzyme regulator activity;kinase inhibitor activity;kinase regulator activity;peptidase inhibitor activity;peptidase regulator activity;protein kinase inhibitor activity;protein kinase regulator activity;protein tyrosine kinase inhibitor activity;receptor sign…	blood microparticle;extracellular matrix;extracellular membrane-bounded organelle;extracellular organelle;extracellular region part;extracellular space;extracellular vesicular exosome;macromolecular complex;membrane-bounded organelle;membrane-bounded vesicle;organelle;protein complex;vesicle
CON__Q04695	CON__Q04695				14	2	30.8	48.105	0	11.087	2277246	5994402	1267500	20955000	1902100	9512899	2563302	574410	1912600	6888204	1888501	3958999	5966997	4801600	10956000	538120	9758702	5291304	17266990	7159196	12731000	23394000	9791502	3708702	5381800	662496	650608	1777299
Q4KLF8;A0A0G2K585;A0A0U1RRQ2	Q4KLF8;A0A0G2K585	Actin-related protein 2/3 complex subunit 5	Arpc5	sp|Q4KLF8|ARPC5_RAT Actin-related protein 2/3 complex subunit 5 OS=Rattus norvegicus OX=10116 GN=Arpc5 PE=1 SV=3;tr|A0A0G2K585|A0A0G2K585_RAT Actin-related protein 2/3 complex subunit 5 OS=Rattus norvegicus OX=10116 GN=Arpc5 PE=1 SV=1	8	8	70.2	16.32	0	41.517	65639000	53374990	61731000	33743990	66144000	77062000	67839000	42586000	65792000	65365010	40400020	47361000	60927970	40642010	56691010	65405980	48749980	42500000	54478020	56744020	45201000	45842000	67670960	51542010	39567020	40798990	36892000	39931980	actin cytoskeleton organization;actin filament organization;actin filament-based process;actin nucleation;Arp2/3 complex-mediated actin nucleation;biological regulation;cellular component organization;cellular component organization at cellular level;cellular component organization or biogenesis;cellular component organization or biogenesis at cellular level;cellular process;cytoskeleton organiza…	structural constituent of cytoskeleton;structural molecule activity	adherens junction;anchoring junction;Arp2/3 protein complex;cell junction;cell part;cell projection;cell-substrate adherens junction;cell-substrate junction;cytoplasm;cytoskeletal part;extracellular membrane-bounded organelle;extracellular organelle;extracellular region part;extracellular vesicular exosome;focal adhesion;intracellular organelle part;intracellular part;macromolecular complex;membr…	Bacterial invasion of epithelial cells;Fc gamma R-mediated phagocytosis;Pathogenic Escherichia coli infection;Regulation of actin cytoskeleton;Shigellosis
F1M1T9;D3ZLB2;P14646	F1M1T9;D3ZLB2;P14646	cAMP-specific 3,5-cyclic phosphodiesterase 4B	Pde4b	tr|F1M1T9|F1M1T9_RAT Phosphodiesterase OS=Rattus norvegicus OX=10116 GN=Pde4b PE=1 SV=2;tr|D3ZLB2|D3ZLB2_RAT Phosphodiesterase OS=Rattus norvegicus OX=10116 GN=Pde4b PE=1 SV=2;sp|P14646|PDE4B_RAT cAMP-specific 3,5-cyclic phosphodiesterase 4B OS=Rattus no	12	9	24.6	73.092	0	21.681	27811010	32145980	27948010	27393000	26301980	22341010	32249000	33060020	29247990	24999990	23278000	31857020	28408980	22381000	27149990	23676990	21389010	29575000	33944980	33167020	26942000	35931010	30895020	31887990	23889990	27409990	27231990	23258990	activation of immune response;antigen receptor-mediated signaling pathway;biological regulation;cAMP catabolic process;cAMP metabolic process;catabolic process;cell chemotaxis;cell migration;cell motility;cell surface receptor linked signaling pathway;cellular catabolic process;cellular component movement;cellular metabolic process;cellular nitrogen compound catabolic process;cellular nitrogen co…	3',5'-cyclic-AMP phosphodiesterase activity;3',5'-cyclic-nucleotide phosphodiesterase activity;adenyl nucleotide binding;adenyl ribonucleotide binding;AMP binding;binding;cAMP binding;catalytic activity;cation binding;cyclic nucleotide binding;cyclic-nucleotide phosphodiesterase activity;hydrolase activity;hydrolase activity, acting on ester bonds;ion binding;metal ion binding;nucleotide binding;…	cell part;cell periphery;cytoplasm;cytoplasmic part;cytosol;intracellular membrane-bounded organelle;intracellular organelle;intracellular part;membrane-bounded organelle;nucleus;organelle;perinuclear region of cytoplasm	Purine metabolism
D4A1G8	D4A1G8		Cep170b	tr|D4A1G8|D4A1G8_RAT Centrosomal protein 170B OS=Rattus norvegicus OX=10116 GN=Cep170b PE=1 SV=1	48	47	42.3	171.69	0	159.89	99575020	140960000	127630100	130769900	105230100	113940000	129469900	132780000	132460000	116619900	128980000	134200000	120340000	115540000	147240000	128990000	132080000	135579900	127960000	131910100	126119900	130830000	131560000	117640000	142719900	137170000	136560000	142900000
O35761;P24388	O35761;P24388	Corticotropin-releasing factor-binding protein	Crhbp	tr|O35761|O35761_RAT Corticotropin-releasing factor-binding protein OS=Rattus norvegicus OX=10116 GN=Crhbp PE=3 SV=1;sp|P24388|CRHBP_RAT Corticotropin-releasing factor-binding protein OS=Rattus norvegicus OX=10116 GN=Crhbp PE=2 SV=1	3	3	10.9	36.15	0	5.4371	1051099	4149002	713932	1328101	1105000	2512999	827518	329134	660768	3070453	1890400	819040	3128198	1815000	2343499	1909000	287717	820231	1751899	1159734	1251600	1695300	966470	1723201	2566900	2129399	2127601	3501399	adult behavior;aggressive behavior;behavior;behavioral interaction between organisms;behavioral response to ethanol;biological regulation;cell communication;cell-cell signaling;cellular process;cellular response to alkaloid;cellular response to calcium ion;cellular response to cAMP;cellular response to chemical stimulus;cellular response to cocaine;cellular response to cytokine stimulus;cellular …	binding;corticotropin-releasing hormone binding;hormone binding;peptide binding;peptide hormone binding	axon part;axon terminus;cell part;cell projection;cell projection part;cytoplasmic membrane-bounded vesicle;cytoplasmic part;cytoplasmic vesicle;cytoskeletal part;dendrite;dense core granule;endosome;extracellular region part;extracellular space;intracellular;intracellular membrane-bounded organelle;intracellular organelle;intracellular organelle part;intracellular part;late endosome;lysosome;lyt…
Q99MZ8	Q99MZ8	LIM and SH3 domain protein 1	Lasp1	sp|Q99MZ8|LASP1_RAT LIM and SH3 domain protein 1 OS=Rattus norvegicus OX=10116 GN=Lasp1 PE=1 SV=1	15	14	59.7	29.97	0	115.01	253299900	239649900	226940100	299600000	281570000	294230200	307260100	239750100	264710000	304230100	248009900	260409900	284299800	360480100	215750100	283519900	250280000	289640100	261130100	247730000	254750000	275129900	271049800	300929900	189039900	236509900	222440100	232010000	cellular process;establishment of localization;ion transmembrane transport;ion transport;transmembrane transport;transport	binding;cation binding;ion binding;ion transmembrane transporter activity;metal ion binding;substrate-specific transmembrane transporter activity;substrate-specific transporter activity;transition metal ion binding;transmembrane transporter activity;transporter activity;zinc ion binding	adherens junction;anchoring junction;cell cortex part;cell junction;cell part;cell-substrate adherens junction;cell-substrate junction;cortical actin cytoskeleton;cortical cytoskeleton;cytoplasmic part;cytoskeletal part;cytoskeleton;extracellular membrane-bounded organelle;extracellular organelle;extracellular region part;extracellular vesicular exosome;focal adhesion;intracellular non-membrane-b…
A0A0G2K8J8;D4AE88	A0A0G2K8J8;D4AE88		Fam120b	tr|A0A0G2K8J8|A0A0G2K8J8_RAT Family with sequence similarity 120B OS=Rattus norvegicus OX=10116 GN=Fam120b PE=1 SV=1;tr|D4AE88|D4AE88_RAT Family with sequence similarity 120B OS=Rattus norvegicus OX=10116 GN=Fam120b PE=1 SV=1	15	15	26.9	85.37	0	44.503	32719990	38647980	43558980	38176010	30122010	38647980	35607980	48809000	35987020	37544000	44158000	49976980	37634990	33213000	49036020	45341000	45479020	36334000	39170980	40431980	40675980	38823020	33992000	36173000	41320980	46120000	47028000	44407990			cell part;intracellular membrane-bounded organelle;intracellular organelle;intracellular part;membrane-bounded organelle;nucleus;organelle
Q6P2A4	Q6P2A4		Lgi4	tr|Q6P2A4|Q6P2A4_RAT Leucine-rich repeat LGI family, member 4 OS=Rattus norvegicus OX=10116 GN=Lgi4 PE=2 SV=1	2	2	4.5	59.357	0.0022155	2.6829	613410	851921	174617	996989	903941	583069	638615	1141589	812660	2097399	2228440	1238839	1352516	761291	660754	1337865	1285282	613285	650686	802920	1367099	760698	653617	705240	1339717	1735752	1186306	2425657	adult behavior;adult locomotory behavior;axon ensheathment;behavior;cell maturation;cell proliferation;cellular developmental process;cellular process;developmental maturation;developmental process;ensheathment of neurons;glial cell proliferation;locomotory behavior;multicellular organismal process;myelination;myelination in peripheral nervous system;neuron maturation;peripheral nervous system ax…		extracellular region part;extracellular space
Q68FW9	Q68FW9	COP9 signalosome complex subunit 3	Cops3	sp|Q68FW9|CSN3_RAT COP9 signalosome complex subunit 3 OS=Rattus norvegicus OX=10116 GN=Cops3 PE=1 SV=1	10	10	33.1	47.859	0	323.31	84022040	110909900	117300000	117830000	118280000	109600000	119940000	119570000	142410100	105479900	90789000	98791020	94792030	106000000	102630000	127140000	92359940	110760000	112060000	112170000	101630000	107920000	87864020	112569900	75117980	95468030	82112020	82768030	catabolic process;cellular catabolic process;cellular macromolecule catabolic process;cellular macromolecule metabolic process;cellular metabolic process;cellular process;cellular protein metabolic process;chordate embryonic development;cullin deneddylation;developmental process;embryo development;embryo development ending in birth or egg hatching;in utero embryonic development;macromolecule cata…		cell part;cytoplasm;intracellular organelle part;intracellular part;macromolecular complex;nuclear part;nucleoplasm;organelle part;protein complex;signalosome
Q9JHW5	Q9JHW5	Vesicle-associated membrane protein 7	Vamp7	sp|Q9JHW5|VAMP7_RAT Vesicle-associated membrane protein 7 OS=Rattus norvegicus OX=10116 GN=Vamp7 PE=1 SV=1	8	8	37.3	24.775	0	26.808	18186010	29102000	22671010	24892010	22578010	23769010	29458980	27158000	25404010	24344010	11430000	24858990	30045010	23605010	18970990	24107010	29464980	27304990	26391010	22585990	21289990	20116010	25482010	24127000	32476020	30149020	28392010	26454000	acylglycerol transport;calcium ion-dependent exocytosis;cell activation;cell activation involved in immune response;cellular component assembly;cellular component assembly at cellular level;cellular component movement;cellular component organization;cellular component organization at cellular level;cellular component organization or biogenesis;cellular component organization or biogenesis at cell…	binding;protein binding;SNAP receptor activity;SNARE binding;syntaxin binding	apical part of cell;azurophil granule membrane;cell junction;cell part;cell projection;cell surface;cytoplasmic membrane-bounded vesicle;cytoplasmic part;cytoplasmic vesicle;cytoplasmic vesicle membrane;cytoplasmic vesicle part;endocytic vesicle;endocytic vesicle membrane;endoplasmic reticulum membrane;endoplasmic reticulum part;endosomal part;endosome membrane;extracellular membrane-bounded orga…	SNARE interactions in vesicular transport
O35821	O35821	Myb-binding protein 1A	Mybbp1a	sp|O35821|MBB1A_RAT Myb-binding protein 1A OS=Rattus norvegicus OX=10116 GN=Mybbp1a PE=1 SV=2	12	12	11.8	152.28	0	14.925	4465899	3159700	4191998	3096900	2436601	4030102	3588098	3903399	5491901	5080802	2921901	1024856	5902697	4906799	8434403	1079464	6217099	6021599	3953199	4097001	5266403	4370400	3588302	5182901	2626401	2695500	2164300	770230	biological regulation;biosynthetic process;cell communication;cell differentiation;cellular biosynthetic process;cellular developmental process;cellular macromolecule biosynthetic process;cellular macromolecule metabolic process;cellular metabolic process;cellular nitrogen compound metabolic process;cellular process;cellular response to external stimulus;cellular response to extracellular stimulu…	binding;catalytic activity;core promoter binding;DNA binding;DNA polymerase activity;DNA-directed DNA polymerase activity;nucleic acid binding;nucleotidyltransferase activity;protein binding transcription factor activity;regulatory region DNA binding;regulatory region nucleic acid binding;sequence-specific DNA binding;transcription cofactor activity;transcription corepressor activity;transcriptio…	cell part;cytoplasm;intracellular membrane-bounded organelle;intracellular non-membrane-bounded organelle;intracellular organelle;intracellular organelle part;intracellular part;macromolecular complex;membrane;membrane-bounded organelle;NLS-dependent protein nuclear import complex;non-membrane-bounded organelle;nuclear part;nucleocytoplasmic shuttling complex;nucleolus;nucleus;organelle;organelle…
D4AD15;D3ZU13;M0RD03	D4AD15;D3ZU13		Eif4g1;LOC100911431	tr|D4AD15|D4AD15_RAT Eukaryotic translation initiation factor 4 gamma, 1 OS=Rattus norvegicus OX=10116 GN=Eif4g1 PE=1 SV=2;tr|D3ZU13|D3ZU13_RAT Eukaryotic translation initiation factor 4 gamma, 1 OS=Rattus norvegicus OX=10116 GN=Eif4g1 PE=1 SV=1	31	27	25.3	175.09	0	95.684	120050000	125299900	134890000	125039900	101230000	101310000	119980000	112410100	117610000	117060000	127970000	138129900	118070000	99224940	119550000	127229900	113419900	110909900	112760000	114469900	111680100	124050000	107870000	114220000	121730000	123679900	124440000	133020000	anatomical structure development;biological regulation;developmental process;lung development;organ development;posttranscriptional regulation of gene expression;regulation of biological process;regulation of biosynthetic process;regulation of cellular biosynthetic process;regulation of cellular macromolecule biosynthetic process;regulation of cellular metabolic process;regulation of cellular pro…	binding;eukaryotic initiation factor 4E binding;nucleic acid binding;protein binding;RNA binding;translation initiation factor binding	cell part;cytoplasmic part;eukaryotic translation initiation factor 4F complex;intracellular part;macromolecular complex;membrane;protein complex	RNA transport;Viral myocarditis
P97536	P97536	Cullin-associated NEDD8-dissociated protein 1	Cand1	sp|P97536|CAND1_RAT Cullin-associated NEDD8-dissociated protein 1 OS=Rattus norvegicus OX=10116 GN=Cand1 PE=1 SV=1	47	46	40.8	136.36	0	251.86	919600500	931020200	975699800	950540600	935429700	813290500	813379700	991150700	915880500	821070200	878720300	885670400	892850200	897050500	1118600000	900659500	979920600	979389600	951229500	954609600	958280400	924959400	853830500	846030000	1122299000	965040300	1036899000	1041700000	biological regulation;biosynthetic process;cell differentiation;cellular biosynthetic process;cellular component assembly;cellular component assembly at cellular level;cellular component organization;cellular component organization at cellular level;cellular component organization or biogenesis;cellular component organization or biogenesis at cellular level;cellular developmental process;cellular…	binding;protein binding;TBP-class protein binding;transcription factor binding	cell part;cullin-RING ubiquitin ligase complex;cytoplasm;extracellular membrane-bounded organelle;extracellular organelle;extracellular region part;extracellular vesicular exosome;intracellular membrane-bounded organelle;intracellular organelle;intracellular organelle part;intracellular part;macromolecular complex;membrane;membrane-bounded organelle;membrane-bounded vesicle;nuclear part;nucleopla…
A0A140TAB3;P37285;A0A1B0GWT8	A0A140TAB3;P37285	Kinesin light chain 1	Klc1	tr|A0A140TAB3|A0A140TAB3_RAT Kinesin light chain 1 OS=Rattus norvegicus OX=10116 GN=Klc1 PE=1 SV=1;sp|P37285|KLC1_RAT Kinesin light chain 1 OS=Rattus norvegicus OX=10116 GN=Klc1 PE=1 SV=2	26	16	51.1	62.852	0	96.589	112450000	118649900	110290000	121830000	103430000	116330000	142199900	133220000	120280000	126160000	129000100	136870000	124040000	101230000	132790000	107970100	123030000	134390000	117309900	113670000	102730000	105640000	109319900	108590100	115719900	125340000	120070000	120080000	axon cargo transport;cellular component movement;cellular process;cytoskeleton-dependent intracellular transport;establishment of localization;establishment of localization in cell;establishment of protein localization;intracellular protein transport;intracellular transport;localization;macromolecule localization;microtubule-based movement;microtubule-based process;microtubule-based transport;pro…	binding;catalytic activity;cytoskeletal protein binding;hydrolase activity;hydrolase activity, acting on acid anhydrides;hydrolase activity, acting on acid anhydrides, in phosphorus-containing anhydrides;microtubule motor activity;motor activity;nucleoside-triphosphatase activity;protein binding;pyrophosphatase activity;tubulin binding	axon;cell body;cell part;cell projection;cell projection part;ciliary rootlet;cilium part;cytoplasmic membrane-bounded vesicle;cytoplasmic part;cytoplasmic vesicle;cytoskeletal part;growth cone;intracellular membrane-bounded organelle;intracellular organelle;intracellular organelle part;intracellular part;kinesin complex;macromolecular complex;membrane;membrane-bounded organelle;membrane-bounded …
Q63413;A0A0G2KAT4;Q5U216	Q63413;A0A0G2KAT4;Q5U216	Spliceosome RNA helicase Ddx39b;ATP-dependent RNA helicase DDX39A	Ddx39b;Ddx39a	sp|Q63413|DX39B_RAT Spliceosome RNA helicase Ddx39b OS=Rattus norvegicus OX=10116 GN=Ddx39b PE=2 SV=3;tr|A0A0G2KAT4|A0A0G2KAT4_RAT Spliceosome RNA helicase Ddx39b OS=Rattus norvegicus OX=10116 GN=Ddx39b PE=1 SV=1;sp|Q5U216|DX39A_RAT ATP-dependent RNA helic	15	15	47.7	49.035	0	161.21	256649900	211070100	272090000	236950000	261680000	250249900	220039900	271269900	292990000	272210100	274810000	282459900	266690100	260140100	332100100	225999900	270669900	347989800	262559800	259199800	260809900	259660100	224170100	248800000	262910000	298149900	309750100	292969800	biological regulation;cellular component assembly;cellular component assembly at cellular level;cellular component organization;cellular component organization at cellular level;cellular component organization or biogenesis;cellular component organization or biogenesis at cellular level;cellular macromolecular complex assembly;cellular macromolecular complex subunit organization;cellular macromol…	adenyl nucleotide binding;adenyl ribonucleotide binding;ATP binding;ATPase activity;ATPase activity, coupled;ATP-dependent helicase activity;ATP-dependent RNA helicase activity;binding;catalytic activity;helicase activity;hydrolase activity;hydrolase activity, acting on acid anhydrides;hydrolase activity, acting on acid anhydrides, in phosphorus-containing anhydrides;nucleic acid binding;nucleosi…	cell part;cytoplasm;intracellular non-membrane-bounded organelle;intracellular organelle;intracellular organelle part;intracellular part;macromolecular complex;membrane;non-membrane-bounded organelle;nuclear body;nuclear part;nuclear speck;nucleolus;nucleoplasm part;organelle;organelle part;protein complex;ribonucleoprotein complex;small nuclear ribonucleoprotein complex;spliceosomal complex;tran…	mRNA surveillance pathway;RNA transport;Spliceosome
F1M6X3;O88943	F1M6X3;O88943	Potassium voltage-gated channel subfamily KQT member 2	Kcnq2	tr|F1M6X3|F1M6X3_RAT Potassium voltage-gated channel subfamily KQT member 2 OS=Rattus norvegicus OX=10116 GN=Kcnq2 PE=1 SV=2;sp|O88943|KCNQ2_RAT Potassium voltage-gated channel subfamily KQT member 2 OS=Rattus norvegicus OX=10116 GN=Kcnq2 PE=1 SV=1	13	13	21.1	93.966	0	27.217	27481980	44145980	38106980	37008020	35840020	20805000	39896000	39428010	36320980	27779000	44927010	40823000	41426000	28816000	45104000	33521000	37070990	39615010	35946980	37055020	38172980	37597000	38692980	29011990	42787980	43196990	42507980	44898980	cation transport;cellular potassium ion transport;cellular process;establishment of localization;ion transmembrane transport;ion transport;metal ion transport;monovalent inorganic cation transport;potassium ion transmembrane transport;potassium ion transport;transmembrane transport;transport	binding;cation channel activity;cation transmembrane transporter activity;channel activity;delayed rectifier potassium channel activity;gated channel activity;ion channel activity;ion transmembrane transporter activity;passive transmembrane transporter activity;potassium channel activity;protein binding;protein N-terminus binding;substrate-specific channel activity;substrate-specific transmembran…	cation channel complex;cell part;integral to membrane;intrinsic to membrane;ion channel complex;macromolecular complex;membrane part;plasma membrane part;potassium channel complex;protein complex;voltage-gated potassium channel complex
O55043	O55043	Rho guanine nucleotide exchange factor 7	Arhgef7	sp|O55043|ARHG7_RAT Rho guanine nucleotide exchange factor 7 OS=Rattus norvegicus OX=10116 GN=Arhgef7 PE=1 SV=1	14	1	28.6	73.139	0.007817	2.1376	480022	1284691	1169317	2832996	589876	1111314	615017	544130	2333800	4136001	551010	432065	1560660	615126	1808923	2673899	3989099	389411	1390394	3819499	4611799	4981102	2762299	1116765	175072	556298	656106	1445727	astrocyte cell migration;biological regulation;cell migration;cell motility;cell projection assembly;cell projection organization;cellular component assembly;cellular component assembly at cellular level;cellular component movement;cellular component organization;cellular component organization at cellular level;cellular component organization or biogenesis;cellular component organization or biog…	binding;enzyme binding;enzyme regulator activity;GTPase regulator activity;guanyl-nucleotide exchange factor activity;kinase binding;nucleoside-triphosphatase regulator activity;protein binding;protein kinase binding;Ras guanyl-nucleotide exchange factor activity;Rho guanyl-nucleotide exchange factor activity;small GTPase regulator activity	adherens junction;anchoring junction;cell cortex;cell junction;cell part;cell projection;cell projection part;cell-substrate adherens junction;cell-substrate junction;cytoplasm;cytoplasmic part;focal adhesion;growth cone;intracellular part;lamellipodium;ruffle;site of polarized growth	Regulation of actin cytoskeleton
D3Z9Z0	D3Z9Z0		Ank1	tr|D3Z9Z0|D3Z9Z0_RAT Ankyrin 1 OS=Rattus norvegicus OX=10116 GN=Ank1 PE=1 SV=1	25	19	17.2	187.12	0	28.982	26148010	12716000	24739000	28293010	15315010	18730000	11979000	16728000	11888000	16385990	13635000	17292010	11647000	14079000	16474010	14702000	9764897	18846000	18536990	16848990	17024990	15181010	15342990	14001010	14003000	11825000	12469000	14164000	anatomical structure development;biological regulation;biosynthetic process;cation homeostasis;cation transport;cell development;cellular biosynthetic process;cellular developmental process;cellular metabolic process;cellular nitrogen compound biosynthetic process;cellular nitrogen compound metabolic process;cellular process;chemical homeostasis;cofactor biosynthetic process;cofactor metabolic pr…		A band;axolemma;axon part;cell cortex part;cell part;cell projection;cell projection membrane;cell projection part;contractile fiber part;cortical cytoskeleton;cytoplasmic part;cytoskeleton;endoplasmic reticulum;intracellular membrane-bounded organelle;intracellular non-membrane-bounded organelle;intracellular organelle;intracellular part;leading edge membrane;M band;membrane;membrane part;membra…
P61203	P61203	COP9 signalosome complex subunit 2	Cops2	sp|P61203|CSN2_RAT COP9 signalosome complex subunit 2 OS=Rattus norvegicus OX=10116 GN=Cops2 PE=1 SV=1	16	16	35.2	51.596	0	234.91	100760000	111520000	131449900	111580000	111340000	114380100	123890100	129780000	113200000	120639900	113739900	121960100	125660100	100950000	135320100	128240000	130750100	112030000	115590000	109410000	108310000	106820000	104170000	113000000	113490000	125660100	128400000	116840000	biological regulation;cell differentiation;cell proliferation;cellular developmental process;cellular macromolecule metabolic process;cellular metabolic process;cellular process;cellular protein metabolic process;cullin deneddylation;developmental process;macromolecule metabolic process;macromolecule modification;metabolic process;muscle cell differentiation;negative regulation of biological proc…	protein binding transcription factor activity;transcription cofactor activity;transcription corepressor activity;transcription factor binding transcription factor activity	cell part;cytoplasm;intracellular membrane-bounded organelle;intracellular organelle;intracellular organelle part;intracellular part;macromolecular complex;membrane-bounded organelle;nuclear part;nucleus;organelle;organelle part;protein complex;signalosome
P35286;A0A0H2UHN5	P35286;A0A0H2UHN5	Ras-related protein Rab-13	Rab13	sp|P35286|RAB13_RAT Ras-related protein Rab-13 OS=Rattus norvegicus OX=10116 GN=Rab13 PE=1 SV=2;tr|A0A0H2UHN5|A0A0H2UHN5_RAT Ras-related protein Rab-13 OS=Rattus norvegicus OX=10116 GN=Rab13 PE=1 SV=1	6	3	30	22.901	0	4.457	3056000	4540399	377394	734874	3503501	773018	957966	1743348	799422	3913402	1025630	696572	1248313	928726	562114	473726	4099602	2437500	3022501	4018200	1387568	3764798	2564400	4874400	188533	2163828	1009516	418672	actin cytoskeleton organization;actin filament-based process;biological regulation;carbohydrate homeostasis;cell chemotaxis;cell junction assembly;cell junction organization;cell migration;cell motility;cell projection organization;cell-cell junction assembly;cell-cell junction organization;cellular component assembly;cellular component assembly at cellular level;cellular component movement;cellu…	binding;catalytic activity;enzyme binding;GTP binding;GTPase activity;guanyl nucleotide binding;guanyl ribonucleotide binding;hydrolase activity;hydrolase activity, acting on acid anhydrides;hydrolase activity, acting on acid anhydrides, in phosphorus-containing anhydrides;kinase binding;nucleoside-triphosphatase activity;nucleotide binding;protein binding;protein kinase A binding;protein kinase …	cell junction;cell part;cell projection;cell-cell junction;cytoplasmic membrane-bounded vesicle;cytoplasmic part;cytoplasmic vesicle;cytoplasmic vesicle membrane;cytoplasmic vesicle part;endocytic vesicle;endosomal part;endosome;endosome membrane;extracellular membrane-bounded organelle;extracellular organelle;extracellular region part;extracellular vesicular exosome;Golgi apparatus part;insulin-…	Tight junction
Q9JI92	Q9JI92	Syntenin-1	Sdcbp	sp|Q9JI92|SDCB1_RAT Syntenin-1 OS=Rattus norvegicus OX=10116 GN=Sdcbp PE=1 SV=1	4	4	20.7	32.423	0	9.2443	11489010	21319000	14555000	10905000	8626399	10616000	15859000	10825010	16153000	9601599	13586000	9366104	12052990	6947698	11086000	11983000	15224000	2931702	8094600	7597905	7373300	7646496	11398000	10730000	12935000	11514000	12380000	11256990	actin cytoskeleton organization;actin filament-based process;biological regulation;cell communication;cell-cell signaling;cellular component organization;cellular component organization at cellular level;cellular component organization or biogenesis;cellular component organization or biogenesis at cellular level;cellular process;cellular response to stimulus;cytoskeleton organization;intracellula…	binding;cell adhesion molecule binding;cytokine receptor binding;ephrin receptor binding;glycoprotein binding;growth factor binding;growth factor receptor binding;identical protein binding;interleukin-5 receptor binding;neurexin family protein binding;protein binding;protein C-terminus binding;protein dimerization activity;protein heterodimerization activity;protein homodimerization activity;rece…	blood microparticle;cell part;cytoplasmic membrane-bounded vesicle;cytoplasmic part;cytoplasmic vesicle;extracellular membrane-bounded organelle;extracellular organelle;extracellular region part;extracellular vesicular exosome;interleukin-5 receptor complex;intracellular membrane-bounded organelle;intracellular organelle;intracellular part;macromolecular complex;melanosome;membrane part;membrane-…
G3V7R1;O08587	G3V7R1;O08587	Nuclear pore complex protein Nup50	Npap60;Nup50	tr|G3V7R1|G3V7R1_RAT Nuclear pore complex protein Nup50 OS=Rattus norvegicus OX=10116 GN=Nup50 PE=1 SV=1;sp|O08587|NUP50_RAT Nuclear pore complex protein Nup50 OS=Rattus norvegicus OX=10116 GN=Nup50 PE=2 SV=2	3	3	10.7	49.748	0	4.5342	1524664	938730	78715	1210813	1491000	2223999	144030	860938	1074115	472560	925056	929258	538113	3244199	909566	478518	1165099	891492	1739222	949169	1340679	1234201	1036313	2555702	803150	267270	579351	838530	establishment of localization;establishment of localization in cell;establishment of protein localization;establishment of RNA localization;intracellular transport;mRNA transport;nucleic acid transport;nucleobase-containing compound transport;protein transport;RNA transport;transport		cell part;intracellular organelle part;intracellular part;macromolecular complex;membrane;membrane part;nuclear membrane;nuclear part;nuclear pore;organelle membrane;organelle part;pore complex;protein complex	RNA transport
A0A0G2JTD7;F1LNR1;F1LNR0;F1LNQ9;A0A0G2JUI5;A0A1B0GWS3;A0A1B0GWM1;A0A1B0GWX9	A0A0G2JTD7;F1LNR1;F1LNR0;F1LNQ9;A0A0G2JUI5		Clasp1	tr|A0A0G2JTD7|A0A0G2JTD7_RAT Cytoplasmic linker-associated protein 1 OS=Rattus norvegicus OX=10116 GN=Clasp1 PE=1 SV=1;tr|F1LNR1|F1LNR1_RAT Cytoplasmic linker-associated protein 1 OS=Rattus norvegicus OX=10116 GN=Clasp1 PE=1 SV=3;tr|F1LNR0|F1LNR0_RAT Cytop	39	36	33.1	161	0	101.39	53210970	63357970	55586000	53209000	44861010	48845980	56849980	53890980	50625970	50640020	55351980	55595030	55146000	48789000	50621020	58254030	54604000	61443010	58166990	53440020	58467990	61486970	52874990	49853970	75504990	58959030	72112040	63752970	biological regulation;cell cycle process;cell division;cellular component organization;cellular component organization at cellular level;cellular component organization or biogenesis;cellular component organization or biogenesis at cellular level;cellular process;cytoskeleton organization;establishment of localization;establishment of localization in cell;establishment of organelle localization;e…		cell cortex part;cell part;centrosomal corona;chromosomal part;cortical cytoskeleton;cortical microtubule cytoskeleton;cytoplasmic microtubule;cytoplasmic part;cytoskeletal part;cytoskeleton;extracellular membrane-bounded organelle;extracellular organelle;extracellular region part;extracellular vesicular exosome;Golgi apparatus;intracellular membrane-bounded organelle;intracellular non-membrane-b…
A0A0G2KAW2;O35412;F1LS65;D3ZQP5;A0A0G2K2Z9	A0A0G2KAW2;O35412;F1LS65	Signal-induced proliferation-associated 1-like protein 1	Sipa1l1	tr|A0A0G2KAW2|A0A0G2KAW2_RAT Signal-induced proliferation-associated 1 like 1, isoform CRA_b OS=Rattus norvegicus OX=10116 GN=Sipa1l1 PE=1 SV=1;sp|O35412|SI1L1_RAT Signal-induced proliferation-associated 1-like protein 1 OS=Rattus norvegicus OX=10116 GN=Si	36	35	28.3	197.12	0	68.5	47009970	50380990	41672970	45575990	38388020	45174000	42401000	41628980	46120000	41105980	46095980	45745010	41279980	39310020	52051980	40817010	42630000	49628020	49079020	42142020	39834020	43257000	43552010	41784030	58685990	47862990	47008980	51943020	actin cytoskeleton organization;actin cytoskeleton reorganization;actin filament-based process;biological regulation;cell surface receptor linked signaling pathway;cellular component organization;cellular component organization at cellular level;cellular component organization or biogenesis;cellular component organization or biogenesis at cellular level;cellular process;cellular response to stimu…	actin binding;actin filament binding;binding;cytoskeletal protein binding;enzyme activator activity;enzyme binding;enzyme regulator activity;GTPase activator activity;GTPase regulator activity;kinase binding;nucleoside-triphosphatase regulator activity;protein binding;protein complex binding;protein kinase binding;ubiquitin protein ligase binding	cell body;cell junction;cell part;cell projection;cell projection part;cytoplasm;cytoskeletal part;cytoskeleton;dendritic spine;intracellular non-membrane-bounded organelle;intracellular organelle;intracellular organelle part;intracellular part;macromolecular complex;membrane;neuron projection;neuron spine;neuronal cell body;non-membrane-bounded organelle;organelle;organelle part;postsynaptic den…
O08700	O08700	Vacuolar protein sorting-associated protein 45	Vps45	sp|O08700|VPS45_RAT Vacuolar protein sorting-associated protein 45 OS=Rattus norvegicus OX=10116 GN=Vps45 PE=1 SV=1	17	17	30.5	64.893	0	31.807	70668970	70138980	96711980	78041960	83628950	78012050	81216020	85995030	99999960	81926050	86600060	84680000	87592040	67606040	91158000	75020020	94424050	87135000	77233970	79829980	79515980	72813010	85214010	75161980	86511020	81649020	88307020	91296940	cellular process;establishment of localization;establishment of protein localization;membrane docking;protein transport;transport;vesicle docking;vesicle docking involved in exocytosis		cell part;cytoplasmic part;endosomal part;endosome membrane;Golgi apparatus;Golgi apparatus part;Golgi membrane;integral to membrane;intracellular membrane-bounded organelle;intracellular organelle;intracellular organelle part;intracellular part;intrinsic to membrane;membrane;membrane part;membrane-bounded organelle;organelle;organelle membrane;organelle part	Endocytosis
A0A1W2Q5Z2;G3V7A9	A0A1W2Q5Z2;G3V7A9	Claudin	Cldn10	tr|A0A1W2Q5Z2|A0A1W2Q5Z2_RAT Claudin OS=Rattus norvegicus OX=10116 GN=Cldn10 PE=3 SV=1;tr|G3V7A9|G3V7A9_RAT Claudin OS=Rattus norvegicus OX=10116 GN=Cldn10 PE=3 SV=1	1	1	6.8	20.329	0.0002208	3.7847	1591801	1886799	1548501	1747100	1565100	888606	1377058	1253598	1589601	1217103	942068	941553	1386100	1913500	651020	458780	781842	512390	1317400	1275567	643090	1093444	1165400	909805	706910	679040	710720	461283		structural molecule activity	cell junction;cell part;cell-cell junction;cytoplasm;integral to membrane;intracellular part;intrinsic to membrane;membrane;membrane part;occluding junction;plasma membrane;tight junction	Cell adhesion molecules (CAMs);Hepatitis C;Leukocyte transendothelial migration;Tight junction
P86173;A0A0G2JW70	P86173;A0A0G2JW70	Actin-like protein 6B	Actl6b	sp|P86173|ACL6B_RAT Actin-like protein 6B OS=Rattus norvegicus OX=10116 GN=Actl6b PE=1 SV=2;tr|A0A0G2JW70|A0A0G2JW70_RAT Actin-like protein 6B OS=Rattus norvegicus OX=10116 GN=Actl6b PE=3 SV=1	7	6	24.6	46.891	0	18.144	20032010	36505020	17070000	21911010	22503010	21444000	18713990	23260980	24022000	30039010	22829000	27012010	27906990	31528980	31589980	43002000	33282980	28670010	29379990	25918000	28808000	27038980	20128990	25509010	32567000	34179020	36083010	29542020	anatomical structure development;biological regulation;biosynthetic process;cellular biosynthetic process;cellular component organization;cellular component organization at cellular level;cellular component organization or biogenesis;cellular component organization or biogenesis at cellular level;cellular macromolecule biosynthetic process;cellular macromolecule metabolic process;cellular metabol…		cell part;chromatin remodeling complex;intracellular non-membrane-bounded organelle;intracellular organelle;intracellular organelle part;intracellular part;macromolecular complex;nBAF complex;non-membrane-bounded organelle;nuclear part;nucleolus;organelle;organelle part;protein complex;SWI/SNF complex;SWI/SNF-type complex
A0A0G2JZM8;Q99JD4	A0A0G2JZM8;Q99JD4	CLIP-associating protein 2	Clasp2	tr|A0A0G2JZM8|A0A0G2JZM8_RAT CLIP-associating protein 2 OS=Rattus norvegicus OX=10116 GN=Clasp2 PE=1 SV=1;sp|Q99JD4|CLAP2_RAT CLIP-associating protein 2 OS=Rattus norvegicus OX=10116 GN=Clasp2 PE=1 SV=1	43	40	37.3	164.69	0	197.6	255929900	256189900	263680000	267040100	262769900	230580100	272930100	287500200	266480100	264270100	277790000	293139900	294760100	253069900	274609900	270530000	244609900	278770100	266430000	272219800	259380200	271220100	270260100	254410100	287090000	282850100	278580000	271339900	biological regulation;cell cycle phase;cell cycle process;cell division;cell migration;cell motility;cellular component movement;cellular component organization;cellular component organization at cellular level;cellular component organization or biogenesis;cellular component organization or biogenesis at cellular level;cellular process;cytoskeleton organization;establishment or maintenance of cel…	binding;cytoskeletal protein binding;microtubule binding;microtubule plus-end binding;protein binding;tubulin binding	cell part;cell projection membrane;cell projection part;chromosomal part;condensed chromosome kinetochore;cytoplasmic microtubule;cytoplasmic part;cytoskeletal part;Golgi apparatus part;intracellular non-membrane-bounded organelle;intracellular organelle;intracellular organelle part;intracellular part;kinetochore;leading edge membrane;macromolecular complex;membrane;membrane part;microtubule;micr…
G3V7N9;P31721	G3V7N9;P31721	Complement C1q subcomponent subunit B	C1qb	tr|G3V7N9|G3V7N9_RAT Complement C1q subcomponent subunit B OS=Rattus norvegicus OX=10116 GN=C1qb PE=1 SV=1;sp|P31721|C1QB_RAT Complement C1q subcomponent subunit B OS=Rattus norvegicus OX=10116 GN=C1qb PE=1 SV=2	2	2	7.5	26.647	0.0016393	2.865	1703199	1552644	2744702	3203699	2286800	3323202	1964101	1974100	5469402	6032300	2723001	2705901	1875201	2652099	4694799	1567900	2529399	814058	2048701	638729	1021759	2052801	1065101	562953	3287200	2771301	5933399	1806301	activation of immune response;aging;anatomical structure development;biological regulation;brain development;complement activation;complement activation, classical pathway;defense response;developmental process;humoral immune response;immune effector process;immune response;immune system process;innate immune response;inner ear development;macromolecule metabolic process;metabolic process;organ d…		blood microparticle;collagen;complement component C1 complex;extracellular matrix part;extracellular membrane-bounded organelle;extracellular organelle;extracellular region part;extracellular vesicular exosome;macromolecular complex;membrane-bounded organelle;membrane-bounded vesicle;organelle;protein complex;vesicle	Chagas disease (American trypanosomiasis);Complement and coagulation cascades;Prion diseases;Staphylococcus aureus infection;Systemic lupus erythematosus
F1LST1;A0A096P6L8;P04937	F1LST1;A0A096P6L8;P04937	Fibronectin;Anastellin	Fn1	tr|F1LST1|F1LST1_RAT Fibronectin OS=Rattus norvegicus OX=10116 GN=Fn1 PE=1 SV=3;tr|A0A096P6L8|A0A096P6L8_RAT Fibronectin OS=Rattus norvegicus OX=10116 GN=Fn1 PE=1 SV=2;sp|P04937|FINC_RAT Fibronectin OS=Rattus norvegicus OX=10116 GN=Fn1 PE=1 SV=2	13	13	7.5	262.75	0	19.184	40678020	2828901	4451298	846930	8127499	2378420	4269497	3795202	2358399	13365010	6872803	1311399	3091602	3874299	3535799	473354	1904500	3444799	3156402	5114201	6480596	2591601	4780602	4387699	837503	1396101	321661	3733300	acute inflammatory response;acute-phase response;anatomical structure formation involved in morphogenesis;angiogenesis;biological adhesion;biological regulation;carbohydrate homeostasis;cell activation;cell adhesion;cell migration;cell motility;cell-matrix adhesion;cell-substrate adhesion;cellular chemical homeostasis;cellular component movement;cellular component organization;cellular component …	binding;carbohydrate binding;cation binding;enzyme binding;extracellular matrix structural constituent;glycosaminoglycan binding;heparin binding;ion binding;mercury ion binding;metal ion binding;pattern binding;polysaccharide binding;protease binding;protein binding;structural molecule activity;transition metal ion binding	basement membrane;extracellular matrix;extracellular matrix part;extracellular region;extracellular region part;extracellular space;proteinaceous extracellular matrix
O70511	O70511	Ankyrin-3	Ank3	sp|O70511|ANK3_RAT Ankyrin-3 OS=Rattus norvegicus OX=10116 GN=Ank3 PE=1 SV=3	69	2	34.5	284.44	0	251.1	236990100	268900100	291260100	274099900	279650100	253950100	265660100	292890000	290430000	236150000	299890100	335220200	276380000	251600100	301599800	260469800	297709900	281539800	292350000	292739800	281590100	292820000	297670200	269839900	295960000	303920200	324449900	329680100	biological regulation;cation homeostasis;cellular chemical homeostasis;cellular component assembly;cellular component assembly at cellular level;cellular component organization;cellular component organization at cellular level;cellular component organization or biogenesis;cellular component organization or biogenesis at cellular level;cellular homeostasis;cellular ion homeostasis;cellular localiz…	binding;binding, bridging;cadherin binding;cell adhesion molecule binding;cytoskeletal protein binding;ion channel binding;protein binding;protein binding, bridging;spectrin binding	axon part;cell junction;cell part;cell projection;cell projection part;cell surface;cell-cell contact zone;cell-cell junction;contractile fiber part;costamere;cytoplasmic part;cytoskeleton;dendrite;endoplasmic reticulum;initial segment;intercalated disc;intracellular membrane-bounded organelle;intracellular non-membrane-bounded organelle;intracellular organelle;intracellular part;lysosome;lytic v…
P49793;F1LPQ1	P49793	Nuclear pore complex protein Nup98-Nup96;Nuclear pore complex protein Nup98;Nuclear pore complex protein Nup96	Nup98	sp|P49793|NUP98_RAT Nuclear pore complex protein Nup98-Nup96 OS=Rattus norvegicus OX=10116 GN=Nup98 PE=1 SV=2	8	8	6.2	197.28	0	7.2888	3246099	1089038	3624198	3402199	685090	2605301	2589300	3132498	2618901	3107600	3861699	3125400	2894200	2266301	4417599	5525000	3878701	2936500	2409000	1380700	2463101	1638981	2542101	2284999	2877299	5377604	4127698	2691800	biosynthetic process;cellular biosynthetic process;cellular component assembly;cellular component assembly at cellular level;cellular component organization;cellular component organization at cellular level;cellular component organization or biogenesis;cellular component organization or biogenesis at cellular level;cellular macromolecular complex assembly;cellular macromolecular complex subunit o…	binding;peptide binding;structural constituent of nuclear pore;structural molecule activity	cell part;chromosomal part;inclusion body;intracellular non-membrane-bounded organelle;intracellular organelle;intracellular organelle part;intracellular part;kinetochore;macromolecular complex;membrane;membrane part;non-membrane-bounded organelle;nuclear inclusion body;nuclear membrane;nuclear part;nuclear periphery;nuclear pore;nucleoplasm;Nup107-160 complex;organelle;organelle membrane;organel…	RNA transport
Q9QUR2	Q9QUR2	Dynactin subunit 4	Dctn4	sp|Q9QUR2|DCTN4_RAT Dynactin subunit 4 OS=Rattus norvegicus OX=10116 GN=Dctn4 PE=1 SV=1	17	17	45.2	53.088	0	94.144	100460000	106619900	112330000	96184970	87048990	87363050	95494040	92914990	95979060	73891960	97703980	113960000	99327060	95238980	112160100	83474970	105430000	106540000	95723960	99878010	101809900	95281040	93453980	84967980	108570000	98940020	115490100	108880000	establishment of localization;establishment of localization in cell;establishment of nucleus localization;establishment of organelle localization;nuclear migration		cell cortex;cell part;centrosome;cytoplasmic dynein complex;cytoplasmic part;cytoskeletal part;dynactin complex;dynein complex;intracellular non-membrane-bounded organelle;intracellular organelle;intracellular organelle part;intracellular part;macromolecular complex;microtubule associated complex;microtubule organizing center;non-membrane-bounded organelle;organelle;organelle part;protein complex	Huntington's disease;Vasopressin-regulated water reabsorption
Q9ES73;A0A0G2K9W5	Q9ES73	Melanoma-associated antigen D1	Maged1	sp|Q9ES73|MAGD1_RAT Melanoma-associated antigen D1 OS=Rattus norvegicus OX=10116 GN=Maged1 PE=1 SV=3	5	5	9.4	85.797	0	14.794	2572199	3973298	3944600	6502902	3819600	9288601	3790399	4491798	5319599	5879697	3431902	5439498	5492598	5737300	1958000	2474600	4742799	3876399	4748998	4999899	4066302	3854598	3347198	5339200	2894001	3672698	3343501	2775001	biological regulation;cellular macromolecule metabolic process;cellular metabolic process;cellular process;cellular protein metabolic process;circadian regulation of gene expression;circadian rhythm;JUN phosphorylation;macromolecule metabolic process;macromolecule modification;metabolic process;negative regulation of biological process;negative regulation of biosynthetic process;negative regulati…	catalytic activity;JUN kinase activity;kinase activity;MAP kinase activity;molecular transducer activity;phosphotransferase activity, alcohol group as acceptor;protein binding transcription factor activity;protein kinase activity;protein serine/threonine kinase activity;receptor signaling protein activity;receptor signaling protein serine/threonine kinase activity;SAP kinase activity;signal trans…	cell part;chromatin;chromosomal part;cytoplasmic part;cytosol;intracellular membrane-bounded organelle;intracellular organelle;intracellular organelle part;intracellular part;macromolecular complex;membrane;membrane-bounded organelle;nucleus;organelle;organelle part;plasma membrane;protein complex	Neurotrophin signaling pathway
A0A0G2JYT1;F1LPE9;Q811U3	A0A0G2JYT1;F1LPE9;Q811U3	ELKS/Rab6-interacting/CAST family member 1	Erc1	tr|A0A0G2JYT1|A0A0G2JYT1_RAT ELKS/Rab6-interacting/CAST family member 1 OS=Rattus norvegicus OX=10116 GN=Erc1 PE=1 SV=1;tr|F1LPE9|F1LPE9_RAT ELKS/Rab6-interacting/CAST family member 1 OS=Rattus norvegicus OX=10116 GN=Erc1 PE=1 SV=1;sp|Q811U3|RB6I2_RAT ELKS	24	15	21.1	128.32	0	31.712	24432000	14112990	27638990	30164010	18356010	15399000	24775000	1705401	17216000	18008000	30330000	21555990	22014000	19367010	21763000	23671020	16596010	23469000	18969990	18352010	17680000	17073990	12069000	16417000	23080010	21030990	22171990	20335000	cellular macromolecule metabolic process;cellular metabolic process;cellular process;cellular protein metabolic process;endosome transport;establishment of localization;establishment of localization in cell;establishment of protein localization;I-kappaB phosphorylation;intracellular transport;macromolecule metabolic process;macromolecule modification;metabolic process;phosphate-containing compoun…	binding;enzyme binding;GTPase binding;PDZ domain binding;protein binding;protein domain specific binding;Rab GTPase binding;Ras GTPase binding;small GTPase binding	cell part;cytoplasm;cytoplasmic part;cytosolic part;Golgi apparatus part;Golgi membrane;IkappaB kinase complex;intracellular organelle part;intracellular part;macromolecular complex;membrane;organelle membrane;organelle part;presynaptic active zone;protein complex;synapse;synapse part
D3ZWS2	D3ZWS2		LOC690000	tr|D3ZWS2|D3ZWS2_RAT Similar to CG3740-PA OS=Rattus norvegicus OX=10116 GN=LOC690000 PE=1 SV=1	3	3	19.9	15.07	0.001052	3.1927	5531600	15144010	11370000	12669000	89569010	48224020	10811010	12864010	13441010	5517999	12880000	13745010	5016001	63823980	5216000	13105000	10743990	10077000	11866000	13202000	12254000	13803990	12302000	11127010	11127010	11243000	10953000	10046000			cell part;cytoplasmic part;endoplasmic reticulum;intracellular membrane-bounded organelle;intracellular organelle;intracellular part;membrane-bounded organelle;mitochondrion;organelle
P43138	P43138	DNA-(apurinic or apyrimidinic site) lyase;DNA-(apurinic or apyrimidinic site) lyase, mitochondrial	Apex1	sp|P43138|APEX1_RAT DNA-(apurinic or apyrimidinic site) lyase OS=Rattus norvegicus OX=10116 GN=Apex1 PE=1 SV=2	8	8	32.8	35.538	0	68.663	49702020	38692980	45456000	45981000	52130000	39113020	57577020	51984990	44903020	36241980	34299020	31783990	51569000	50012010	55323010	27297020	43990010	47989020	44556010	36276010	37551000	37544990	46698020	37617980	43082980	53189020	48279010	50172010	aging;base-excision repair;biological regulation;biosynthetic process;cell redox homeostasis;cellular biosynthetic process;cellular homeostasis;cellular macromolecule biosynthetic process;cellular macromolecule metabolic process;cellular metabolic process;cellular nitrogen compound metabolic process;cellular process;cellular response to cAMP;cellular response to chemical stimulus;cellular respons…	3'-5' exonuclease activity;3'-5'-exodeoxyribonuclease activity;binding;carbon-oxygen lyase activity;catalytic activity;cation binding;chromatin binding;chromatin DNA binding;damaged DNA binding;deoxyribonuclease activity;DNA binding;DNA-(apurinic or apyrimidinic site) lyase activity;double-stranded DNA specific 3'-5' exodeoxyribonuclease activity;double-stranded DNA specific exodeoxyribonuclease …	cell part;centrosome;cytoplasm;cytoplasmic part;cytoskeletal part;endoplasmic reticulum;intracellular membrane-bounded organelle;intracellular non-membrane-bounded organelle;intracellular organelle;intracellular organelle part;intracellular part;macromolecular complex;membrane-bounded organelle;microtubule organizing center;mitochondrion;non-membrane-bounded organelle;nuclear body;nuclear part;nu…	Base excision repair
D4A188	D4A188		Rgma	tr|D4A188|D4A188_RAT RGM domain family, member A (Predicted), isoform CRA_a OS=Rattus norvegicus OX=10116 GN=Rgma PE=4 SV=1	5	5	14.7	49.301	0	10.192	3918802	1042901	1790199	3883401	1605500	2645400	3885199	3822702	2951700	2636800	2651300	2486199	2048200	1927600	1246000	1380200	528291	1902900	1436300	1989701	1954801	2518401	1779100	2717402	975868	1341588	1462374	1529000	anatomical structure formation involved in morphogenesis;biological regulation;BMP signaling pathway;cell surface receptor linked signaling pathway;cellular process;cellular response to stimulus;developmental process;enzyme linked receptor protein signaling pathway;negative regulation of axonogenesis;negative regulation of biological process;negative regulation of cell development;negative regula…	coreceptor activity;molecular transducer activity;receptor activity;signal transducer activity;signaling receptor activity	cell part;cell surface;membrane;plasma membrane
G3V6C9;O54874;A0A0G2K5Z1	G3V6C9;O54874;A0A0G2K5Z1	Non-specific serine/threonine protein kinase;Serine/threonine-protein kinase MRCK alpha	Cdc42bpa	tr|G3V6C9|G3V6C9_RAT Non-specific serine/threonine protein kinase OS=Rattus norvegicus OX=10116 GN=Cdc42bpa PE=1 SV=1;sp|O54874|MRCKA_RAT Serine/threonine-protein kinase MRCK alpha OS=Rattus norvegicus OX=10116 GN=Cdc42bpa PE=1 SV=1;tr|A0A0G2K5Z1|A0A0G2K5Z	33	28	26.2	197.03	0	43.546	21728010	27537990	26988980	26534000	19498010	18434000	23292990	25143020	33479990	32851020	26752990	21842000	25818000	26232010	33041010	21644000	21923990	28820990	23127010	17714000	21732000	14013010	25396010	24814990	32636990	28219010	32071990	27326010	actin cytoskeleton organization;actin cytoskeleton reorganization;actin filament-based process;actomyosin structure organization;biological regulation;cell migration;cell motility;cellular component movement;cellular component organization;cellular component organization at cellular level;cellular component organization or biogenesis;cellular component organization or biogenesis at cellular level…	adenyl nucleotide binding;adenyl ribonucleotide binding;ATP binding;binding;catalytic activity;cation binding;identical protein binding;ion binding;kinase activity;magnesium ion binding;metal ion binding;nucleotide binding;phosphotransferase activity, alcohol group as acceptor;protein binding;protein kinase activity;protein serine/threonine kinase activity;purine nucleotide binding;purine ribonuc…	actomyosin;cell junction;cell leading edge;cell part;cell-cell junction;cytoplasm;cytoskeletal part;extracellular membrane-bounded organelle;extracellular organelle;extracellular region part;extracellular vesicular exosome;intracellular organelle part;intracellular part;membrane-bounded organelle;membrane-bounded vesicle;organelle;organelle part;vesicle
F1LN59	F1LN59		Eif4g2	tr|F1LN59|F1LN59_RAT Eukaryotic translation initiation factor 4, gamma 2 OS=Rattus norvegicus OX=10116 GN=Eif4g2 PE=1 SV=2	20	20	27.4	102.11	0	92.52	44247000	39955010	43737980	32176980	35588020	40166010	30247990	41899980	48145980	34386010	40413000	40199000	39892990	33604020	40626000	37041990	36415990	39567020	38127990	34938980	39844020	28996000	34235000	30291010	45679020	41937000	39195020	41356010		binding;nucleic acid binding;RNA binding
A2RRU1	A2RRU1	Glycogen [starch] synthase, muscle	Gys1	sp|A2RRU1|GYS1_RAT Glycogen [starch] synthase, muscle OS=Rattus norvegicus OX=10116 GN=Gys1 PE=1 SV=1	12	11	21	84.071	0	25.083	17757000	16022010	20116010	15093990	12499000	15697010	15802010	20476990	15337010	14836010	18445000	18101000	19266010	4401701	21392010	12897010	18358000	22873990	15413990	15365000	18535010	18382000	13823000	12873990	18668000	22487990	19886010	19001990	anatomical structure development;biosynthetic process;carbohydrate biosynthetic process;carbohydrate metabolic process;cellular biosynthetic process;cellular carbohydrate biosynthetic process;cellular carbohydrate metabolic process;cellular glucan metabolic process;cellular macromolecule biosynthetic process;cellular macromolecule metabolic process;cellular metabolic process;cellular polysacchari…	binding;carbohydrate binding;catalytic activity;glucose binding;glucosyltransferase activity;glycogen (starch) synthase activity;monosaccharide binding;sugar binding;transferase activity;transferase activity, transferring glycosyl groups;transferase activity, transferring hexosyl groups;UDP-glucosyltransferase activity;UDP-glycosyltransferase activity	cell part;cytoplasm;inclusion body;intracellular part;membrane	Insulin signaling pathway;Starch and sucrose metabolism
P23514	P23514	Coatomer subunit beta	Copb1	sp|P23514|COPB_RAT Coatomer subunit beta OS=Rattus norvegicus OX=10116 GN=Copb1 PE=1 SV=1	20	20	27.7	107.01	0	61.566	68440950	63250000	68308980	69947020	65241980	57229970	61309040	79666980	78724040	64219000	67805020	73527980	68231980	62966000	88468980	75744950	84879960	63897000	67823040	72798000	71571040	65056960	76932010	65756000	79537950	76135000	75881970	78426000	cellular process;establishment of localization;establishment of localization in cell;establishment of protein localization;Golgi vesicle transport;intracellular protein transport;intracellular transport;intra-Golgi vesicle-mediated transport;protein transport;retrograde vesicle-mediated transport, Golgi to ER;transport;vesicle-mediated transport	structural molecule activity	cell part;COPI vesicle coat;cytoplasmic membrane-bounded vesicle;cytoplasmic part;cytoplasmic vesicle;cytoplasmic vesicle part;endoplasmic reticulum;endoplasmic reticulum-Golgi intermediate compartment;Golgi apparatus;Golgi apparatus part;Golgi-associated vesicle;intracellular membrane-bounded organelle;intracellular organelle;intracellular organelle part;intracellular part;macromolecular complex…
P05197	P05197	Elongation factor 2	Eef2	sp|P05197|EF2_RAT Elongation factor 2 OS=Rattus norvegicus OX=10116 GN=Eef2 PE=1 SV=4	41	40	51.9	95.283	0	323.31	890590200	904710000	944230500	950280400	918300500	802180400	1034800000	911519700	898259800	998939800	970020000	921959700	905299800	915059900	893199600	939719700	1001801000	906060200	903310400	921809800	877169600	904609500	965760200	873660500	1014100000	913830400	1025001000	995230300	biosynthetic process;cell differentiation;cellular biosynthetic process;cellular developmental process;cellular macromolecule biosynthetic process;cellular macromolecule metabolic process;cellular metabolic process;cellular process;developmental process;hemopoietic progenitor cell differentiation;macromolecule biosynthetic process;macromolecule metabolic process;metabolic process;translational el…	binding;catalytic activity;GTP binding;GTPase activity;guanyl nucleotide binding;guanyl ribonucleotide binding;hydrolase activity;hydrolase activity, acting on acid anhydrides;hydrolase activity, acting on acid anhydrides, in phosphorus-containing anhydrides;nucleic acid binding;nucleoside-triphosphatase activity;nucleotide binding;purine nucleotide binding;purine ribonucleoside triphosphate bind…	aggresome;cell part;cytoplasm;extracellular membrane-bounded organelle;extracellular organelle;extracellular region part;extracellular vesicular exosome;inclusion body;intracellular membrane-bounded organelle;intracellular organelle;intracellular part;macromolecular complex;membrane;membrane-bounded organelle;membrane-bounded vesicle;nucleus;organelle;plasma membrane;polysome;ribonucleoprotein co…
G3V9M3	G3V9M3		Wdr47	tr|G3V9M3|G3V9M3_RAT RCG28460 OS=Rattus norvegicus OX=10116 GN=Wdr47 PE=1 SV=1	33	33	48.6	102.38	0	169.7	107130000	125320000	129390000	108080000	108120000	105650100	112100000	121210000	108910000	120960000	117140100	109520000	108300000	109400000	144850100	127200000	139770000	116250000	125110100	116580000	126569900	121140000	118390000	115570000	136879900	132550100	125730000	125310000
Q68FQ0	Q68FQ0	T-complex protein 1 subunit epsilon	Cct5	sp|Q68FQ0|TCPE_RAT T-complex protein 1 subunit epsilon OS=Rattus norvegicus OX=10116 GN=Cct5 PE=1 SV=1	31	31	57.5	59.536	0	118.02	481279700	537350200	645299700	552719800	531349700	505449800	551880100	582240000	573200000	536039700	617980400	599639900	581240200	505070300	626099600	554930300	589210000	534239800	583459800	537990000	513720000	536090000	516480100	544690200	595879700	575579900	616350100	559300200	binding of sperm to zona pellucida;cell recognition;cell-cell recognition;cellular macromolecule metabolic process;cellular metabolic process;cellular process;cellular process involved in reproduction;cellular protein metabolic process;macromolecule metabolic process;metabolic process;multi-organism process;primary metabolic process;protein folding;protein metabolic process;reproductive process;r…	adenyl nucleotide binding;adenyl ribonucleotide binding;ATP binding;binding;G-protein beta-subunit binding;nucleotide binding;protein binding;purine nucleotide binding;purine ribonucleoside triphosphate binding;purine ribonucleotide binding;ribonucleotide binding	cell body;cell part;centrosome;chaperonin-containing T-complex;cytoplasmic part;cytoskeletal part;cytosolic part;extracellular membrane-bounded organelle;extracellular organelle;extracellular region part;extracellular vesicular exosome;intracellular non-membrane-bounded organelle;intracellular organelle;intracellular organelle part;intracellular part;macromolecular complex;membrane-bounded organe…
D3ZNI9;F1LSG1;Q9Z258	D3ZNI9;F1LSG1;Q9Z258	Potassium channel subfamily T member 1	Kcnt1	tr|D3ZNI9|D3ZNI9_RAT Potassium channel subfamily T member 1 OS=Rattus norvegicus OX=10116 GN=Kcnt1 PE=4 SV=2;tr|F1LSG1|F1LSG1_RAT Potassium channel subfamily T member 1 OS=Rattus norvegicus OX=10116 GN=Kcnt1 PE=4 SV=2;sp|Q9Z258|KCNT1_RAT Potassium channel	3	3	4.4	137	0.0028067	2.6383	2448801	4346303	1019299	2176401	1186063	1077001	1069095	799381	1864901	1004500	1764500	2466001	1285700	1598264	3448398	1451380	678954	2053300	1761600	2610242	834421	1258465	1976701	911088	779101	418088	961241	514873	cation transport;cellular potassium ion transport;cellular process;establishment of localization;ion transmembrane transport;ion transport;metal ion transport;monovalent inorganic cation transport;potassium ion transmembrane transport;potassium ion transport;transmembrane transport;transport	calcium activated cation channel activity;calcium-activated potassium channel activity;cation channel activity;cation transmembrane transporter activity;channel activity;gated channel activity;ion channel activity;ion gated channel activity;ion transmembrane transporter activity;passive transmembrane transporter activity;potassium channel activity;substrate-specific channel activity;substrate-spe…	cation channel complex;cell part;integral to membrane;intrinsic to membrane;ion channel complex;macromolecular complex;membrane;membrane part;plasma membrane part;potassium channel complex;protein complex;voltage-gated potassium channel complex
D4ABZ9;D3ZX87;P62902;D3ZK34;D3ZU04;D3ZKU5;D3Z8W1;D3ZZ60;D4ACQ2;D4A172;F1LVW2;D3ZVF5;A0A0G2K7E3;D3ZLA5;D3ZAC7;D3ZVY6	D4ABZ9;D3ZX87;P62902;D3ZK34;D3ZU04;D3ZKU5;D3Z8W1;D3ZZ60;D4ACQ2	60S ribosomal protein L31	Rpl31l4;LOC100910017;Rpl31;RGD1565894;LOC102550734;RGD1564839;LOC680384;LOC681356;LOC690384	tr|D4ABZ9|D4ABZ9_RAT Uncharacterized protein OS=Rattus norvegicus OX=10116 PE=4 SV=3;tr|D3ZX87|D3ZX87_RAT Uncharacterized protein OS=Rattus norvegicus OX=10116 PE=4 SV=2;sp|P62902|RL31_RAT 60S ribosomal protein L31 OS=Rattus norvegicus OX=10116 GN=Rpl31 PE	3	3	25.6	14.47	0	15.977	8341397	22843010	16225990	33522990	23374990	21588990	23133990	22631000	22394000	12944990	16891010	1065675	23453990	26893990	9413600	34174000	26966010	18732010	19488990	21499010	21270010	21253010	17344990	24086010	11512000	22220000	12139000	10382000	biosynthetic process;cellular biosynthetic process;cellular macromolecule biosynthetic process;cellular macromolecule metabolic process;cellular metabolic process;cellular process;cellular protein metabolic process;macromolecule biosynthetic process;macromolecule metabolic process;metabolic process;primary metabolic process;protein metabolic process;translation	structural constituent of ribosome;structural molecule activity	adherens junction;anchoring junction;cell junction;cell part;cell-substrate adherens junction;cell-substrate junction;cytoplasmic part;cytosolic large ribosomal subunit;extracellular membrane-bounded organelle;extracellular organelle;extracellular region part;extracellular vesicular exosome;focal adhesion;intracellular non-membrane-bounded organelle;intracellular organelle;intracellular organelle…	Ribosome
B3DM92;Q7TMB0;A0A1W2Q6Q8	B3DM92;Q7TMB0	Lipid phosphate phosphatase-related protein type 3	Lppr3	tr|B3DM92|B3DM92_RAT Phospholipid phosphatase-related protein type 3 OS=Rattus norvegicus OX=10116 GN=Plppr3 PE=2 SV=1;sp|Q7TMB0|PLPR3_RAT Phospholipid phosphatase-related protein type 3 OS=Rattus norvegicus OX=10116 GN=Plppr3 PE=2 SV=1	14	14	28.6	76.745	0	33.288	23671990	28807010	35106000	32101010	23840010	28381990	34082000	34280020	36066990	28429990	31514980	34845020	28219010	26597990	36888000	28488980	39249000	28924020	32815990	29618000	32410010	30659990	27942990	28609990	35350000	34357020	33151010	32328990		catalytic activity;hydrolase activity;hydrolase activity, acting on ester bonds;phosphatase activity;phosphatidate phosphatase activity;phosphoric ester hydrolase activity	cell part;integral to membrane;intrinsic to membrane;membrane;membrane part
F1LRZ9	F1LRZ9		Rundc3a	tr|F1LRZ9|F1LRZ9_RAT RUN domain-containing 3A OS=Rattus norvegicus OX=10116 GN=Rundc3a PE=1 SV=1	9	8	24.7	50.804	0	39.158	17510000	18304010	21829990	19219000	18052000	13679000	18727010	22924000	15885000	16914000	22737010	19542010	21722010	21870000	22746000	17125990	20367000	20692010	18761010	20652000	19336000	15036000	14249990	17185010	24868990	22296010	25365010	19055000	biological regulation;positive regulation of biological process;positive regulation of biosynthetic process;positive regulation of catalytic activity;positive regulation of cellular biosynthetic process;positive regulation of cellular metabolic process;positive regulation of cellular process;positive regulation of cGMP biosynthetic process;positive regulation of cGMP metabolic process;positive re…	binding;cyclase activator activity;cyclase regulator activity;enzyme activator activity;enzyme regulator activity;guanylate cyclase activator activity;guanylate cyclase regulator activity;hormone receptor binding;peptide hormone receptor binding;protein binding;receptor binding	cell part;cytoplasmic part;cytosol;intracellular part;membrane;plasma membrane
D3ZQQ1	D3ZQQ1		Aftph	tr|D3ZQQ1|D3ZQQ1_RAT Aftiphilin OS=Rattus norvegicus OX=10116 GN=Aftph PE=1 SV=1	4	4	6.8	100.75	0	17.487	5069402	3868802	6111999	4067302	3137899	6042501	4652597	4467700	3400801	5593898	4782100	3794199	3146399	5000798	6596201	1494602	6383504	3662002	736188	6306398	634274	898334	864003	1375519	18337990	3881102	5034697	3240799			AP-1 adaptor complex;AP-type membrane coat adaptor complex;cell part;clathrin adaptor complex;cytoplasmic part;cytoplasmic vesicle part;cytosol;Golgi apparatus part;intracellular organelle part;intracellular part;macromolecular complex;membrane part;nuclear part;nucleoplasm;organelle part;protein complex
A0A0G2JSY2;F1LPH1;D3ZL24;P27321;D4A129;O55154	A0A0G2JSY2;F1LPH1;D3ZL24;P27321	Calpastatin	Cast	tr|A0A0G2JSY2|A0A0G2JSY2_RAT Calpastatin OS=Rattus norvegicus OX=10116 GN=Cast PE=1 SV=1;tr|F1LPH1|F1LPH1_RAT Calpastatin OS=Rattus norvegicus OX=10116 GN=Cast PE=1 SV=1;tr|D3ZL24|D3ZL24_RAT Calpastatin OS=Rattus norvegicus OX=10116 GN=Cast PE=1 SV=2;sp|P2	10	10	25.6	73.155	0	31.997	12397000	14655000	8647398	13621000	9708798	20215990	9815103	11928000	10004000	12816000	7080598	12095010	8740695	28368000	8678298	12488000	2525002	8679503	8955599	11094000	8843904	12711010	12858000	12723000	7703797	7650996	8388098	9466404	aging;anatomical structure development;anatomical structure formation involved in morphogenesis;anatomical structure morphogenesis;biological regulation;brain development;cell activation;cell differentiation;cellular developmental process;cellular process;cellular process involved in reproduction;developmental process;egg activation;liver development;muscle cell differentiation;myoblast different…	binding;calcium-dependent cysteine-type endopeptidase inhibitor activity;cysteine-type endopeptidase inhibitor activity;endopeptidase inhibitor activity;endopeptidase regulator activity;enzyme binding;enzyme inhibitor activity;enzyme regulator activity;peptidase inhibitor activity;peptidase regulator activity;protease binding;protein binding	cell part;cytoplasm;cytoplasmic part;cytosol;intracellular membrane-bounded organelle;intracellular organelle;intracellular part;membrane;membrane-bounded organelle;nucleus;organelle
E9PSZ5	E9PSZ5		Huwe1	tr|E9PSZ5|E9PSZ5_RAT E3 ubiquitin-protein ligase HUWE1 OS=Rattus norvegicus OX=10116 GN=Huwe1 PE=1 SV=2	12	1	18.4	100.85	0	22.192	5405303	2482852	6022602	3187598	3831501	4129701	2152800	5156199	5954002	2844401	4572803	3903099	3897603	4450003	5378101	3701702	4126999	5043398	3673800	3769599	7075704	3487802	3483300	3125201	7092103	6032197	5092402	9610794
A0A0H2UHG4;O35832;Q6P751;M0R7D0;A0A0G2K5U7;P39951;Q63699;P35426	A0A0H2UHG4;O35832	Cyclin-dependent kinase 18	Cdk18	tr|A0A0H2UHG4|A0A0H2UHG4_RAT Cyclin-dependent kinase 18 OS=Rattus norvegicus OX=10116 GN=Cdk18 PE=1 SV=1;sp|O35832|CKD18_RAT Cyclin-dependent kinase 18 OS=Rattus norvegicus OX=10116 GN=Cdk18 PE=1 SV=1	18	14	43.9	53.639	0	60.437	151200000	127659900	161600100	143400100	170430000	116640000	147240000	166469900	136610000	149670000	140300000	170190000	159570100	138690000	194939900	140190100	147270000	126490000	168869900	163970000	143899900	146320000	135080000	146390000	182490100	167660000	178360000	163730000	aging;anatomical structure development;anatomical structure morphogenesis;apoptosis;biological regulation;cardiac cell development;cardiac muscle cell development;cation transport;cell aging;cell cycle;cell cycle checkpoint;cell cycle phase;cell cycle process;cell death;cell development;cell differentiation;cell division;cellular component assembly;cellular component organization;cellular compone…	adenyl nucleotide binding;adenyl ribonucleotide binding;ATP binding;binding;catalytic activity;cation binding;cyclin binding;cyclin-dependent protein kinase activity;histone kinase activity;ion binding;kinase activity;metal ion binding;nucleotide binding;phosphotransferase activity, alcohol group as acceptor;protein binding;protein complex binding;protein kinase activity;protein serine/threonine …	Cajal body;cell junction;cell part;cell-cell junction;centrosome;chromatin;chromosomal part;chromosome;chromosome, telomeric region;condensed chromosome;cyclin-dependent protein kinase holoenzyme complex;cytoplasm;cytoplasmic part;cytoskeletal part;cytosol;endosome;extracellular membrane-bounded organelle;extracellular organelle;extracellular region part;extracellular vesicular exosome;intracellu…	Bladder cancer;Cell cycle;Chronic myeloid leukemia;Gap junction;Glioma;Measles;Melanoma;Non-small cell lung cancer;Oocyte meiosis;p53 signaling pathway;Pancreatic cancer;Pathways in cancer;Progesterone-mediated oocyte maturation;Prostate cancer;Small cell lung cancer;T cell receptor signaling pathway;Tight junction
D3ZX38	D3ZX38		Pfdn1	tr|D3ZX38|D3ZX38_RAT Prefoldin 1 (Predicted) OS=Rattus norvegicus OX=10116 GN=Pfdn1 PE=1 SV=1	5	5	37.7	14.255	0	9.7482	14796010	13725000	8233900	16124010	33690990	46600020	34489000	21658000	26391010	19951000	29071000	34593020	9383505	18501000	25547990	27141990	21357000	23894000	16399990	15814010	20487010	14982000	13661000	23053990	25040010	20457990	30848000	22787000	actin cytoskeleton organization;actin filament-based process;anatomical structure development;B cell activation;cell activation;cellular component organization;cellular component organization at cellular level;cellular component organization or biogenesis;cellular component organization or biogenesis at cellular level;cellular macromolecule metabolic process;cellular metabolic process;cellular pr…		cell part;cytoplasmic part;cytosolic part;intracellular part;macromolecular complex;prefoldin complex;protein complex
G3V805;Q5PQR8	G3V805;Q5PQR8	EKC/KEOPS complex subunit Tprkb	LOC100910911;Tprkb	tr|G3V805|G3V805_RAT EKC/KEOPS complex subunit Tprkb OS=Rattus norvegicus OX=10116 GN=Tprkb PE=1 SV=1;sp|Q5PQR8|TPRKB_RAT EKC/KEOPS complex subunit Tprkb OS=Rattus norvegicus OX=10116 GN=Tprkb PE=2 SV=1	3	3	25.1	19.541	0.00022153	3.8298	5481303	1936205	5320999	3206699	5415803	4070401	2733501	1008897	8417103	7970196	5118003	4043802	4951798	8968502	5422603	5220298	6067301	5226202	7647901	7652999	7071197	4768003	4518398	3994799	688880	4750499	3150699	1307980	cellular macromolecule metabolic process;cellular metabolic process;cellular nitrogen compound metabolic process;cellular process;macromolecule metabolic process;metabolic process;ncRNA metabolic process;ncRNA processing;nitrogen compound metabolic process;nucleic acid metabolic process;nucleobase-containing compound metabolic process;primary metabolic process;RNA metabolic process;RNA processing…		cell part;cytoplasm;intracellular membrane-bounded organelle;intracellular organelle;intracellular part;membrane-bounded organelle;nucleus;organelle
F1MAH8;Q9JK25;A0A0G2K681;A0A0G2JTX8	F1MAH8;Q9JK25;A0A0G2K681		Clip1	tr|F1MAH8|F1MAH8_RAT CAP-Gly domain-containing linker protein 1 OS=Rattus norvegicus OX=10116 GN=Clip1 PE=1 SV=3;sp|Q9JK25|CLIP1_RAT CAP-Gly domain-containing linker protein 1 OS=Rattus norvegicus OX=10116 GN=Clip1 PE=1 SV=2;tr|A0A0G2K681|A0A0G2K681_RAT CA	38	33	34	148.15	0	110.74	61373020	65405980	49329010	76805990	54762030	60711030	67873010	59481010	62947020	56661040	75308000	71898990	62540970	56906000	78739020	64350980	66694040	62376980	60692980	59435970	57749000	61092040	50969010	59793000	77074020	67732980	63664020	62546020	biological regulation;cellular component organization;cellular component organization at cellular level;cellular component organization or biogenesis;cellular component organization or biogenesis at cellular level;cellular process;cytoskeleton organization;microtubule bundle formation;microtubule cytoskeleton organization;microtubule-based process;organelle organization;positive regulation of bio…	binding;cation binding;cytoskeletal protein binding;identical protein binding;ion binding;metal ion binding;microtubule binding;microtubule plus-end binding;nucleic acid binding;protein binding;protein dimerization activity;protein homodimerization activity;transition metal ion binding;tubulin binding;zinc ion binding	cell part;centrosome;cytoplasmic microtubule;cytoplasmic part;cytoskeletal part;endosome;intracellular membrane-bounded organelle;intracellular non-membrane-bounded organelle;intracellular organelle;intracellular organelle part;intracellular part;macromolecular complex;macropinosome;membrane-bounded organelle;microtubule;microtubule organizing center;microtubule plus end;non-membrane-bounded orga…
D3ZIV3	D3ZIV3		Mad1l1	tr|D3ZIV3|D3ZIV3_RAT Mitotic arrest deficient 1-like 1 OS=Rattus norvegicus OX=10116 GN=Mad1l1 PE=1 SV=1	4	4	6.8	83.328	0	4.4117	1021600	1426200	2306601	1577800	2486301	1864615	1734499	1758001	2125000	1216700	4443201	933600	2231300	1564500	1003000	686578	1616200	1330100	1096600	3010000	1949701	1471400	1109400	2337199	721880	1227699	871891	735360	biological regulation;cell cycle checkpoint;mitotic cell cycle checkpoint;mitotic cell cycle spindle assembly checkpoint;mitotic cell cycle spindle checkpoint;negative regulation of biological process;negative regulation of cell cycle;negative regulation of cell cycle process;negative regulation of cellular component organization;negative regulation of cellular process;negative regulation of mito…		actin cytoskeleton;cell part;chromosomal part;cytoplasm;cytoskeletal part;cytoskeleton;intracellular non-membrane-bounded organelle;intracellular organelle;intracellular organelle part;intracellular part;kinetochore;macromolecular complex;membrane part;mitotic spindle;non-membrane-bounded organelle;nuclear part;nuclear pore;organelle;organelle part;pore complex;protein complex;spindle	Cell cycle;Progesterone-mediated oocyte maturation
G3V9Y9	G3V9Y9		Ap3s1	tr|G3V9Y9|G3V9Y9_RAT AP complex subunit sigma OS=Rattus norvegicus OX=10116 GN=Ap3s1 PE=1 SV=1	3	3	22.3	18.135	0	9.1211	10876000	12234990	9200700	10492000	25779010	10603000	15319000	11006000	11628000	12944000	12795010	7357399	10799010	10229000	10107010	13513010	19064000	11732990	12021990	12097010	10357990	11409000	9213701	10874010	11817000	13387000	15860990	13085000	anterograde axon cargo transport;anterograde synaptic vesicle transport;axon cargo transport;cellular component movement;cellular process;cytoskeleton-dependent intracellular transport;establishment of localization;establishment of localization in cell;establishment of protein localization;intracellular protein transport;intracellular transport;microtubule-based movement;microtubule-based process…	protein transporter activity;substrate-specific transporter activity;transporter activity	AP-3 adaptor complex;AP-type membrane coat adaptor complex;cell part;cytoplasmic part;intracellular part;macromolecular complex;membrane part;protein complex	Lysosome
A0A0G2JX45;D4A2N1	A0A0G2JX45;D4A2N1	Arginyl-tRNA--protein transferase 1	Ate1	tr|A0A0G2JX45|A0A0G2JX45_RAT Arginyl-tRNA--protein transferase 1 OS=Rattus norvegicus OX=10116 GN=Ate1 PE=1 SV=1;tr|D4A2N1|D4A2N1_RAT Arginyl-tRNA--protein transferase 1 OS=Rattus norvegicus OX=10116 GN=Ate1 PE=1 SV=1	7	7	21.4	58.7	0	22.15	4503900	7292998	6331903	8170399	3652602	728990	8035699	4957399	6799300	6420703	4676803	4011300	7301700	3343602	5874600	8738003	6497196	7848005	6061199	5838604	8004304	8907999	6581202	7500198	2137401	151410	2068400	4238402	cellular macromolecule metabolic process;cellular metabolic process;cellular process;cellular protein metabolic process;macromolecule metabolic process;macromolecule modification;metabolic process;primary metabolic process;protein arginylation;protein metabolic process;protein modification process	arginyltransferase activity;catalytic activity;transferase activity;transferase activity, transferring acyl groups;transferase activity, transferring amino-acyl groups	cell part;cytoplasm;intracellular membrane-bounded organelle;intracellular organelle;intracellular part;membrane-bounded organelle;nucleus;organelle
B2RZ79	B2RZ79		Iscu	tr|B2RZ79|B2RZ79_RAT Iron-sulfur cluster assembly enzyme OS=Rattus norvegicus OX=10116 GN=Iscu PE=1 SV=1	6	6	43.7	17.967	0	14.414	15833000	18037000	28341980	27303980	24784010	25707000	44363980	28079010	30589990	17807990	38436010	38555000	35778990	20028990	28657990	20553990	20086990	29200000	20054010	24524010	26846000	15958990	18550990	26859980	45779980	25444010	37321000	29075000	biological regulation;cation homeostasis;cellular cation homeostasis;cellular chemical homeostasis;cellular homeostasis;cellular ion homeostasis;cellular iron ion homeostasis;cellular metal ion homeostasis;cellular process;chemical homeostasis;homeostatic process;ion homeostasis;iron ion homeostasis;metal ion homeostasis;regulation of biological quality	2 iron, 2 sulfur cluster binding;4 iron, 4 sulfur cluster binding;binding;cation binding;ferrous iron binding;ion binding;iron ion binding;iron-sulfur cluster binding;metal cluster binding;metal ion binding;transition metal ion binding	cell part;cytoplasmic part;cytosol;intracellular organelle lumen;intracellular organelle part;intracellular part;membrane-enclosed lumen;mitochondrial matrix;mitochondrial part;organelle lumen;organelle part
Q66H18;A0A0G2KA82	Q66H18;A0A0G2KA82		Sypl1	tr|Q66H18|Q66H18_RAT Synaptophysin-like 1 OS=Rattus norvegicus OX=10116 GN=Sypl1 PE=1 SV=1;tr|A0A0G2KA82|A0A0G2KA82_RAT Synaptophysin-like 1 OS=Rattus norvegicus OX=10116 GN=Sypl1 PE=1 SV=1	4	4	29.8	28.628	0	14.172	9919294	19874000	24597000	13460990	16232000	17540010	14369010	15495000	20771000	13643010	18680000	13294000	18287990	18406000	22582010	18586000	18302990	6140899	12822000	16776990	16710010	17944000	16406000	16335010	19852990	16796990	22585000	22559990		transporter activity	cell part;clathrin-coated vesicle;coated vesicle;cytoplasmic membrane-bounded vesicle;cytoplasmic part;cytoplasmic vesicle;cytoplasmic vesicle part;extracellular membrane-bounded organelle;extracellular organelle;extracellular region part;extracellular vesicular exosome;integral to membrane;integral to organelle membrane;integral to synaptic vesicle membrane;intracellular membrane-bounded organel…
F1LP46;A0A0G2K9R3;Q5EBA1	F1LP46;A0A0G2K9R3;Q5EBA1	ATP-dependent RNA helicase SUPV3L1, mitochondrial	Supv3l1	tr|F1LP46|F1LP46_RAT ATP-dependent RNA helicase SUPV3L1, mitochondrial OS=Rattus norvegicus OX=10116 GN=Supv3l1 PE=1 SV=2;tr|A0A0G2K9R3|A0A0G2K9R3_RAT ATP-dependent RNA helicase SUPV3L1, mitochondrial OS=Rattus norvegicus OX=10116 GN=Supv3l1 PE=1 SV=1;sp|Q	11	11	18.8	78.922	0	12.414	5722301	1428423	2633699	6562599	4075301	4928801	4174003	8265202	7163296	6719197	6803103	8340901	6066699	8751495	5859599	5406203	6612704	3739202	4140202	3103400	4376500	4899202	5297001	5016903	5240101	5675603	6805496	6708598	anatomical structure morphogenesis;biological regulation;catabolic process;cell part morphogenesis;cellular catabolic process;cellular component maintenance;cellular component maintenance at cellular level;cellular component morphogenesis;cellular component organization;cellular component organization at cellular level;cellular component organization or biogenesis;cellular component organization …	3'-5' RNA helicase activity;adenyl nucleotide binding;adenyl ribonucleotide binding;ATP binding;ATPase activity;ATPase activity, coupled;ATP-dependent helicase activity;ATP-dependent RNA helicase activity;binding;catalytic activity;DNA binding;DNA helicase activity;double-stranded RNA binding;helicase activity;hydrolase activity;hydrolase activity, acting on acid anhydrides;hydrolase activity, ac…	cell part;cytoplasmic exosome (RNase complex);cytoplasmic part;exosome (RNase complex);intracellular membrane-bounded organelle;intracellular non-membrane-bounded organelle;intracellular organelle;intracellular organelle lumen;intracellular organelle part;intracellular part;macromolecular complex;membrane-bounded organelle;membrane-enclosed lumen;mitochondrial degradosome;mitochondrial matrix;mit…
Q68G33;F6T071;Q9R064	Q68G33;F6T071;Q9R064	Golgi reassembly-stacking protein 2	Gorasp2	tr|Q68G33|Q68G33_RAT Golgi reassembly-stacking protein 2 OS=Rattus norvegicus OX=10116 GN=Gorasp2 PE=1 SV=1;tr|F6T071|F6T071_RAT Golgi reassembly-stacking protein 2-like OS=Rattus norvegicus OX=10116 GN=LOC103690018 PE=4 SV=2;sp|Q9R064|GORS2_RAT Golgi reas	7	7	23.1	47.309	0	67.407	39563980	46056990	50937010	50840000	38631020	42278970	49712010	50800020	43380020	47784020	46814980	53850020	51387970	39394980	54345020	52126000	41500990	42455020	34923000	45364980	40307990	41215030	51335000	42093020	58830020	48420020	48029010	56807000	cellular component organization;cellular component organization at cellular level;cellular component organization or biogenesis;cellular component organization or biogenesis at cellular level;cellular process;Golgi organization;organelle organization		cell part;cytoplasmic part;Golgi apparatus;Golgi apparatus part;Golgi cisterna;Golgi cisterna membrane;Golgi medial cisterna;Golgi membrane;intracellular membrane-bounded organelle;intracellular organelle;intracellular organelle part;intracellular part;membrane;membrane-bounded organelle;organelle;organelle membrane;organelle part;organelle subcompartment
F1M3H8	F1M3H8		Hnrnpa0	tr|F1M3H8|F1M3H8_RAT Hypothetical protein LOC681410 OS=Rattus norvegicus OX=10116 GN=LOC681410 PE=1 SV=3	8	8	45.2	30.076	0	77.433	128650100	92061020	140879900	129870100	104480000	96107050	97615020	122770100	116700000	115860000	120800000	126139900	114990000	95855030	156580000	110460000	137970000	111830000	109250000	110660100	128960000	118090000	108459900	104180000	116560000	130910100	135800000	138990000	3'-UTR-mediated mRNA stabilization;biological regulation;cellular macromolecule metabolic process;cellular metabolic process;cellular nitrogen compound metabolic process;cellular process;defense response;inflammatory response;macromolecule metabolic process;metabolic process;mRNA metabolic process;mRNA stabilization;nitrogen compound metabolic process;nucleic acid metabolic process;nucleobase-con…	AU-rich element binding;binding;nucleic acid binding;nucleotide binding;RNA binding	cell part;intracellular organelle part;intracellular part;nuclear part;nucleoplasm;organelle part
B1WBY5	B1WBY5		Dnajc11	tr|B1WBY5|B1WBY5_RAT DnaJ (Hsp40) homolog, subfamily C, member 11 OS=Rattus norvegicus OX=10116 GN=Dnajc11 PE=1 SV=1	14	14	30.4	63.204	0	25.96	49689010	45903980	54018020	45493990	43967980	46720010	44898980	49055020	42466020	41402020	53286010	43530020	45795000	41664000	54018020	41236990	41035980	60343980	42134000	44694010	42539010	40891980	36127020	44182000	50026030	46642980	64041030	45996990			cell part;cytoplasmic part;extracellular membrane-bounded organelle;extracellular organelle;extracellular region part;extracellular vesicular exosome;intracellular organelle part;intracellular part;membrane;membrane-bounded organelle;membrane-bounded vesicle;mitochondrial inner membrane;mitochondrial membrane;mitochondrial part;organelle;organelle inner membrane;organelle membrane;organelle part;…
A0A0G2JWR5;A0A0G2JZ19;B2RYG5;D3ZSS1	A0A0G2JWR5;A0A0G2JZ19;B2RYG5;D3ZSS1		Taf15	tr|A0A0G2JWR5|A0A0G2JWR5_RAT TATA-binding protein-associated factor 2N-like OS=Rattus norvegicus OX=10116 GN=LOC103694865 PE=4 SV=1;tr|A0A0G2JZ19|A0A0G2JZ19_RAT TATA-box-binding protein-associated factor 15 OS=Rattus norvegicus OX=10116 GN=Taf15 PE=4 SV=1;	6	4	14.3	58.475	0	26.636	2847901	3225002	2604499	4783902	4069298	3015002	4029201	3956100	3187998	3935900	2822099	3179500	3433400	5258701	2351801	4876997	3197001	3976099	3130399	2559600	5235801	4601999	4356301	6828298	2327000	3412398	1809499	2100201		binding;cation binding;ion binding;metal ion binding;nucleic acid binding;nucleotide binding;transition metal ion binding;zinc ion binding
G3V894;P08485	G3V894;P08485	Muscarinic acetylcholine receptor;Muscarinic acetylcholine receptor M4	Chrm4	tr|G3V894|G3V894_RAT Muscarinic acetylcholine receptor OS=Rattus norvegicus OX=10116 GN=Chrm4 PE=3 SV=1;sp|P08485|ACM4_RAT Muscarinic acetylcholine receptor M4 OS=Rattus norvegicus OX=10116 GN=Chrm4 PE=1 SV=1	1	1	5.2	52.895	0	5.1953	3910501	4248703	3585599	465540	4812798	3938899	4515597	4313000	3420402	611828	5678298	4505400	3714301	2792102	4937103	3439101	3815598	3634601	3000801	3201802	3085799	2241799	3730201	3718202	4565198	4016002	4532800	3667302	activation of phospholipase C activity;activation of phospholipase C activity by G-protein coupled receptor protein signaling pathway coupled to IP3 second messenger;activation of phospholipase C activity by muscarinic acetylcholine receptor signaling pathway;biological regulation;cAMP-mediated signaling;cell communication;cell surface receptor linked signaling pathway;cell-cell signaling;cellula…	acetylcholine binding;acetylcholine receptor activity;amine binding;binding;enzyme regulator activity;G-protein coupled acetylcholine receptor activity;G-protein coupled amine receptor activity;G-protein coupled receptor activity;GTPase regulator activity;guanyl-nucleotide exchange factor activity;molecular transducer activity;neurotransmitter binding;neurotransmitter receptor activity;nucleoside…	asymmetric synapse;axon part;axon terminus;cell body;cell junction;cell part;cell projection part;cytoplasm;cytoskeletal part;integral to membrane;integral to plasma membrane;intracellular organelle part;intracellular part;intrinsic to membrane;intrinsic to plasma membrane;membrane;membrane part;neuron projection terminus;neuronal cell body;organelle part;plasma membrane part;postsynaptic density…	Neuroactive ligand-receptor interaction;Regulation of actin cytoskeleton
P26817;F1LMA4	P26817;F1LMA4	Beta-adrenergic receptor kinase 1	Adrbk1	sp|P26817|ARBK1_RAT Beta-adrenergic receptor kinase 1 OS=Rattus norvegicus OX=10116 GN=Grk2 PE=1 SV=1;tr|F1LMA4|F1LMA4_RAT G protein-coupled receptor kinase OS=Rattus norvegicus OX=10116 GN=Grk2 PE=1 SV=2	24	15	40.8	79.784	0	82.475	111710000	103350000	123840000	102090000	111640100	105660000	115500000	114170100	126079900	100470000	119540000	120470000	125570100	96143010	126269900	84004050	114230000	133460100	113800000	111289900	101580000	108040000	103980000	99992030	114320000	123900100	138429900	110780000	adaptation of signaling pathway;aging;anatomical structure development;biological regulation;cardiac muscle contraction;cell surface receptor linked signaling pathway;cellular component organization;cellular component organization or biogenesis;cellular macromolecule metabolic process;cellular membrane organization;cellular metabolic process;cellular process;cellular process involved in reproduct…	adenyl nucleotide binding;adenyl ribonucleotide binding;ATP binding;beta-adrenergic receptor kinase activity;binding;catalytic activity;G-protein coupled receptor kinase activity;kinase activity;nucleotide binding;phosphotransferase activity, alcohol group as acceptor;protein kinase activity;protein serine/threonine kinase activity;purine nucleotide binding;purine ribonucleoside triphosphate bind…	apical plasma membrane;axon;basolateral plasma membrane;caveola;cell part;cell projection;cell projection part;cytoplasm;dendritic shaft;dendritic spine;intracellular part;membrane;membrane part;membrane raft;neuron projection;neuron spine;plasma membrane part;synapse	Chemokine signaling pathway;Endocytosis;Phototransduction - fly
Q5PQR0;E9PTI6	Q5PQR0;E9PTI6		Raly	tr|Q5PQR0|Q5PQR0_RAT RALY heterogeneous nuclear ribonucleoprotein OS=Rattus norvegicus OX=10116 GN=Raly PE=1 SV=1;tr|E9PTI6|E9PTI6_RAT RALY heterogeneous nuclear ribonucleoprotein OS=Rattus norvegicus OX=10116 GN=Raly PE=1 SV=2	10	10	34.2	31.049	0	12.801	8721003	11663000	16593990	16020990	14295000	17875000	9778204	12045000	9123505	35306000	6247404	12343000	14805010	34663980	8237897	15849000	6442897	8680800	7461300	15697010	10135000	7995895	12022990	11805000	31637000	16634010	11481000	26756000		binding;nucleic acid binding;nucleotide binding	catalytic step 2 spliceosome;cell part;intracellular organelle part;intracellular part;macromolecular complex;nuclear part;organelle part;ribonucleoprotein complex;spliceosomal complex
M0RA19;M0RBA8	M0RA19;M0RBA8		Eng	tr|M0RA19|M0RA19_RAT Endoglin OS=Rattus norvegicus OX=10116 GN=Eng PE=1 SV=2;tr|M0RBA8|M0RBA8_RAT Endoglin OS=Rattus norvegicus OX=10116 GN=Eng PE=1 SV=2	2	2	3.1	69.764	0.0027911	2.5903	34363020	47111020	39178020	31639010	32398010	33804000	2301298	44373010	1181929	36262010	506904	45948000	33950010	23096000	42439020	1103353	1492193	38611980	629544	535515	524385	610634	27725980	31005990	32933990	35511980	38752000	51125990	aging;anatomical structure development;anatomical structure morphogenesis;artery morphogenesis;biological regulation;blood vessel morphogenesis;branching morphogenesis of a tube;cell aging;cell chemotaxis;cell differentiation;cell migration;cell migration involved in endocardial cushion formation;cell migration involved in heart development;cell motility;cell surface receptor linked signaling pat…	binding;carbohydrate binding;catalytic activity;galactose binding;glycosaminoglycan binding;kinase activity;molecular transducer activity;monosaccharide binding;pattern binding;phosphotransferase activity, alcohol group as acceptor;polysaccharide binding;protein kinase activity;protein serine/threonine kinase activity;receptor activity;receptor signaling protein activity;signal transducer activit…	adherens junction;anchoring junction;blood microparticle;cell junction;cell part;cell-substrate adherens junction;cell-substrate junction;cytoplasm;endothelial microparticle;external side of plasma membrane;extracellular region part;focal adhesion;intracellular organelle part;intracellular part;macromolecular complex;membrane part;nuclear part;nucleoplasm;organelle part;plasma membrane part;prote…
D3ZLU0	D3ZLU0		C2cd4c	tr|D3ZLU0|D3ZLU0_RAT C2 calcium-dependent domain-containing 4C OS=Rattus norvegicus OX=10116 GN=C2cd4c PE=1 SV=1	14	14	55.9	44.964	0	127	70553960	73064020	76372010	71632000	74514020	64960960	87947000	71740990	79228030	100910000	76060950	73946980	73047020	79228030	88731940	73627980	72240960	86665000	81081060	67940970	67979960	67429020	73873020	74336020	79662020	76272010	83746010	83432050		binding;calcium ion binding;calcium-dependent phospholipid binding;cation binding;ion binding;lipid binding;metal ion binding;phospholipid binding	cell part;membrane;plasma membrane
F1LSB5;Q63003	F1LSB5;Q63003	5E5 antigen	LOC691056	tr|F1LSB5|F1LSB5_RAT Uncharacterized protein OS=Rattus norvegicus OX=10116 PE=4 SV=3;sp|Q63003|5E5_RAT 5E5 antigen OS=Rattus norvegicus OX=10116 PE=2 SV=1	1	1	3.8	73.525	0	5.213	1611900	3282801	953540	1338101	1461487	1918201	1190599	328900	623097	650563	1732299	2074400	1479669	1315899	2580800	909181	1094001	1339000	347804	718779	686015	330991	1622649	972180	1431400	1559901	1422599	2397200		binding;DNA binding;nucleic acid binding	cell part;intracellular membrane-bounded organelle;intracellular organelle;intracellular part;membrane-bounded organelle;nucleus;organelle
Q921A4	Q921A4	Cytoglobin	Cygb	sp|Q921A4|CYGB_RAT Cytoglobin OS=Rattus norvegicus OX=10116 GN=Cygb PE=1 SV=1	8	8	41.6	21.496	0	14.784	21168010	16940990	23381010	26640010	40924000	24610990	25897000	29629990	30076010	23847990	30585980	33263010	29260020	21281010	25700000	25069000	26445990	28886000	24070990	26034010	22930000	24398010	20356010	26405010	30228000	36726000	25390000	28032010	biological regulation;carboxylic acid metabolic process;cellular ketone metabolic process;cellular lipid metabolic process;cellular metabolic process;cellular process;fatty acid metabolic process;fatty acid oxidation;lipid metabolic process;lipid modification;lipid oxidation;metabolic process;monocarboxylic acid metabolic process;negative regulation of biological process;negative regulation of bi…	antioxidant activity;binding;catalase activity;catalytic activity;cation binding;fatty acid peroxidase activity;heme binding;ion binding;iron ion binding;metal ion binding;oxidoreductase activity;oxidoreductase activity, acting on peroxide as acceptor;oxygen binding;oxygen transporter activity;peroxidase activity;substrate-specific transporter activity;tetrapyrrole binding;transition metal ion bi…	cell body;cell part;cell projection;cytoplasm;intracellular part;neuron projection;neuronal cell body
P55770;H7C5X3	P55770	NHP2-like protein 1;NHP2-like protein 1, N-terminally processed	Nhp2l1	sp|P55770|NH2L1_RAT NHP2-like protein 1 OS=Rattus norvegicus OX=10116 GN=Snu13 PE=2 SV=4	5	5	39.8	14.173	0	13.822	10309000	8572102	13315010	12089000	10360010	7719896	13180010	10768990	8959696	7103298	10383000	6520103	11642000	8938896	6754404	9315004	12271000	10096000	9141603	7586903	8572295	8091604	6655602	7517899	10666000	7753096	11410010	12604990	cellular component biogenesis;cellular component biogenesis at cellular level;cellular component organization or biogenesis;cellular component organization or biogenesis at cellular level;cellular macromolecule metabolic process;cellular metabolic process;cellular nitrogen compound metabolic process;cellular process;macromolecule metabolic process;metabolic process;mRNA metabolic process;mRNA pro…	binding;nucleic acid binding;RNA binding	cell part;intracellular non-membrane-bounded organelle;intracellular organelle;intracellular organelle part;intracellular part;macromolecular complex;non-membrane-bounded organelle;nuclear part;nucleolus;organelle;organelle part;ribonucleoprotein complex;spliceosomal complex	Ribosome biogenesis in eukaryotes;Spliceosome
B2GUX5	B2GUX5	5-nucleotidase	Nt5c3a	tr|B2GUX5|B2GUX5_RAT 5-nucleotidase OS=Rattus norvegicus OX=10116 GN=Nt5c3a PE=1 SV=1	7	7	28.3	33.81	0	7.6076	7533599	8529799	7524004	2740499	5552401	3836600	8776395	6820602	7107797	6127201	6585597	7757300	6649797	3587301	9597195	1268777	2886000	5852004	618215	795263	813908	7741901	749409	2085523	4405200	4563900	7388103	5353903	adenosine metabolic process;cellular metabolic process;cellular nitrogen compound metabolic process;cellular process;dephosphorylation;heterocycle metabolic process;metabolic process;nitrogen compound metabolic process;nucleobase-containing compound metabolic process;nucleobase-containing small molecule metabolic process;nucleoside metabolic process;nucleoside phosphate metabolic process;nucleoti…	5'-nucleotidase activity;binding;catalytic activity;cation binding;hydrolase activity;hydrolase activity, acting on ester bonds;ion binding;magnesium ion binding;metal ion binding;nucleotidase activity;nucleotide binding;phosphatase activity;phosphoric ester hydrolase activity	cell part;cytoplasmic part;endoplasmic reticulum;intracellular membrane-bounded organelle;intracellular organelle;intracellular part;membrane-bounded organelle;mitochondrion;organelle	Nicotinate and nicotinamide metabolism;Purine metabolism;Pyrimidine metabolism
Q68FX9	Q68FX9	NAD-dependent protein deacylase sirtuin-5, mitochondrial	Sirt5	sp|Q68FX9|SIR5_RAT NAD-dependent protein deacylase sirtuin-5, mitochondrial OS=Rattus norvegicus OX=10116 GN=Sirt5 PE=2 SV=1	10	10	41.6	34.098	0	61.517	124249900	67687960	95102960	76474970	74608950	84248960	79005980	99545940	108520000	84691980	84623030	90236980	88662990	79796000	91996050	79938970	98245020	80602980	97791980	79052990	98715030	94341940	95236960	88935950	122360000	103610100	104060100	100660000	biological regulation;cellular macromolecule metabolic process;cellular metabolic process;cellular process;cellular protein metabolic process;macromolecule metabolic process;macromolecule modification;metabolic process;negative regulation of apoptosis;negative regulation of biological process;negative regulation of cardiac muscle cell apoptosis;negative regulation of cell death;negative regulatio…	binding;cation binding;coenzyme binding;cofactor binding;ion binding;metal ion binding;NAD binding;NAD+ binding;nucleotide binding;transition metal ion binding;zinc ion binding	cell part;cytoplasmic part;cytosol;intracellular membrane-bounded organelle;intracellular organelle;intracellular organelle lumen;intracellular organelle part;intracellular part;membrane-bounded organelle;membrane-enclosed lumen;mitochondrial intermembrane space;mitochondrial matrix;mitochondrial part;mitochondrion;nucleus;organelle;organelle envelope lumen;organelle lumen;organelle part
D3Z9H2	D3Z9H2		Hapln4	tr|D3Z9H2|D3Z9H2_RAT Hyaluronan and proteoglycan link protein 4 OS=Rattus norvegicus OX=10116 GN=Hapln4 PE=4 SV=1	13	13	46.2	42.729	0	42.047	43566000	42732980	44071980	47693020	34987010	42897980	31372020	51708000	30865010	29509000	47165980	40054020	37284010	40438980	38847980	32817980	48683970	41245010	35934000	36706980	35407010	35559990	33467020	38752980	45749000	41755970	41736000	35624980	anatomical structure development;biological adhesion;cell adhesion;cellular process;central nervous system development;developmental process;skeletal system development;system development	binding;carbohydrate binding;extracellular matrix structural constituent;glycosaminoglycan binding;hyaluronic acid binding;pattern binding;polysaccharide binding;structural molecule activity	extracellular matrix;extracellular region part;proteinaceous extracellular matrix
B4F795	B4F795	Choline transporter-like protein 2	Slc44a2	sp|B4F795|CTL2_RAT Choline transporter-like protein 2 OS=Rattus norvegicus OX=10116 GN=Slc44a2 PE=2 SV=1	5	5	7.5	79.896	0	5.8634	13472000	19838010	18853000	20080010	9424595	13180010	40170000	24454010	17192000	20286000	14265000	14089000	15011010	18394010	21902990	26325990	13530010	13648000	19111990	24151000	21564000	19720990	35809990	17090000	15485010	15980990	16342010	10503010	biological regulation;establishment of localization;positive regulation of biological process;positive regulation of cell communication;positive regulation of cellular process;positive regulation of I-kappaB kinase/NF-kappaB cascade;positive regulation of intracellular protein kinase cascade;positive regulation of response to stimulus;positive regulation of signal transduction;positive regulation…	molecular transducer activity;signal transducer activity	cell part;cytoplasmic part;extracellular membrane-bounded organelle;extracellular organelle;extracellular region part;extracellular vesicular exosome;integral to membrane;intracellular organelle part;intracellular part;intrinsic to membrane;lysosomal membrane;membrane;membrane part;membrane-bounded organelle;membrane-bounded vesicle;organelle;organelle membrane;organelle part;vacuolar membrane;va…
A0A0G2JSH9;P35704	A0A0G2JSH9;P35704	Peroxiredoxin-2	Prdx2	tr|A0A0G2JSH9|A0A0G2JSH9_RAT Peroxiredoxin-2 OS=Rattus norvegicus OX=10116 GN=Prdx2 PE=1 SV=1;sp|P35704|PRDX2_RAT Peroxiredoxin-2 OS=Rattus norvegicus OX=10116 GN=Prdx2 PE=1 SV=3	14	14	94.4	21.797	0	98.515	510429800	535640100	424739900	391880200	463839700	356190000	445749800	357310100	410770200	481389800	423360200	378179900	372700200	725159700	381399900	517909900	471179900	372880000	395360000	355799800	451310200	482950300	357480200	361679800	316390100	362550100	309329800	313150000	biological regulation;cellular metabolic process;cellular process;cellular response to chemical stimulus;cellular response to oxidative stress;cellular response to oxygen radical;cellular response to reactive oxygen species;cellular response to stimulus;cellular response to stress;cellular response to superoxide;metabolic process;negative regulation of apoptosis;negative regulation of biological …	antioxidant activity;catalytic activity;oxidoreductase activity;oxidoreductase activity, acting on paired donors, with incorporation or reduction of molecular oxygen;oxidoreductase activity, acting on peroxide as acceptor;peroxidase activity;peroxiredoxin activity	cell part;cytoplasmic part;cytosol;extracellular membrane-bounded organelle;extracellular organelle;extracellular region part;extracellular vesicular exosome;intracellular part;membrane-bounded organelle;membrane-bounded vesicle;organelle;vesicle
A0A0G2KA71;Q5FVC5	A0A0G2KA71;Q5FVC5		Pvrl2	tr|A0A0G2KA71|A0A0G2KA71_RAT Nectin cell adhesion molecule 2 OS=Rattus norvegicus OX=10116 GN=Nectin2 PE=1 SV=1;tr|Q5FVC5|Q5FVC5_RAT Nectin cell adhesion molecule 2 OS=Rattus norvegicus OX=10116 GN=Nectin2 PE=1 SV=1	3	3	9.9	50.748	0	6.5228	915412	627320	1359517	415202	1382500	1172574	1795100	1583300	875220	1394099	1146355	483355	964260	2140695	525623	897352	310684	1339611	1367300	814327	1138000	1508201	1004100	686223	1261460	2326502	1561201	2144301	acrosome assembly;anatomical structure formation involved in morphogenesis;anatomical structure morphogenesis;biological adhesion;biological regulation;cell adhesion;cell part morphogenesis;cell-cell adhesion;cellular component assembly;cellular component assembly at cellular level;cellular component assembly involved in morphogenesis;cellular component morphogenesis;cellular component organizati…		adherens junction;anchoring junction;cell junction;cell part;cell surface;cell-cell adherens junction;cell-cell junction;cell-substrate adherens junction;cell-substrate junction;extracellular membrane-bounded organelle;extracellular organelle;extracellular region part;extracellular vesicular exosome;focal adhesion;integral to membrane;intrinsic to membrane;membrane;membrane part;membrane-bounded …	Adherens junction;Cell adhesion molecules (CAMs)
P63074;A0A1W2Q627	P63074;A0A1W2Q627	Eukaryotic translation initiation factor 4E	Eif4e	sp|P63074|IF4E_RAT Eukaryotic translation initiation factor 4E OS=Rattus norvegicus OX=10116 GN=Eif4e PE=1 SV=1;tr|A0A1W2Q627|A0A1W2Q627_RAT Eukaryotic translation initiation factor 4E OS=Rattus norvegicus OX=10116 GN=Eif4e PE=1 SV=1	7	7	35.9	25.053	0	30.363	31204000	44046990	31816990	42647980	35211980	36135000	49480020	40632980	34733990	34137020	34878020	34385010	34732980	35932010	34302010	40587990	48172030	30694990	39658980	29699990	34161980	25684000	34182000	29981000	36552980	41665980	39939000	41222000	anatomical structure development;biological regulation;cell cycle process;cellular process;developmental process;G1/S transition of mitotic cell cycle;lung development;organ development;positive regulation of biological process;positive regulation of cell cycle;positive regulation of cellular process;positive regulation of mitotic cell cycle;posttranscriptional regulation of gene expression;regul…	binding;eukaryotic initiation factor 4G binding;nucleic acid binding;protein binding;RNA binding;translation factor activity, nucleic acid binding;translation initiation factor activity;translation initiation factor binding	cell part;chromatoid body;cytoplasmic mRNA processing body;cytoplasmic part;eukaryotic translation initiation factor 4F complex;extracellular membrane-bounded organelle;extracellular organelle;extracellular region part;extracellular vesicular exosome;intracellular non-membrane-bounded organelle;intracellular organelle;intracellular part;macromolecular complex;membrane-bounded organelle;membrane-b…	Insulin signaling pathway;mTOR signaling pathway;RNA transport
A0A0G2K9B4;D4A4B1	A0A0G2K9B4;D4A4B1		Mrpl15	tr|A0A0G2K9B4|A0A0G2K9B4_RAT Mitochondrial ribosomal protein L15 OS=Rattus norvegicus OX=10116 GN=Mrpl15 PE=1 SV=1;tr|D4A4B1|D4A4B1_RAT Mitochondrial ribosomal protein L15 OS=Rattus norvegicus OX=10116 GN=Mrpl15 PE=1 SV=2	4	4	16.3	33.652	0.0024121	2.6632	4594199	5326700	10008000	8009205	9507204	8630700	7769904	664406	10073000	417865	8616996	251179	10269000	8115999	8919701	2183167	7951903	1112705	4020602	2970542	4437401	5380000	5150101	6882796	7309301	10047000	10126000	5172701	biosynthetic process;cellular biosynthetic process;cellular macromolecule biosynthetic process;cellular macromolecule metabolic process;cellular metabolic process;cellular process;cellular protein metabolic process;macromolecule biosynthetic process;macromolecule metabolic process;metabolic process;primary metabolic process;protein metabolic process;translation	structural constituent of ribosome;structural molecule activity	cell part;cytoplasmic part;intracellular organelle part;intracellular part;large ribosomal subunit;macromolecular complex;mitochondrial large ribosomal subunit;mitochondrial part;organellar large ribosomal subunit;organelle part;ribonucleoprotein complex
G3V936;Q8VHF5	G3V936;Q8VHF5	Citrate synthase;Citrate synthase, mitochondrial	Cs	tr|G3V936|G3V936_RAT Citrate synthase OS=Rattus norvegicus OX=10116 GN=Cs PE=1 SV=1;sp|Q8VHF5|CISY_RAT Citrate synthase, mitochondrial OS=Rattus norvegicus OX=10116 GN=Cs PE=1 SV=1	22	22	55.6	51.83	0	143.57	1361400000	1431300000	1489101000	1663500000	1350300000	1667600000	1538400000	1428500000	1756300000	1356800000	1576999000	1376601000	1414301000	1485801000	1627700000	1701300000	1451200000	1583501000	1269300000	1359301000	1204000000	1299700000	1299800000	1480900000	1552699000	1309101000	1688500000	1633600000	acetyl-CoA catabolic process;acetyl-CoA metabolic process;carbohydrate metabolic process;carboxylic acid metabolic process;catabolic process;cellular carbohydrate metabolic process;cellular catabolic process;cellular ketone metabolic process;cellular metabolic process;cellular process;citrate metabolic process;coenzyme catabolic process;coenzyme metabolic process;cofactor catabolic process;cofact…	catalytic activity;citrate (Si)-synthase activity;transferase activity;transferase activity, transferring acyl groups;transferase activity, transferring acyl groups, acyl groups converted into alkyl on transfer	cell part;cytoplasmic part;extracellular membrane-bounded organelle;extracellular organelle;extracellular region part;extracellular vesicular exosome;intracellular membrane-bounded organelle;intracellular organelle;intracellular organelle lumen;intracellular organelle part;intracellular part;membrane-bounded organelle;membrane-bounded vesicle;membrane-enclosed lumen;mitochondrial matrix;mitochond…	Citrate cycle (TCA cycle);Glyoxylate and dicarboxylate metabolism
A0A0G2K7L0;Q7TQ82	A0A0G2K7L0;Q7TQ82	28S ribosomal protein S10, mitochondrial	Mrps10	tr|A0A0G2K7L0|A0A0G2K7L0_RAT 28S ribosomal protein S10, mitochondrial OS=Rattus norvegicus OX=10116 GN=Mrps10 PE=1 SV=1;sp|Q7TQ82|RT10_RAT 28S ribosomal protein S10, mitochondrial OS=Rattus norvegicus OX=10116 GN=Mrps10 PE=2 SV=1	2	2	14.9	23.065	0.00022193	3.8446	2523400	2593600	3010601	2302399	2074101	2862702	2774700	2151201	2754899	3110700	1943601	432803	3749301	3965101	5300798	3187400	5684600	2090099	4057898	5325503	2936799	3009200	3871201	3330900	612527	2662501	308848	2781899			cell part;cytoplasmic part;intracellular membrane-bounded organelle;intracellular non-membrane-bounded organelle;intracellular organelle;intracellular part;macromolecular complex;membrane-bounded organelle;mitochondrion;non-membrane-bounded organelle;organelle;ribonucleoprotein complex;ribosome
F1M4B6	F1M4B6		RGD1563349	tr|F1M4B6|F1M4B6_RAT Similar to RIKEN cDNA 9330182L06 OS=Rattus norvegicus OX=10116 GN=RGD1563349 PE=4 SV=3	11	11	17.5	106.38	0	12.843	6812896	6858698	6890800	9371801	9811004	4163498	7526103	7545700	6818303	5754499	7810896	6045002	18331010	10705000	8492497	7239202	6619798	7942605	7629804	10273990	9392205	6765200	7806199	19751000	6085496	5961201	3785501	1138111
P48303	P48303	Sphingosine 1-phosphate receptor 1	S1pr1	sp|P48303|S1PR1_RAT Sphingosine 1-phosphate receptor 1 OS=Rattus norvegicus OX=10116 GN=S1pr1 PE=1 SV=1	5	5	16.2	42.745	0	17.263	20910000	15678010	16398000	13973010	20068990	13175010	17581010	14427010	13840010	12667990	12206010	15339990	13399010	15553000	17900000	22532000	18215990	14449000	19303000	15050990	17497990	16642000	12818000	14826010	30808020	15079000	27154010	23688010	actin cytoskeleton organization;actin cytoskeleton reorganization;actin filament-based process;anatomical structure development;anatomical structure formation involved in morphogenesis;anatomical structure maturation;anatomical structure morphogenesis;angiogenesis;biological regulation;blood vessel maturation;brain development;calcium ion homeostasis;cAMP-mediated signaling;cardiac muscle tissue …	binding;G-protein coupled receptor activity;lipid binding;molecular transducer activity;receptor activity;signal transducer activity;signaling receptor activity;sphingolipid binding;transmembrane signaling receptor activity	cell part;cytoplasmic part;endosome;external side of plasma membrane;integral to membrane;intracellular membrane-bounded organelle;intracellular organelle;intracellular part;intrinsic to membrane;intrinsic to plasma membrane;membrane part;membrane raft;membrane-bounded organelle;organelle;plasma membrane part	Neuroactive ligand-receptor interaction
B4F7C9;A0A0G2JWH5	B4F7C9;A0A0G2JWH5		Stt3a	tr|B4F7C9|B4F7C9_RAT Serine/threonine-protein kinase Chk1 OS=Rattus norvegicus OX=10116 GN=Stt3a PE=1 SV=1;tr|A0A0G2JWH5|A0A0G2JWH5_RAT Serine/threonine-protein kinase Chk1 OS=Rattus norvegicus OX=10116 GN=Stt3a PE=1 SV=1	9	8	11.8	80.597	0	10.054	20579990	19950000	17104000	13301000	20500990	17024000	19264000	19108000	22458010	19445010	22482990	19706000	22164990	16401010	20358000	20346000	24184990	20450990	18635010	18317010	20793010	17778000	16375010	17464000	22523010	18616000	26847980	21213000	carbohydrate metabolic process;cellular carbohydrate metabolic process;cellular macromolecule metabolic process;cellular metabolic process;cellular process;cellular protein metabolic process;co-translational protein modification;glycosylation;macromolecule glycosylation;macromolecule metabolic process;macromolecule modification;metabolic process;peptidyl-amino acid modification;peptidyl-asparagin…	catalytic activity;dolichyl-diphosphooligosaccharide-protein glycotransferase activity;oligosaccharyl transferase activity;transferase activity;transferase activity, transferring glycosyl groups;transferase activity, transferring hexosyl groups	cell part;cytoplasmic part;endoplasmic reticulum part;intracellular organelle part;intracellular part;macromolecular complex;membrane part;oligosaccharyltransferase complex;organelle part;protein complex	N-Glycan biosynthesis;Protein processing in endoplasmic reticulum;Various types of N-glycan biosynthesis
D3ZY46;G8CYZ7;A0A0G2K4S6	D3ZY46;G8CYZ7;A0A0G2K4S6		Elmo1	tr|D3ZY46|D3ZY46_RAT Engulfment and cell motility 1 OS=Rattus norvegicus OX=10116 GN=Elmo1 PE=1 SV=1;tr|G8CYZ7|G8CYZ7_RAT Engulfment and cell motility 1 OS=Rattus norvegicus OX=10116 GN=Elmo1 PE=1 SV=1;tr|A0A0G2K4S6|A0A0G2K4S6_RAT Engulfment and cell motil	14	12	22.7	83.935	0	21.493	20702000	18119000	17653000	16951010	16670010	15456010	17036000	18279000	18812000	18063010	19962010	16724000	16734990	18017000	21744990	16628010	21513000	16468000	16970000	17984990	19657010	11278000	13201000	14982000	22966990	22638990	18925000	19383990	actin cytoskeleton organization;actin filament-based process;biological regulation;cellular component organization;cellular component organization at cellular level;cellular component organization or biogenesis;cellular component organization or biogenesis at cellular level;cellular membrane organization;cellular process;cellular response to stimulus;cytoskeleton organization;endocytosis;establis…		cell part;cytoplasm;cytoskeleton;intracellular non-membrane-bounded organelle;intracellular organelle;intracellular part;membrane;non-membrane-bounded organelle;organelle;plasma membrane	Bacterial invasion of epithelial cells;Chemokine signaling pathway;Shigellosis
P63329	P63329	Serine/threonine-protein phosphatase 2B catalytic subunit alpha isoform	Ppp3ca	sp|P63329|PP2BA_RAT Serine/threonine-protein phosphatase 2B catalytic subunit alpha isoform OS=Rattus norvegicus OX=10116 GN=Ppp3ca PE=1 SV=1	25	17	50.7	58.643	0	323.31	1173200000	1249500000	1190100000	1286001000	1185300000	1167100000	1214900000	1133200000	1243701000	1036999000	1118800000	1084800000	1019100000	1224499000	1162900000	1262200000	1343001000	1143400000	1134600000	1209800000	1240100000	1157000000	1246100000	1171401000	1064100000	1147100000	1018000000	1159601000	anatomical structure development;biological regulation;calcineurin-NFAT signaling pathway;calcium ion transport;calcium-mediated signaling;carbohydrate homeostasis;cation transport;cell cycle process;cell development;cellular chemical homeostasis;cellular developmental process;cellular glucose homeostasis;cellular homeostasis;cellular ion homeostasis;cellular macromolecule metabolic process;cellu…	binding;calcium-dependent protein serine/threonine phosphatase activity;calmodulin binding;calmodulin-dependent protein phosphatase activity;catalytic activity;cation binding;drug binding;hydrolase activity;hydrolase activity, acting on ester bonds;ion binding;metal ion binding;phosphatase activity;phosphoprotein phosphatase activity;phosphoric ester hydrolase activity;protein binding;protein dim…	calcineurin complex;cell part;contractile fiber part;cytoplasmic part;cytosol;intracellular membrane-bounded organelle;intracellular organelle;intracellular organelle part;intracellular part;macromolecular complex;membrane;membrane-bounded organelle;mitochondrion;nuclear part;nucleoplasm;organelle;organelle part;plasma membrane;protein complex;protein serine/threonine phosphatase complex;sarcolem…	Alzheimer's disease;Amyotrophic lateral sclerosis (ALS);Apoptosis;Axon guidance;B cell receptor signaling pathway;Calcium signaling pathway;ko05152;Long-term potentiation;MAPK signaling pathway;Natural killer cell mediated cytotoxicity;Oocyte meiosis;Osteoclast differentiation;T cell receptor signaling pathway;VEGF signaling pathway;Wnt signaling pathway
F1M3A4	F1M3A4		Nyap2	tr|F1M3A4|F1M3A4_RAT Neuronal tyrosine-phosphorylated phosphoinositide-3-kinase adaptor 2 OS=Rattus norvegicus OX=10116 GN=Nyap2 PE=1 SV=2	4	4	9.2	78.34	0	8.2893	713740	1100099	657520	1095000	1010099	1688501	891550	1218300	808830	2409503	705690	528500	1037600	1738799	734920	1342800	1156001	940180	1753688	874439	825470	1145300	856591	1319101	745840	907230	443490	548960	anatomical structure morphogenesis;biological regulation;cell part morphogenesis;cell projection morphogenesis;cell projection organization;cellular component morphogenesis;cellular component organization;cellular component organization at cellular level;cellular component organization or biogenesis;cellular component organization or biogenesis at cellular level;cellular developmental process;cel…
D4A962	D4A962		Hnrnpul1	tr|D4A962|D4A962_RAT Heterogeneous nuclear ribonucleoprotein U-like 1 OS=Rattus norvegicus OX=10116 GN=Hnrnpul1 PE=1 SV=1	16	16	20.8	96.001	0	33.85	29641000	28481000	30200000	33353990	30194010	31191990	25209990	34931000	30971980	29763000	35032000	31563020	32125000	24304010	36631980	33561000	30923990	26007000	33612020	26278000	36324000	28695000	29129980	26989980	33833020	37731990	40218990	34292990	cellular macromolecule metabolic process;cellular metabolic process;cellular nitrogen compound metabolic process;cellular process;macromolecule metabolic process;metabolic process;multi-organism process;nitrogen compound metabolic process;nucleic acid metabolic process;nucleobase-containing compound metabolic process;primary metabolic process;response to biotic stimulus;response to other organism…		cell part;intracellular organelle part;intracellular part;macromolecular complex;nuclear part;nucleoplasm;organelle part;ribonucleoprotein complex;viral nucleocapsid;virion part
F1LP57	F1LP57		Map2k4	tr|F1LP57|F1LP57_RAT Mitogen-activated protein kinase kinase 4 OS=Rattus norvegicus OX=10116 GN=Map2k4 PE=1 SV=3	11	11	35.5	42.397	0	21.87	71968040	89951950	71306970	88056020	76258000	68204020	106970000	79234010	68771020	76854030	70956010	87903060	93723960	65882960	71221040	72543970	78441040	69549030	86094000	76664980	69254040	75455000	65877040	64208980	88364010	78618990	87903060	86535050	biological regulation;cellular process;cellular response to abiotic stimulus;cellular response to external stimulus;cellular response to mechanical stimulus;cellular response to stimulus;intracellular protein kinase cascade;intracellular signal transduction;MAPKKK cascade;regulation of biological process;regulation of cellular process;response to abiotic stimulus;response to external stimulus;res…	adenyl nucleotide binding;adenyl ribonucleotide binding;ATP binding;binding;catalytic activity;kinase activity;nucleotide binding;phosphotransferase activity, alcohol group as acceptor;protein kinase activity;purine nucleotide binding;purine ribonucleoside triphosphate binding;purine ribonucleotide binding;ribonucleotide binding;transferase activity;transferase activity, transferring phosphorus-c…
F7EMK8;Q6AY99;Q5RJP0;A0A0G2JT64;Q5I0M4;D3ZPY8;A2VD16	F7EMK8;Q6AY99;Q5RJP0;A0A0G2JT64	Aldose reductase-related protein 1	Akr1b10;Akr1b7	tr|F7EMK8|F7EMK8_RAT Aldose reductase-related protein 1-like OS=Rattus norvegicus OX=10116 GN=LOC100910708 PE=4 SV=1;tr|Q6AY99|Q6AY99_RAT Aldo-keto reductase family 1, member B10 (Aldose reductase) OS=Rattus norvegicus OX=10116 GN=Akr1b10 PE=1 SV=1;sp|Q5RJ	5	1	23.4	33.766	0.00021834	3.6675	396782	924460	1490700	1307100	1862201	556651	564865	1344300	932760	851400	1123400	2524848	2486892	971734	1054549	1426321	1005230	1409072	334530	471474	2011354	602364	600974	642547	669990	3825099	3945502	2188400	alcohol metabolic process;apocarotenoid metabolic process;biological regulation;cellular aldehyde metabolic process;cellular hormone metabolic process;cellular lipid metabolic process;cellular metabolic process;cellular process;diterpenoid metabolic process;fat-soluble vitamin metabolic process;hormone metabolic process;isoprenoid metabolic process;lipid metabolic process;metabolic process;polyol…	alcohol dehydrogenase (NADP+) activity;alditol:NADP+ 1-oxidoreductase activity;aldo-keto reductase (NADP) activity;binding;catalytic activity;coenzyme binding;cofactor binding;isoprenoid binding;lipid binding;NADP binding;NADP+ binding;NADPH binding;NADP-retinol dehydrogenase activity;nucleotide binding;oxidoreductase activity;oxidoreductase activity, acting on CH-OH group of donors;oxidoreductas…	cell part;cytoplasmic part;cytosol;intracellular membrane-bounded organelle;intracellular organelle;intracellular part;membrane-bounded organelle;mitochondrion;organelle
Q6AYA6	Q6AYA6	Uncharacterized protein C17orf62 homolog		sp|Q6AYA6|CYBC1_RAT Cytochrome b-245 chaperone 1 OS=Rattus norvegicus OX=10116 GN=Cybc1 PE=1 SV=1	5	5	25.1	20.894	0	7.3857	8078595	8689503	3480501	7107797	5307698	3475701	5126603	5343098	2926002	5677299	3039600	4836501	4028999	4601701	5852600	5206203	5970201	2868601	5323701	3803998	3423799	5320000	4761301	3310700	6899204	7360600	4628101	6010504			cell part;integral to membrane;intrinsic to membrane;membrane part
B5DF46	B5DF46	Phosphomannomutase	Pmm2	tr|B5DF46|B5DF46_RAT Phosphomannomutase OS=Rattus norvegicus OX=10116 GN=Pmm2 PE=1 SV=1	7	6	26.4	27.708	0	8.1903	7637999	9955700	5726100	8423203	7442001	7227201	9801604	6193202	3429399	10056000	10423000	8299706	5865404	4963498	6110004	7773305	4734798	10260000	4764103	9280303	7601501	5614399	5991898	7181198	13184990	13531990	19256000	6146398	alcohol biosynthetic process;alcohol metabolic process;biosynthetic process;carbohydrate biosynthetic process;carbohydrate metabolic process;cellular biosynthetic process;cellular carbohydrate biosynthetic process;cellular carbohydrate metabolic process;cellular metabolic process;cellular nitrogen compound metabolic process;cellular process;GDP-mannose biosynthetic process;GDP-mannose metabolic p…	catalytic activity;intramolecular transferase activity;intramolecular transferase activity, phosphotransferases;isomerase activity;phosphomannomutase activity	cell body;cell part;cytoplasm;extracellular membrane-bounded organelle;extracellular organelle;extracellular region part;extracellular vesicular exosome;intracellular part;membrane-bounded organelle;membrane-bounded vesicle;neuronal cell body;organelle;vesicle	Amino sugar and nucleotide sugar metabolism;Fructose and mannose metabolism
O08837	O08837	Cell division cycle 5-like protein	Cdc5l	sp|O08837|CDC5L_RAT Cell division cycle 5-like protein OS=Rattus norvegicus OX=10116 GN=Cdc5l PE=1 SV=2	7	7	13.5	92.216	0	13.356	8021900	3956100	11004990	5391799	9606094	5783497	8986103	7077304	6018201	6777796	7542498	7546997	9914994	5123602	11262000	6444703	9841806	5643400	6676498	11841000	7897903	6889798	12750000	7779597	7202096	4933997	4315698	6108501	biological regulation;biosynthetic process;cell cycle process;cellular biosynthetic process;cellular macromolecule biosynthetic process;cellular macromolecule metabolic process;cellular metabolic process;cellular nitrogen compound metabolic process;cellular process;cellular response to stimulus;cellular response to stress;DNA metabolic process;DNA repair;G2/M transition of mitotic cell cycle;intr…	binding;chromatin binding;DNA binding;nucleic acid binding;protein binding;protein domain specific binding;WD40-repeat domain binding	catalytic step 2 spliceosome;cell part;chromosomal part;cytoplasm;DNA replication factor A complex;intracellular membrane-bounded organelle;intracellular non-membrane-bounded organelle;intracellular organelle;intracellular organelle part;intracellular part;macromolecular complex;membrane;membrane-bounded organelle;non-membrane-bounded organelle;nuclear body;nuclear chromosome part;nuclear part;nu…	Spliceosome
M0RDJ3;Q63184	M0RDJ3;Q63184	Interferon-induced, double-stranded RNA-activated protein kinase	Eif2ak2	tr|M0RDJ3|M0RDJ3_RAT Interferon-induced, double-stranded RNA-activated protein kinase OS=Rattus norvegicus OX=10116 GN=Eif2ak2 PE=1 SV=2;sp|Q63184|E2AK2_RAT Interferon-induced, double-stranded RNA-activated protein kinase OS=Rattus norvegicus OX=10116 GN=E	4	4	10.5	58.244	0	4.3386	1720999	251597	1397606	233897	824654	715941	2510061	1707097	5619902	1139685	1412354	1262766	572659	513922	1611551	253117	2109401	2024501	939812	3946598	2626501	986569	3912099	1291146	765894	299898	1006888	787652	activation of MAPKK activity;activation of protein kinase activity;biological regulation;biosynthetic process;cellular biosynthetic process;cellular macromolecule biosynthetic process;cellular macromolecule metabolic process;cellular metabolic process;cellular nitrogen compound metabolic process;cellular process;cellular protein metabolic process;cellular response to chemical stimulus;cellular re…	adenyl nucleotide binding;adenyl ribonucleotide binding;ATP binding;binding;catalytic activity;double-stranded RNA binding;kinase activity;non-membrane spanning protein tyrosine kinase activity;nucleic acid binding;nucleotide binding;phosphotransferase activity, alcohol group as acceptor;protein kinase activity;protein serine/threonine kinase activity;protein tyrosine kinase activity;purine nucle…	cell part;cytoplasm;cytoplasmic part;intracellular membrane-bounded organelle;intracellular organelle;intracellular part;membrane;membrane-bounded organelle;nucleus;organelle;perinuclear region of cytoplasm	Hepatitis C;Measles;Protein processing in endoplasmic reticulum
A0A0G2JXZ7;G3V602	A0A0G2JXZ7;G3V602		Xpr1	tr|A0A0G2JXZ7|A0A0G2JXZ7_RAT Xenotropic and polytropic retrovirus receptor 1 OS=Rattus norvegicus OX=10116 GN=Xpr1 PE=1 SV=1;tr|G3V602|G3V602_RAT Xenotropic and polytropic retrovirus receptor 1 OS=Rattus norvegicus OX=10116 GN=Xpr1 PE=1 SV=1	3	3	8	78.977	0	6.5134	179394	1841900	2638299	2076101	910034	1662548	2188100	3199500	2377100	1826301	1192739	2327501	1527701	484840	1577465	2960200	2701701	2563102	1326400	1893301	2686201	1926899	1789700	1371925	2242899	2562698	2576699	4102302	multi-organism process;response to biotic stimulus;response to other organism;response to stimulus;response to virus	receptor activity	cell part;cytoplasmic part;Golgi apparatus;integral to membrane;intracellular membrane-bounded organelle;intracellular organelle;intracellular part;intrinsic to membrane;membrane;membrane part;membrane-bounded organelle;organelle;plasma membrane
Q6AZ73;Q9WU68	Q6AZ73;Q9WU68	Pleckstrin homology domain-containing family B member 1	Plekhb1	tr|Q6AZ73|Q6AZ73_RAT Pleckstrin homology domain containing, family B (Evectins) member 1, isoform CRA_d OS=Rattus norvegicus OX=10116 GN=Plekhb1 PE=2 SV=1;sp|Q9WU68|PKHB1_RAT Pleckstrin homology domain-containing family B member 1 OS=Rattus norvegicus OX=1	3	3	19.7	21.269	0.002238	2.7889	934590	585536	1276542	1009319	2753199	662354	1456615	1103180	505276	268998	1413008	612732	3870602	2264100	3186802	842505	3065501	1250714	1032604	3155801	770309	2573699	550094	1050126	3490501	3641898	2506499	3398702	biological regulation;developmental process;multicellular organismal development;multicellular organismal process;regulation of biological process;regulation of cell differentiation;regulation of cellular process;regulation of developmental process		cell part;cytoplasm;integral to membrane;intracellular part;intrinsic to membrane;membrane part
D4AEC2	D4AEC2		Camsap2	sp|D4AEC2|CAMP2_RAT Calmodulin-regulated spectrin-associated protein 2 OS=Rattus norvegicus OX=10116 GN=Camsap2 PE=1 SV=1	24	24	22.8	165.61	0	64.244	47035030	52098030	49786000	45876020	44964030	35659990	52385010	49144990	45495980	47812020	47318000	48046030	44100010	42799010	52635000	53037980	47288980	58339970	50018030	48404020	52029000	49579030	45239980	44860000	59921040	49417000	52262010	57031020	biological regulation;cellular component organization;cellular component organization at cellular level;cellular component organization or biogenesis;cellular component organization or biogenesis at cellular level;cellular process;cytoskeleton organization;microtubule cytoskeleton organization;microtubule-based process;organelle organization;regulation of biological process;regulation of cellular…		cell part;centrosome;cytoplasmic part;cytoskeletal part;intracellular non-membrane-bounded organelle;intracellular organelle;intracellular organelle part;intracellular part;microtubule organizing center;non-membrane-bounded organelle;organelle;organelle part
A0A0G2K6P5;D4A6P2	A0A0G2K6P5;D4A6P2		Mfsd4	tr|A0A0G2K6P5|A0A0G2K6P5_RAT Major facilitator superfamily domain-containing 4A OS=Rattus norvegicus OX=10116 GN=Mfsd4a PE=4 SV=1;tr|D4A6P2|D4A6P2_RAT Major facilitator superfamily domain-containing 4A OS=Rattus norvegicus OX=10116 GN=Mfsd4a PE=4 SV=1	1	1	3.7	56.134	0	7.7783	8525199	9342198	5653601	8205798	6518801	12247000	4637803	12069000	12011000	8443596	5719200	11205000	11610000	5304998	12084000	14552000	11032000	8449604	6572402	9963600	5624399	7064599	9745706	9667797	9670303	10664000	14068990	12104000	cellular process;establishment of localization;transmembrane transport;transport		cell part;integral to membrane;intrinsic to membrane;membrane part
Q66HJ7;A0A0G2JVR0	Q66HJ7;A0A0G2JVR0	Receptor-type tyrosine-protein phosphatase	Ptpra	tr|Q66HJ7|Q66HJ7_RAT Receptor-type tyrosine-protein phosphatase OS=Rattus norvegicus OX=10116 GN=Ptpra PE=1 SV=1;tr|A0A0G2JVR0|A0A0G2JVR0_RAT Receptor-type tyrosine-protein phosphatase OS=Rattus norvegicus OX=10116 GN=Ptpra PE=1 SV=1	15	3	25.3	90.197	0	81.599	27716010	28689000	32078990	38606010	18364990	29871020	17359010	26771000	25531010	15986990	18067000	30930980	21702000	19857010	25547010	27691990	29157990	29008000	18382990	21345000	25082990	25269980	29362010	20778000	25777990	30445990	32940000	30342000	biological regulation;cell differentiation;cell surface receptor linked signaling pathway;cellular developmental process;cellular macromolecule metabolic process;cellular metabolic process;cellular process;cellular protein metabolic process;cellular response to chemical stimulus;cellular response to endogenous stimulus;cellular response to hormone stimulus;cellular response to insulin stimulus;ce…	binding;catalytic activity;hydrolase activity;hydrolase activity, acting on ester bonds;phosphatase activity;phosphoprotein phosphatase activity;phosphoric ester hydrolase activity;protein binding;protein complex binding;protein tyrosine phosphatase activity	cell part;extracellular membrane-bounded organelle;extracellular organelle;extracellular region part;extracellular vesicular exosome;intracellular membrane-bounded organelle;intracellular organelle;intracellular part;macromolecular complex;membrane;membrane-bounded organelle;membrane-bounded vesicle;organelle;plasma membrane;protein complex;receptor complex;vesicle
B2GV54	B2GV54	Neutral cholesterol ester hydrolase 1	Nceh1	sp|B2GV54|NCEH1_RAT Neutral cholesterol ester hydrolase 1 OS=Rattus norvegicus OX=10116 GN=Nceh1 PE=1 SV=1	12	12	28.7	45.821	0	41.547	106130000	109319900	122209900	125180000	125559900	113460000	122920000	112790000	119679900	105479900	117229900	122930100	116480000	93845960	133060000	126470100	114340000	112560000	123470000	113280000	97206000	108290000	116209900	108530100	115250000	133890000	126139900	130229900	biological regulation;catabolic process;cellular macromolecule metabolic process;cellular metabolic process;cellular process;cellular protein metabolic process;cellular response to stimulus;dephosphorylation;lipid catabolic process;lipid metabolic process;macromolecule metabolic process;macromolecule modification;metabolic process;phosphate-containing compound metabolic process;phosphorus metabol…	anion binding;binding;carboxylic ester hydrolase activity;catalytic activity;hydrolase activity;hydrolase activity, acting on ester bonds;ion binding;phosphate ion binding;serine hydrolase activity	cell part;cytoplasmic part;endoplasmic reticulum;integral to membrane;intracellular membrane-bounded organelle;intracellular organelle;intracellular part;intrinsic to membrane;membrane part;membrane-bounded organelle;organelle	Bile secretion
F1LSA1;O70509;D3ZGF1;P26051	F1LSA1;O70509;D3ZGF1;P26051	CD44 antigen	Cd44	tr|F1LSA1|F1LSA1_RAT CD44 antigen OS=Rattus norvegicus OX=10116 GN=Cd44 PE=1 SV=1;tr|O70509|O70509_RAT CD44 antigen OS=Rattus norvegicus OX=10116 GN=Cd44 PE=1 SV=1;tr|D3ZGF1|D3ZGF1_RAT CD44 antigen OS=Rattus norvegicus OX=10116 GN=Cd44 PE=1 SV=3;sp|P26051|	6	6	10.9	85.689	0	11.315	6186197	6311602	10712000	4817401	14357990	9832806	6526502	4680403	1576799	22255990	4537602	13439990	5964702	4327703	3623499	11277000	964963	3100001	3188901	5590401	6882696	7250505	11410010	5715602	1568699	7602899	276750	913345	amine metabolic process;aminoglycan catabolic process;aminoglycan metabolic process;anatomical structure development;anatomical structure formation involved in morphogenesis;anatomical structure maturation;anatomical structure morphogenesis;biological adhesion;biological regulation;blood vessel maturation;branching involved in prostate gland morphogenesis;branching involved in ureteric bud morpho…	binding;carbohydrate binding;catalytic activity;cytokine binding;cytokine receptor activity;enzyme binding;epidermal growth factor receptor binding;glycosaminoglycan binding;growth factor receptor binding;hexosaminidase activity;hyaluronic acid binding;hyalurononglucosaminidase activity;hydrolase activity;hydrolase activity, acting on glycosyl bonds;hydrolase activity, hydrolyzing O-glycosyl comp…	adherens junction;anchoring junction;apical plasma membrane;basolateral plasma membrane;cell junction;cell part;cell-substrate adherens junction;cell-substrate junction;cytoplasmic part;external side of plasma membrane;extracellular membrane-bounded organelle;extracellular organelle;extracellular region part;extracellular vesicular exosome;focal adhesion;Golgi apparatus;integral to membrane;intra…	ECM-receptor interaction;Hematopoietic cell lineage;Shigellosis
D3ZSL1	D3ZSL1	RNA binding protein fox-1 homolog	Rbfox1	tr|D3ZSL1|D3ZSL1_RAT RNA binding protein fox-1 homolog OS=Rattus norvegicus OX=10116 GN=Rbfox1 PE=4 SV=1	6	1	14.9	44.555	0	5.6551	11100000	7993401	8866499	7019501	6695697	8721903	5780500	9007799	13068990	9099798	8135304	9788305	6512504	11904010	10820000	8397196	8365804	13499010	9601396	11126010	9898295	9281199	7556302	8066098	11402990	14066000	13571000	9523495	biological regulation;cellular macromolecule metabolic process;cellular metabolic process;cellular nitrogen compound metabolic process;cellular process;macromolecule metabolic process;metabolic process;mRNA metabolic process;mRNA processing;multicellular organismal process;neurological system process;neuromuscular process;neuromuscular process controlling balance;nitrogen compound metabolic proce…	binding;nucleic acid binding;nucleotide binding;RNA binding	cell part;cytoplasmic part;Golgi apparatus part;intracellular membrane-bounded organelle;intracellular organelle;intracellular organelle part;intracellular part;membrane-bounded organelle;nucleus;organelle;organelle part;trans-Golgi network
A0A0G2JU77;D4A190	A0A0G2JU77			tr|A0A0G2JU77|A0A0G2JU77_RAT Eukaryotic translation initiation factor 3 subunit K OS=Rattus norvegicus OX=10116 GN=Eif3k PE=1 SV=1	5	5	35.8	24.792	0	11.994	21315000	34906990	31750010	21833000	32333010	17593010	25608020	26759990	17217000	24705010	20266000	20815010	23735010	17557990	26748990	24457020	22730010	16925990	17576010	19986010	23773010	21906990	20199000	19535010	32914010	23093010	24475000	23038000		binding;nucleic acid binding;RNA binding;translation factor activity, nucleic acid binding;translation initiation factor activity	cell part;cytoplasmic part;eukaryotic translation initiation factor 3 complex;extracellular membrane-bounded organelle;extracellular organelle;extracellular region part;extracellular vesicular exosome;intracellular part;macromolecular complex;membrane;membrane-bounded organelle;membrane-bounded vesicle;organelle;protein complex;vesicle
F1LML7	F1LML7		Hip1r	tr|F1LML7|F1LML7_RAT Huntingtin-interacting protein 1-related OS=Rattus norvegicus OX=10116 GN=Hip1r PE=1 SV=1	17	17	20.2	119.55	0	48.071	19283010	28351990	26554990	26321990	25400980	22047990	26900000	28947010	24672010	28657990	26552980	31122010	23741000	24829990	29402990	26445010	23032000	26191980	27920020	25752990	24625020	29237010	25111990	28510010	32731020	30272000	28591990	29007000	apoptosis;cell death;cellular component organization;cellular component organization or biogenesis;cellular membrane organization;cellular process;clathrin-mediated endocytosis;death;endocytosis;establishment of localization;membrane invagination;membrane organization;programmed cell death;receptor-mediated endocytosis;transport;vesicle-mediated transport	binding;lipid binding;phosphatidylinositol binding;phospholipid binding	cell part;clathrin-coated vesicle;coated pit;coated vesicle;cytoplasmic membrane-bounded vesicle;cytoplasmic part;cytoplasmic vesicle;cytoskeleton;intracellular membrane-bounded organelle;intracellular non-membrane-bounded organelle;intracellular organelle;intracellular part;membrane;membrane part;membrane-bounded organelle;membrane-bounded vesicle;non-membrane-bounded organelle;organelle;vesicle
P62824	P62824	Ras-related protein Rab-3C	Rab3c	sp|P62824|RAB3C_RAT Ras-related protein Rab-3C OS=Rattus norvegicus OX=10116 GN=Rab3c PE=1 SV=1	9	7	44.1	25.872	0	221.48	239680000	214300000	209150100	239730100	246500000	210489900	187710000	287299900	208199900	233230000	201890100	231800000	239759900	182170000	218489900	264520000	197120000	237749800	187960100	197850000	227479900	206240000	224750000	197500000	235070100	222059900	244729900	223920100	antigen processing and presentation;biological regulation;cellular process;cellular response to stimulus;establishment of localization;establishment of localization in cell;establishment of protein localization;exocytosis;immune system process;intracellular protein transport;intracellular signal transduction;intracellular transport;membrane docking;metabolic process;protein secretion;protein tran…	binding;catalytic activity;GTP binding;GTPase activity;guanyl nucleotide binding;guanyl ribonucleotide binding;hydrolase activity;hydrolase activity, acting on acid anhydrides;hydrolase activity, acting on acid anhydrides, in phosphorus-containing anhydrides;nucleoside-triphosphatase activity;nucleotide binding;purine nucleotide binding;purine ribonucleoside triphosphate binding;purine ribonucleo…	cell part;clathrin-coated vesicle;coated vesicle;cytoplasmic membrane-bounded vesicle;cytoplasmic part;cytoplasmic vesicle;cytoplasmic vesicle membrane;cytoplasmic vesicle part;cytosol;endosome;intracellular membrane-bounded organelle;intracellular organelle;intracellular organelle part;intracellular part;membrane;membrane-bounded organelle;membrane-bounded vesicle;organelle;organelle membrane;or…
D3Z9J7	D3Z9J7		Ulk2	tr|D3Z9J7|D3Z9J7_RAT Unc-51-like autophagy-activating kinase 2 OS=Rattus norvegicus OX=10116 GN=Ulk2 PE=4 SV=1	1	1	1.8	112.72	0.0014388	2.9017	393505	70769	65536	573760	278293	1531640	1099550	855524	1015912	885443	149710	1588128	642799	911851	393479	2303532	1222188	1878630	492924	871828	1622337	202440	1353260	1682342	135650	783288	84567	118830	autophagic vacuole assembly;axon extension;biological regulation;cell growth;cellular component assembly;cellular component assembly at cellular level;cellular component organization;cellular component organization at cellular level;cellular component organization or biogenesis;cellular component organization or biogenesis at cellular level;cellular macromolecule metabolic process;cellular metabo…	adenyl nucleotide binding;adenyl ribonucleotide binding;ATP binding;binding;catalytic activity;kinase activity;nucleotide binding;phosphotransferase activity, alcohol group as acceptor;protein kinase activity;protein serine/threonine kinase activity;purine nucleotide binding;purine ribonucleoside triphosphate binding;purine ribonucleotide binding;ribonucleotide binding;transferase activity;transf…	Atg1p signaling complex;cell part;cytoplasmic part;cytosol;intracellular part;macromolecular complex;membrane;pre-autophagosomal structure;pre-autophagosomal structure membrane;protein complex	mTOR signaling pathway;Regulation of autophagy
Q62768	Q62768	Protein unc-13 homolog A	Unc13a	sp|Q62768|UN13A_RAT Protein unc-13 homolog A OS=Rattus norvegicus OX=10116 GN=Unc13a PE=1 SV=1	29	7	18	196.35	0	68.743	76269990	85728040	74166000	87828020	74654040	79400000	87339950	72050960	77327040	67888980	94471000	83296050	85248040	70365980	92726990	91715040	89789060	97375020	84623030	84408060	80197050	80120000	86214960	78306020	83982950	88806000	91728980	105780000	biological regulation;cellular component assembly;cellular component assembly at cellular level;cellular component organization;cellular component organization at cellular level;cellular component organization or biogenesis;cellular component organization or biogenesis at cellular level;cellular macromolecular complex assembly;cellular macromolecular complex subunit organization;cellular process;…	binding;cation binding;diacylglycerol binding;identical protein binding;ion binding;lipid binding;metal ion binding;protein binding;protein dimerization activity;protein domain specific binding;protein heterodimerization activity;protein homodimerization activity;protein N-terminus binding;SNARE binding;syntaxin binding;syntaxin-1 binding	axon part;cell junction;cell part;cell projection;cell projection part;cytoplasm;excitatory synapse;intracellular part;macromolecular complex;membrane;neuron projection;presynaptic membrane;protein complex;synapse;synapse part;synaptic membrane;terminal button
Q9Z1E1;A0A0G2JU52	Q9Z1E1	Flotillin-1	Flot1	sp|Q9Z1E1|FLOT1_RAT Flotillin-1 OS=Rattus norvegicus OX=10116 GN=Flot1 PE=2 SV=2	20	20	55.6	47.499	0	168.74	270150100	359950100	269640200	285470000	289950000	227160100	239700000	269920200	287869900	262780000	257290000	254790100	242360100	261040000	280540000	297199900	286340200	250819900	310900100	262640000	283849900	297519900	291640100	302870100	274070200	250860000	274820200	264550100	anatomical structure morphogenesis;axonogenesis;biological regulation;cell part morphogenesis;cell projection morphogenesis;cell projection organization;cellular component disassembly;cellular component disassembly at cellular level;cellular component morphogenesis;cellular component organization;cellular component organization at cellular level;cellular component organization or biogenesis;cellu…	binding;enzyme binding;glutamate receptor binding;ionotropic glutamate receptor binding;protease binding;protein binding;receptor binding	adherens junction;anchoring junction;caveola;cell junction;cell part;cell-substrate adherens junction;cell-substrate junction;centriolar satellite;cytoplasmic membrane-bounded vesicle;cytoplasmic part;cytoplasmic vesicle;cytoskeletal part;endosome;extracellular membrane-bounded organelle;extracellular organelle;extracellular region part;extracellular vesicular exosome;flotillin complex;focal adhe…	Insulin signaling pathway
P21575	P21575	Dynamin-1	Dnm1	sp|P21575|DYN1_RAT Dynamin-1 OS=Rattus norvegicus OX=10116 GN=Dnm1 PE=1 SV=2	65	52	74.2	97.294	0	323.31	3862898000	4244901000	3612702000	4033198000	3695502000	3842701000	3939200000	3970698000	4420496000	3830097000	3668102000	4082402000	3957501000	3589602000	4170400000	4337904000	3809000000	4489203000	4162699000	3988502000	3814301000	4071800000	3741501000	3719101000	4338397000	4043101000	4344205000	4121802000	cellular component organization;cellular component organization at cellular level;cellular component organization or biogenesis;cellular component organization or biogenesis at cellular level;cellular macromolecule metabolic process;cellular membrane organization;cellular metabolic process;cellular process;clathrin-mediated endocytosis;endocytosis;endosome organization;establishment of localizati…	binding;catalytic activity;D2 dopamine receptor binding;dopamine receptor binding;enzyme binding;G-protein-coupled receptor binding;GTP binding;GTPase activity;guanyl nucleotide binding;guanyl ribonucleotide binding;hydrolase activity;hydrolase activity, acting on acid anhydrides;hydrolase activity, acting on acid anhydrides, in phosphorus-containing anhydrides;identical protein binding;nitric-ox…	axon part;cell part;cell projection part;clathrin-coated vesicle;coated vesicle;cytoplasm;cytoplasmic membrane-bounded vesicle;cytoplasmic part;cytoplasmic vesicle;cytoskeletal part;extracellular membrane-bounded organelle;extracellular organelle;extracellular region part;extracellular vesicular exosome;Golgi apparatus;intracellular membrane-bounded organelle;intracellular organelle;intracellular…	Bacterial invasion of epithelial cells;Endocrine and other factor-regulated calcium reabsorption;Endocytosis;Fc gamma R-mediated phagocytosis
P05712	P05712	Ras-related protein Rab-2A	Rab2a	sp|P05712|RAB2A_RAT Ras-related protein Rab-2A OS=Rattus norvegicus OX=10116 GN=Rab2a PE=2 SV=1	16	2	75.9	23.535	0	323.31	700610300	845540300	760350100	739500100	707210200	687490200	768239600	868359900	805459900	725159700	745470300	840970600	885840200	733539900	949040000	846749600	936529800	832649900	788479900	805569600	762799700	720140000	731519700	791830000	863979800	782370000	817989800	841049500	biological regulation;cellular process;cellular response to stimulus;establishment of localization;establishment of localization in cell;establishment of protein localization;intracellular protein transport;intracellular signal transduction;intracellular transport;metabolic process;protein transport;Rab protein signal transduction;Ras protein signal transduction;regulation of biological process;r…	binding;catalytic activity;GDP binding;GTP binding;GTPase activity;guanyl nucleotide binding;guanyl ribonucleotide binding;hydrolase activity;hydrolase activity, acting on acid anhydrides;hydrolase activity, acting on acid anhydrides, in phosphorus-containing anhydrides;nucleoside-triphosphatase activity;nucleotide binding;purine nucleotide binding;purine ribonucleoside triphosphate binding;purin…	cell body;cell part;cytoplasmic membrane-bounded vesicle;cytoplasmic part;cytoplasmic vesicle;endoplasmic reticulum membrane;endoplasmic reticulum part;endoplasmic reticulum-Golgi intermediate compartment membrane;Golgi apparatus part;Golgi membrane;intracellular membrane-bounded organelle;intracellular organelle;intracellular organelle part;intracellular part;melanosome;membrane;membrane part;me…
P63249	P63249	cAMP-dependent protein kinase inhibitor alpha	Pkia	sp|P63249|IPKA_RAT cAMP-dependent protein kinase inhibitor alpha OS=Rattus norvegicus OX=10116 GN=Pkia PE=1 SV=2	3	3	69.7	7.9604	0	23.647	35540020	30257990	41092010	34848980	19278010	35285980	38457000	44509030	37842000	23879000	35970980	39247020	22169000	31342010	35278980	25771990	35365980	40292010	39859990	37970990	36893020	37314000	32275010	36611980	25815000	33001980	36414980	27751980	biological regulation;negative regulation of biological process;negative regulation of biosynthetic process;negative regulation of cAMP-dependent protein kinase activity;negative regulation of catalytic activity;negative regulation of cellular biosynthetic process;negative regulation of cellular macromolecule biosynthetic process;negative regulation of cellular metabolic process;negative regulati…	cAMP-dependent protein kinase inhibitor activity;enzyme inhibitor activity;enzyme regulator activity;kinase inhibitor activity;kinase regulator activity;protein kinase inhibitor activity;protein kinase regulator activity;protein serine/threonine kinase inhibitor activity	cell part;cytoplasm;intracellular membrane-bounded organelle;intracellular organelle;intracellular part;membrane-bounded organelle;nucleus;organelle
D3ZKX1	D3ZKX1		Ccdc53	tr|D3ZKX1|D3ZKX1_RAT RCG48807, isoform CRA_a OS=Rattus norvegicus OX=10116 GN=Washc3 PE=1 SV=1	3	3	26.3	21.063	0	5.6976	11030000	4458401	7576699	4537698	7896003	4982103	3981201	8441698	8085701	5684299	6158998	8086802	7775895	10052000	8021699	6746301	6987003	6840903	4856999	6955805	7473601	6229597	5036601	5256601	10655010	8457595	7856902	6287400			actin cytoskeleton;cell part;cytoplasmic part;cytoskeleton;intracellular membrane-bounded organelle;intracellular non-membrane-bounded organelle;intracellular organelle;intracellular part;macromolecular complex;membrane-bounded organelle;non-membrane-bounded organelle;organelle;protein complex;WASH complex
D3ZFK6;A0A0G2K9U6	D3ZFK6;A0A0G2K9U6		Atg16l1	tr|D3ZFK6|D3ZFK6_RAT Autophagy-related 16-like 1 OS=Rattus norvegicus OX=10116 GN=Atg16l1 PE=1 SV=1;tr|A0A0G2K9U6|A0A0G2K9U6_RAT Autophagy-related 16-like 1 OS=Rattus norvegicus OX=10116 GN=Atg16l1 PE=1 SV=1	3	3	6.8	67.962	0.00022563	4.0505	434320	2203401	1523701	523018	4438745	967410	1716700	1693799	1247601	2996801	1023300	625370	1693900	1992001	566450	1408399	1535300	1105700	425870	1650400	1630901	1520499	2123599	1983500	459460	1243093	370440	308090	autophagic vacuole assembly;cellular component assembly;cellular component assembly at cellular level;cellular component organization;cellular component organization at cellular level;cellular component organization or biogenesis;cellular component organization or biogenesis at cellular level;cellular process;organelle assembly;organelle organization;vacuole organization		autophagic vacuole membrane;axoneme;cell part;cell projection part;cytoplasmic part;intracellular organelle part;intracellular part;membrane;organelle membrane;organelle part;vacuolar membrane;vacuolar part
Q5PQV5	Q5PQV5	Trophoblast glycoprotein	Tpbg	sp|Q5PQV5|TPBG_RAT Trophoblast glycoprotein OS=Rattus norvegicus OX=10116 GN=Tpbg PE=1 SV=1	5	5	14.3	46.508	0	23.355	15665000	15550000	18699990	8484597	15019010	13505000	10773000	14475990	15612010	16066000	14243000	16097000	15122000	17572990	14730000	22246010	22972000	15015000	11626000	13549000	14682000	8639296	10850000	9285801	16324990	16592000	11955000	22331000			cell part;cell surface;cytoplasmic part;endoplasmic reticulum;integral to membrane;intracellular membrane-bounded organelle;intracellular organelle;intracellular part;intrinsic to membrane;membrane;membrane part;membrane-bounded organelle;organelle;plasma membrane
Q6AXS4	Q6AXS4	Renin receptor	Atp6ap2	sp|Q6AXS4|RENR_RAT Renin receptor OS=Rattus norvegicus OX=10116 GN=Atp6ap2 PE=2 SV=1	3	3	8.6	39.081	0	92.916	19962010	25951020	21959990	28422020	28104000	24878000	35728980	24130990	27591020	26602000	22023990	23824010	29974980	18558010	27518990	46320000	19879990	29436990	22893990	21151000	18254010	24657980	27524020	24077000	35655980	24732000	27005010	31191990	anatomical structure morphogenesis;angiotensin maturation;anterior/posterior pattern specification;biological regulation;developmental pigmentation;developmental process;eye pigmentation;head morphogenesis;hormone metabolic process;macromolecule metabolic process;metabolic process;pattern specification process;peptide hormone processing;pigmentation;positive regulation of biological process;posit…	aspartic-type endopeptidase activity;aspartic-type peptidase activity;binding;catalytic activity;endopeptidase activity;enzyme binding;hydrolase activity;peptidase activity;peptidase activity, acting on L-amino acid peptides;protein binding;receptor activity	cell body;cell part;cell projection;external side of plasma membrane;extracellular membrane-bounded organelle;extracellular organelle;extracellular region part;extracellular vesicular exosome;integral to membrane;intrinsic to membrane;membrane part;membrane-bounded organelle;membrane-bounded vesicle;neuron projection;organelle;plasma membrane part;vesicle
A0A0G2QC06;Q4FZX7	A0A0G2QC06			tr|A0A0G2QC06|A0A0G2QC06_RAT Serotransferrin OS=Rattus norvegicus OX=10116 GN=Tf PE=1 SV=1	38	9	44.5	107.41	0	323.31	936529800	382110000	505129800	300840000	406279800	225810000	300620100	317600000	256360000	534569800	329820100	282059900	292090000	278039800	300220200	288120000	323709900	291150000	313030000	346720000	328330000	333189900	370580000	311090100	289970000	309000000	299770000	314790000	anatomical structure homeostasis;biological regulation;cellular process;cellular response to stimulus;homeostatic process;intracellular signal transduction;regulation of biological process;regulation of biological quality;regulation of cellular process;response to stimulus;retina homeostasis;signal transduction;small GTPase mediated signal transduction;tissue homeostasis	binding;enzyme binding;GTP binding;guanyl nucleotide binding;guanyl ribonucleotide binding;nucleotide binding;protein binding;purine nucleotide binding;purine ribonucleoside triphosphate binding;purine ribonucleotide binding;ribonucleotide binding;ubiquitin protein ligase binding	apical plasma membrane;basal plasma membrane;blood microparticle;cell part;cell surface;coated pit;cytoplasmic membrane-bounded vesicle;cytoplasmic microtubule;cytoplasmic part;cytoplasmic vesicle;cytoskeletal part;early endosome;endocytic vesicle;endoplasmic reticulum membrane;endoplasmic reticulum part;endosome;extracellular membrane-bounded organelle;extracellular organelle;extracellular regio…	Protein export
A0A0H2UHQ3;P0C5W1	A0A0H2UHQ3;P0C5W1	Microtubule-associated protein 1S;MAP1S heavy chain;MAP1S light chain	Map1s	tr|A0A0H2UHQ3|A0A0H2UHQ3_RAT Microtubule-associated protein 1S OS=Rattus norvegicus OX=10116 GN=Map1s PE=1 SV=1;sp|P0C5W1|MAP1S_RAT Microtubule-associated protein 1S OS=Rattus norvegicus OX=10116 GN=Map1s PE=1 SV=1	11	11	14.9	102.43	0	46.177	66972990	52362020	74175020	60595960	76809950	69905040	52681010	61512010	72561050	62520960	56403040	66709030	69689020	53177000	75624980	53287000	63256020	60973980	66716970	57120970	60995030	57284020	57043990	59495010	81618050	60714970	65299020	72335000	anatomical structure development;anatomical structure morphogenesis;brain development;cell part morphogenesis;cell projection morphogenesis;cell projection organization;cellular component morphogenesis;cellular component organization;cellular component organization at cellular level;cellular component organization or biogenesis;cellular component organization or biogenesis at cellular level;cellu…	binding;DNA binding;nucleic acid binding	cell body;cell junction;cell part;cell projection;cytoplasmic part;cytoskeletal part;cytosol;dendrite;intracellular non-membrane-bounded organelle;intracellular organelle;intracellular organelle part;intracellular part;macromolecular complex;microtubule;neuron projection;neuronal cell body;non-membrane-bounded organelle;nuclear part;nucleolus;organelle;organelle part;perinuclear region of cytopla…
P28480;A0A096MJA0	P28480;A0A096MJA0	T-complex protein 1 subunit alpha	Tcp1	sp|P28480|TCPA_RAT T-complex protein 1 subunit alpha OS=Rattus norvegicus OX=10116 GN=Tcp1 PE=1 SV=1;tr|A0A096MJA0|A0A096MJA0_RAT RCG44919, isoform CRA_b OS=Rattus norvegicus OX=10116 GN=Tcp1 PE=1 SV=1	25	25	53.4	60.359	0	183.01	486080100	437630300	592150200	533680000	504269700	477979800	518839900	560469800	576750000	489390000	578390100	553230100	520479800	463820100	554689700	424870200	541810200	594999600	520349800	543810200	497030000	440060100	439439700	515730200	563309700	528719800	580609600	554030100	anatomical structure development;binding of sperm to zona pellucida;biological regulation;cell development;cell recognition;cell-cell recognition;cellular developmental process;cellular macromolecule metabolic process;cellular metabolic process;cellular process;cellular process involved in reproduction;cellular protein metabolic process;developmental process;developmental process involved in repr…	adenyl nucleotide binding;adenyl ribonucleotide binding;ATP binding;binding;nucleotide binding;purine nucleotide binding;purine ribonucleoside triphosphate binding;purine ribonucleotide binding;ribonucleotide binding	acrosomal vesicle;cell body;cell part;chaperonin-containing T-complex;chromatin;chromosomal part;cytoplasm;cytoplasmic membrane-bounded vesicle;cytoplasmic part;cytoplasmic vesicle;cytoskeletal part;cytosolic part;extracellular membrane-bounded organelle;extracellular organelle;extracellular region part;extracellular vesicular exosome;Golgi apparatus;heterochromatin;intracellular membrane-bounded…
D4A9D6	D4A9D6		Dhx9	tr|D4A9D6|D4A9D6_RAT DEAH (Asp-Glu-Ala-His) box polypeptide 9 (Predicted) OS=Rattus norvegicus OX=10116 GN=Dhx9 PE=1 SV=1	29	29	31.2	131.73	0	182.12	125250100	121260000	174979900	123000000	142860000	113490000	136490000	155760100	141060000	140200100	140939900	167679900	143409900	115070000	160729900	141800000	141890100	151220000	152319900	140050000	134490000	140610000	114810000	136440000	158740000	159570100	159749900	143850100	biological regulation;cell differentiation;cellular developmental process;cellular macromolecule metabolic process;cellular metabolic process;cellular nitrogen compound metabolic process;cellular process;cellular response to heat;cellular response to stimulus;cellular response to stress;circadian rhythm;CRD-mediated mRNA stabilization;developmental process;macromolecule metabolic process;metaboli…	adenyl nucleotide binding;adenyl ribonucleotide binding;ATP binding;ATPase activity;ATPase activity, coupled;ATP-dependent helicase activity;ATP-dependent RNA helicase activity;binding;catalytic activity;helicase activity;hydrolase activity;hydrolase activity, acting on acid anhydrides;hydrolase activity, acting on acid anhydrides, in phosphorus-containing anhydrides;nucleoside-triphosphatase act…	cell part;centrosome;CRD-mediated mRNA stability complex;cytoplasm;cytoplasmic part;cytoskeletal part;intracellular membrane-bounded organelle;intracellular non-membrane-bounded organelle;intracellular organelle;intracellular organelle part;intracellular part;macromolecular complex;membrane;membrane-bounded organelle;microtubule organizing center;non-membrane-bounded organelle;nuclear part;nucleo…
Q9QZG1	Q9QZG1	Solute carrier family 22 member 23	Slc22a23	sp|Q9QZG1|S22AN_RAT Solute carrier family 22 member 23 OS=Rattus norvegicus OX=10116 GN=Slc22a23 PE=2 SV=2	8	8	15.5	74.207	0	13.45	13412000	12533010	15579000	18588990	13148000	11198010	13562010	10354000	9633794	10107010	9687206	7593898	16125010	9075696	12629000	12025000	12637000	9274097	9049696	10406010	13452010	15541000	17472010	13901000	4019002	8161201	12574000	6790703	establishment of localization;ion transport;transport	transmembrane transporter activity;transporter activity	cell part;integral to membrane;intrinsic to membrane;membrane part
A0A0G2K2S2;P11167	A0A0G2K2S2;P11167	Solute carrier family 2, facilitated glucose transporter member 1	Slc2a1	tr|A0A0G2K2S2|A0A0G2K2S2_RAT Solute carrier family 2, facilitated glucose transporter member 1 OS=Rattus norvegicus OX=10116 GN=Slc2a1 PE=1 SV=1;sp|P11167|GTR1_RAT Solute carrier family 2, facilitated glucose transporter member 1 OS=Rattus norvegicus OX=10	6	6	16.9	53.88	0	25.013	85884020	88105970	109570000	97092980	109070000	99719940	92074050	99370000	94462010	108530100	84971020	82204020	88207020	81178020	134990000	122289900	103040000	71587030	96958030	120290000	96749060	106740000	85607980	123130000	85504040	93085030	80768970	84192950	carbohydrate transmembrane transport;carbohydrate transport;cation transport;cell communication;cellular component assembly;cellular component organization;cellular component organization or biogenesis;cellular process;cellular response to external stimulus;cellular response to extracellular stimulus;cellular response to glucose starvation;cellular response to nutrient levels;cellular response to…	active transmembrane transporter activity;binding;carbohydrate transmembrane transporter activity;cation transmembrane transporter activity;cation:sugar symporter activity;dehydroascorbic acid transporter activity;D-glucose transmembrane transporter activity;enzyme binding;glucose transmembrane transporter activity;hexose transmembrane transporter activity;ion transmembrane transporter activity;k…	basolateral plasma membrane;blood microparticle;caveola;cell cortex part;cell junction;cell part;cell-cell junction;cortical actin cytoskeleton;cortical cytoskeleton;cytoplasm;cytoplasmic membrane-bounded vesicle;cytoplasmic part;cytoplasmic vesicle;cytoskeletal part;cytoskeleton;cytosol;extracellular membrane-bounded organelle;extracellular organelle;extracellular region part;extracellular vesic…	Adipocytokine signaling pathway;Bile secretion;Pathways in cancer;Renal cell carcinoma
Q641W2	Q641W2	UPF0160 protein MYG1, mitochondrial	Myg1	sp|Q641W2|MYG1_RAT UPF0160 protein MYG1, mitochondrial OS=Rattus norvegicus OX=10116 GN=Myg1 PE=1 SV=1	10	10	34.4	42.888	0	19.395	22628010	22219000	19588000	21139010	23377980	16870010	23885000	19461000	24667020	25243000	21729990	27124990	28378990	17767990	23737990	22129000	21863010	19645010	20766000	22554000	21784990	23350000	19210990	17334990	23950010	24229000	31110000	22916000	behavior;exploration behavior;locomotory behavior;locomotory exploration behavior;response to stimulus		cell part;cytoplasmic part;extracellular membrane-bounded organelle;extracellular organelle;extracellular region part;extracellular vesicular exosome;intracellular membrane-bounded organelle;intracellular organelle;intracellular organelle part;intracellular part;membrane-bounded organelle;membrane-bounded vesicle;mitochondrion;nuclear part;nucleoplasm;organelle;organelle part;vesicle
Q6P7A7;P07153	Q6P7A7;P07153	Dolichyl-diphosphooligosaccharide--protein glycosyltransferase subunit 1	Rpn1	tr|Q6P7A7|Q6P7A7_RAT Dolichyl-diphosphooligosaccharide--protein glycosyltransferase subunit 1 OS=Rattus norvegicus OX=10116 GN=Rpn1 PE=1 SV=1;sp|P07153|RPN1_RAT Dolichyl-diphosphooligosaccharide--protein glycosyltransferase subunit 1 OS=Rattus norvegicus O	18	18	35	68.4	0	103.67	154280000	148320000	134110100	127799900	142000000	128360100	123449900	154510000	148670100	143130000	134350000	148159900	127110100	129500100	176940100	142630000	153440100	131700100	139510000	133120000	157639900	114029900	136160000	131960000	149080100	151560000	159380100	161659900	carbohydrate metabolic process;cellular carbohydrate metabolic process;cellular macromolecule metabolic process;cellular metabolic process;cellular process;cellular protein metabolic process;establishment of localization;glycosylation;macromolecule glycosylation;macromolecule metabolic process;macromolecule modification;metabolic process;peptide transport;primary metabolic process;protein glycosy…	catalytic activity;dolichyl-diphosphooligosaccharide-protein glycotransferase activity;oligosaccharyl transferase activity;transferase activity;transferase activity, transferring glycosyl groups;transferase activity, transferring hexosyl groups	cell part;cytoplasmic membrane-bounded vesicle;cytoplasmic part;cytoplasmic vesicle;endoplasmic reticulum;endoplasmic reticulum membrane;endoplasmic reticulum part;integral to membrane;intracellular membrane-bounded organelle;intracellular organelle;intracellular organelle part;intracellular part;intrinsic to membrane;melanosome;membrane;membrane part;membrane-bounded organelle;membrane-bounded v…	N-Glycan biosynthesis;Protein processing in endoplasmic reticulum;Various types of N-glycan biosynthesis
A0A0G2K9N3	A0A0G2K9N3			tr|A0A0G2K9N3|A0A0G2K9N3_RAT DEAD (Asp-Glu-Ala-Asp) box polypeptide 3 OS=Rattus norvegicus OX=10116 GN=Ddx3 PE=1 SV=1	25	6	41.7	73.033	0	13.243	5712301	2975502	8696203	4377599	9210096	5803703	6912598	8269705	4418703	6928903	9700304	8333505	8644301	7515901	6919803	11245010	1359501	7061397	7160796	4652001	6574201	5922098	7636898	9185496	11124010	6796999	11502000	11540000
P19814	P19814	Trans-Golgi network integral membrane protein TGN38	Ttgn1	sp|P19814|TGON3_RAT Trans-Golgi network integral membrane protein TGN38 OS=Rattus norvegicus OX=10116 GN=Ttgn1 PE=1 SV=1	2	2	9.8	38.304	0	4.8198	2595301	589084	1920899	1719901	2326299	886890	2428101	1900300	2964602	2795699	3094301	3173600	1133168	2092300	2327400	1740000	3887999	1712599	3113802	2369500	2046801	2336201	2708099	2334099	727393	2164901	2014300	1336725	cellular process;endosome transport;establishment of localization;establishment of localization in cell;Golgi to endosome transport;Golgi vesicle transport;intracellular transport;post-Golgi vesicle-mediated transport;transport;vesicle-mediated transport		cell part;cytoplasmic part;endosome;Golgi apparatus part;integral to membrane;intracellular membrane-bounded organelle;intracellular organelle;intracellular organelle part;intracellular part;intrinsic to membrane;membrane part;membrane-bounded organelle;organelle;organelle part;trans-Golgi network
P0DP31;P0DP30;P0DP29;D4ABV5;M0RCJ6;Q304F3	P0DP31;P0DP30;P0DP29;D4ABV5		Calm2	sp|P0DP31|CALM3_RAT Calmodulin-3 OS=Rattus norvegicus OX=10116 GN=Calm3 PE=1 SV=1;sp|P0DP30|CALM2_RAT Calmodulin-2 OS=Rattus norvegicus OX=10116 GN=Calm2 PE=1 SV=1;sp|P0DP29|CALM1_RAT Calmodulin-1 OS=Rattus norvegicus OX=10116 GN=Calm1 PE=1 SV=1;tr|D4ABV5|	12	8	67.8	16.837	0	323.31	1760201000	2032901000	971050400	2776600000	1390900000	2598899000	2582701000	3172102000	2116899000	2436001000	2070700000	2409799000	929560300	2193800000	2192599000	2779101000	2162401000	1582400000	2150001000	2289501000	2286600000	2089201000	2347601000	2053501000	2211400000	1927401000	1806200000	1514601000	multicellular organismal process;muscle contraction;muscle system process;skeletal muscle contraction;striated muscle contraction;system process	binding;calcium ion binding;cation binding;ion binding;metal ion binding	cell part;contractile fiber part;cytoplasmic part;cytoskeletal part;intracellular organelle part;intracellular part;macromolecular complex;organelle part;protein complex;troponin complex	Calcium signaling pathway
A0A0G2K5T1;D3Z8E6	A0A0G2K5T1;D3Z8E6	Calmodulin-regulated spectrin-associated protein 1	Camsap1	tr|A0A0G2K5T1|A0A0G2K5T1_RAT Calmodulin-regulated spectrin-associated protein 1 OS=Rattus norvegicus OX=10116 GN=Camsap1 PE=1 SV=1;sp|D3Z8E6|CAMP1_RAT Calmodulin-regulated spectrin-associated protein 1 OS=Rattus norvegicus OX=10116 GN=Camsap1 PE=1 SV=2	27	26	25.6	175.83	0	54.986	20698000	32994000	33076020	35442980	34336990	32973980	40749990	36719980	35030010	26061000	47730990	41450000	35884020	35424990	37388020	36505990	24681010	36522010	32083020	31745980	35042000	34507010	35113980	34826000	39877010	42970980	33314020	37774020	biological regulation;cell projection organization;cellular component organization;cellular component organization at cellular level;cellular component organization or biogenesis;cellular component organization or biogenesis at cellular level;cellular process;cytoskeleton organization;neuron projection development;organelle organization;regulation of anatomical structure morphogenesis;regulation …	binding;calmodulin binding;cytoskeletal protein binding;microtubule binding;protein binding;spectrin binding;tubulin binding	cell part;cytoplasm;cytoskeletal part;intracellular organelle part;intracellular part;macromolecular complex;microtubule;organelle part;protein complex
F1LSM0	F1LSM0	Ubiquitin carboxyl-terminal hydrolase	Usp24	tr|F1LSM0|F1LSM0_RAT Ubiquitin-specific peptidase 24 OS=Rattus norvegicus OX=10116 GN=Usp24 PE=1 SV=2	25	25	13.1	294.03	0	40.386	20008010	31763990	23009990	28851000	33089010	32969020	28017010	24419990	27942990	28876980	27367990	27759980	24279980	23198000	31204000	26499990	29381000	27285000	31308000	26136020	28118010	27738010	24373000	23869000	32617020	31632990	33783000	27750000	biological regulation;catabolic process;cellular catabolic process;cellular macromolecule catabolic process;cellular macromolecule metabolic process;cellular metabolic process;cellular process;cellular protein metabolic process;macromolecule catabolic process;macromolecule metabolic process;macromolecule modification;metabolic process;modification-dependent macromolecule catabolic process;modific…	catalytic activity;cysteine-type endopeptidase activity;cysteine-type peptidase activity;endopeptidase activity;hydrolase activity;peptidase activity;peptidase activity, acting on L-amino acid peptides;small conjugating protein-specific protease activity;ubiquitin-specific protease activity
F1M801	F1M801		Anapc1	tr|F1M801|F1M801_RAT Anaphase promoting complex subunit 1 (Predicted) OS=Rattus norvegicus OX=10116 GN=Anapc1 PE=1 SV=2	4	4	2.7	216.08	0.001639	2.8628	1609300	521322	318531	3790900	363813	1772780	641888	2777199	2040438	2220899	1225818	792013	950262	1756071	794312	933679	3535299	250011	962356	3020699	2638101	2464899	2661900	3300399	473789	1122809	2091700	914426	cellular macromolecule metabolic process;cellular metabolic process;cellular process;cellular protein metabolic process;macromolecule metabolic process;macromolecule modification;metabolic process;primary metabolic process;protein K11-linked ubiquitination;protein metabolic process;protein modification by small protein conjugation;protein modification by small protein conjugation or removal;prote…		anaphase-promoting complex;cell part;cullin-RING ubiquitin ligase complex;intracellular organelle part;intracellular part;macromolecular complex;nuclear part;nuclear ubiquitin ligase complex;organelle part;protein complex;ubiquitin ligase complex	Cell cycle;Cell cycle - yeast;Meiosis - yeast;Oocyte meiosis;Progesterone-mediated oocyte maturation;Ubiquitin mediated proteolysis
Q6PDV7;D4A1P2	Q6PDV7;D4A1P2	60S ribosomal protein L10	Rpl10;Rpl10l	sp|Q6PDV7|RL10_RAT 60S ribosomal protein L10 OS=Rattus norvegicus OX=10116 GN=Rpl10 PE=1 SV=3;tr|D4A1P2|D4A1P2_RAT Ribosomal protein L10-like OS=Rattus norvegicus OX=10116 GN=Rpl10l PE=1 SV=1	5	5	19.6	24.604	0	45.937	75514980	75573010	84867060	71189980	70214030	56002980	79243020	57095980	96711980	65423020	66707000	62188000	69121040	98308940	96772980	65098000	106070100	75213980	77142020	70483010	85122020	63613960	78861960	64756030	89823020	100080000	74244980	93490060	biosynthetic process;cellular biosynthetic process;cellular macromolecule biosynthetic process;cellular macromolecule metabolic process;cellular metabolic process;cellular process;cellular protein metabolic process;gamete generation;macromolecule biosynthetic process;macromolecule metabolic process;male gamete generation;metabolic process;multicellular organismal process;multicellular organismal …	structural constituent of ribosome;structural molecule activity	cell part;cytosolic large ribosomal subunit;intracellular membrane-bounded organelle;intracellular organelle;intracellular organelle part;intracellular part;large ribosomal subunit;macromolecular complex;membrane;membrane-bounded organelle;nucleus;organelle;organelle part;polysome;ribonucleoprotein complex	Ribosome
P07936	P07936	Neuromodulin	Gap43	sp|P07936|NEUM_RAT Neuromodulin OS=Rattus norvegicus OX=10116 GN=Gap43 PE=1 SV=1	28	28	85	23.603	0	323.31	409470000	417439900	348260000	666019600	423669900	411320100	401880000	393299700	422650000	325629900	389970000	450310100	331299800	452149900	250150000	367659800	284549900	319499800	416260000	354010200	521710200	387080200	328550100	299120000	251580100	339400000	293400100	256030000	anatomical structure development;anatomical structure morphogenesis;axon choice point recognition;biological regulation;cell differentiation;cell fate commitment;cell recognition;cellular developmental process;cellular process;developmental growth;developmental process;glial cell differentiation;growth;nervous system development;neuron recognition;regeneration;regulation of biological process;reg…	binding;calmodulin binding;carboxylic acid binding;fatty acid binding;lipid binding;lysophosphatidic acid binding;monocarboxylic acid binding;phosphatidylserine binding;phospholipid binding;protein binding	axon;cell junction;cell part;cell projection;cell projection membrane;cell projection part;cytoplasm;cytoskeletal part;filopodium membrane;growth cone;growth cone membrane;intracellular organelle part;intracellular part;membrane part;neuron projection;organelle part;plasma membrane part;postsynaptic density;site of polarized growth;synapse part
Q9JK66;A0A0G2K9U8;A0A0G2K740;A0A0G2JY87;A0A0G2JZS8	Q9JK66;A0A0G2K9U8;A0A0G2K740	E3 ubiquitin-protein ligase parkin	Park2	sp|Q9JK66|PRKN_RAT E3 ubiquitin-protein ligase parkin OS=Rattus norvegicus OX=10116 GN=Prkn PE=1 SV=1;tr|A0A0G2K9U8|A0A0G2K9U8_RAT Uncharacterized protein OS=Rattus norvegicus OX=10116 PE=4 SV=1;tr|A0A0G2K740|A0A0G2K740_RAT Uncharacterized protein OS=Rattu	5	5	18.9	51.708	0	9.6565	874800	1572000	2219901	2001883	620655	4157502	2118700	2564000	1613599	1314699	966527	724913	1326700	5375102	2276400	519640	2515303	1631300	2568302	1634300	1388216	1545123	1682500	1416101	921260	1659601	1111276	874190	adult behavior;adult locomotory behavior;aggresome assembly;anatomical structure homeostasis;autophagy;behavior;biological regulation;biosynthetic process;catabolic process;cation homeostasis;cell maturation;cellular biosynthetic process;cellular catabolic process;cellular component assembly;cellular component assembly at cellular level;cellular component organization;cellular component organizat…	acid-amino acid ligase activity;binding;catalytic activity;cation binding;DNA binding;enzyme binding;G-protein-coupled receptor binding;heat shock protein binding;Hsp70 protein binding;identical protein binding;ion binding;kinase binding;ligase activity;ligase activity, forming carbon-nitrogen bonds;metal ion binding;nucleic acid binding;PDZ domain binding;protein binding;protein complex binding;…	aggresome;cell junction;cell part;cell projection;clathrin-coated vesicle;coated vesicle;cytoplasm;cytoplasmic membrane-bounded vesicle;cytoplasmic part;cytoplasmic vesicle;cytoskeletal part;cytosol;dendrite;endoplasmic reticulum;endoplasmic reticulum membrane;endoplasmic reticulum part;Golgi apparatus part;Golgi membrane;inclusion body;intracellular;intracellular membrane-bounded organelle;intra…	Parkinson's disease;Protein processing in endoplasmic reticulum;Ubiquitin mediated proteolysis
Q5QJC9	Q5QJC9	BAG family molecular chaperone regulator 5	Bag5	sp|Q5QJC9|BAG5_RAT BAG family molecular chaperone regulator 5 OS=Rattus norvegicus OX=10116 GN=Bag5 PE=1 SV=1	11	11	28	51.03	0	26.749	38960000	30061020	47777010	66457980	30780010	41976990	43820000	49372010	43913020	32240980	31892000	63047960	44876020	38335980	49126020	40424010	34080020	53616020	35255020	30623010	26672010	24043980	22180990	41847990	38452990	42481010	48930010	36023000	biological regulation;cell death;cellular process;death;negative regulation of biological process;negative regulation of catabolic process;negative regulation of catalytic activity;negative regulation of cellular catabolic process;negative regulation of cellular metabolic process;negative regulation of cellular process;negative regulation of cellular protein metabolic process;negative regulation …	binding;chaperone binding;enzyme binding;protein binding;ubiquitin protein ligase binding	cell part;cytoplasmic part;inclusion body;intracellular membrane-bounded organelle;intracellular organelle;intracellular part;membrane;membrane-bounded organelle;mitochondrion;nucleus;organelle;perinuclear region of cytoplasm
Q9JMJ4	Q9JMJ4	Pre-mRNA-processing factor 19	Prpf19	sp|Q9JMJ4|PRP19_RAT Pre-mRNA-processing factor 19 OS=Rattus norvegicus OX=10116 GN=Prpf19 PE=1 SV=2	10	10	29.2	55.238	0	29.16	133290100	93664990	90515980	92730060	89315950	81835010	99253020	105620000	102990000	77776020	121909900	100550000	97897020	77534950	116450000	90195960	122980000	94777990	103810000	104520000	104300000	94304030	97546000	98161020	134640000	100569900	109570000	117679900	assembly of spliceosomal tri-snRNP;biological regulation;biosynthetic process;cell proliferation;cellular component assembly;cellular component assembly at cellular level;cellular component organization;cellular component organization at cellular level;cellular component organization or biogenesis;cellular component organization or biogenesis at cellular level;cellular localization;cellular macro…	acid-amino acid ligase activity;catalytic activity;ligase activity;ligase activity, forming carbon-nitrogen bonds;small conjugating protein ligase activity;ubiquitin-protein ligase activity;ubiquitin-ubiquitin ligase activity	catalytic step 1 spliceosome;catalytic step 2 spliceosome;cell part;chromosomal part;cytoplasm;cytoplasmic part;cytoskeletal part;DNA replication factor A complex;intracellular membrane-bounded organelle;intracellular non-membrane-bounded organelle;intracellular organelle;intracellular organelle part;intracellular part;lipid particle;macromolecular complex;membrane;membrane-bounded organelle;non-…	Spliceosome;Ubiquitin mediated proteolysis
Q566E4	Q566E4		Hnrnpr	tr|Q566E4|Q566E4_RAT Heterogeneous nuclear ribonucleoprotein R OS=Rattus norvegicus OX=10116 GN=Hnrnpr PE=1 SV=1	24	19	37.7	70.873	0	132.88	194489900	182620000	228509900	187759900	195690000	172820000	209510100	204830000	185069900	183750000	215970100	233479900	216450000	185949900	247320000	183610100	199470000	197000100	207910000	191470000	200170000	185720000	201920000	182390000	200180100	206539900	216050100	225820100		binding;nucleic acid binding;nucleotide binding	cell part;intracellular part;macromolecular complex;ribonucleoprotein complex;viral nucleocapsid;virion part
A0A0G2K532;D4A1J9	A0A0G2K532;D4A1J9	Leucine-rich repeat and fibronectin type-III domain-containing protein 5	Lrfn5	tr|A0A0G2K532|A0A0G2K532_RAT Leucine-rich repeat and fibronectin type-III domain-containing protein 5 OS=Rattus norvegicus OX=10116 GN=Lrfn5 PE=4 SV=1;sp|D4A1J9|LRFN5_RAT Leucine-rich repeat and fibronectin type-III domain-containing protein 5 OS=Rattus no	4	4	10.3	79.25	0	8.6279	3281200	5763102	4345700	5852499	3347198	1122890	6902598	2872798	4889703	7758202	1281742	6109802	4477000	4710803	3740201	6410203	11560010	4699301	6037598	6412500	5027799	4392597	4130400	3442600	4044101	3872901	579512	903229			cell part;integral to membrane;intrinsic to membrane;membrane part
F7EWN2	F7EWN2		MGC94891	tr|F7EWN2|F7EWN2_RAT Hypothetical protein LOC681210 OS=Rattus norvegicus OX=10116 GN=MGC94891 PE=4 SV=1	2	2	4.3	57.741	0.00064711	3.5051	438960	656986	672579	1326137	1277069	409439	11764990	294521	1132400	897201	850580	15044010	13548000	676272	565127	956024	1703578	1758589	1470529	555627	2704213	1773534	866136	1943809	1162442	333530	618535	296323
A0A0G2JW92;D3ZCJ3	A0A0G2JW92;D3ZCJ3		Mfsd6	tr|A0A0G2JW92|A0A0G2JW92_RAT Major facilitator superfamily domain-containing 6 OS=Rattus norvegicus OX=10116 GN=Mfsd6 PE=1 SV=1;tr|D3ZCJ3|D3ZCJ3_RAT Major facilitator superfamily domain-containing 6 OS=Rattus norvegicus OX=10116 GN=Mfsd6 PE=1 SV=1	5	5	8.3	82.27	0	7.6491	3353599	3893899	3968998	3390798	2327800	3668699	2055201	543509	5789502	3216401	1150833	4265599	1461891	5142903	4449003	3175400	3639501	4382099	2756601	2897102	3088101	3663498	4493901	2447999	4077500	5560504	3797898	4256298	cellular process;establishment of localization;transmembrane transport;transport		cell part;integral to membrane;intrinsic to membrane;membrane part
B4F7F3	B4F7F3		Arvcf	tr|B4F7F3|B4F7F3_RAT ARVCF, delta catenin family member OS=Rattus norvegicus OX=10116 GN=Arvcf PE=1 SV=1	14	14	23.2	105.49	0	43.953	15958990	6645201	16861000	15134000	13842000	11814000	21580000	18184010	14107010	11889000	18977990	20997990	20091000	15672000	17179010	17412010	18308000	17917990	14933000	13655010	19998990	17827000	17076000	15565000	25075000	19227000	18099010	20282000	biological adhesion;calcium-dependent cell-cell adhesion;cell adhesion;cell-cell adhesion;cellular process;developmental process;multicellular organismal development;multicellular organismal process		cell junction;cell part;cytoplasm;intracellular organelle part;intracellular part;membrane;nuclear part;nucleoplasm;organelle part;plasma membrane
A0A0H2UHV9;D4ABY2	A0A0H2UHV9;D4ABY2	Coatomer subunit gamma-2	Copg2	tr|A0A0H2UHV9|A0A0H2UHV9_RAT Coatomer subunit gamma OS=Rattus norvegicus OX=10116 GN=Copg2 PE=1 SV=1;sp|D4ABY2|COPG2_RAT Coatomer subunit gamma-2 OS=Rattus norvegicus OX=10116 GN=Copg2 PE=3 SV=2	15	13	21.1	97.569	0	30.896	33625000	36287000	35775020	30330000	34606010	25003990	25502000	30718010	35528980	30142010	27356010	33461000	34003020	22688010	35204020	34880000	26562990	29717980	26942000	25642000	27672000	28986990	26884000	33205010	30821990	29845000	36577000	33542010	cellular process;establishment of localization;establishment of localization in cell;establishment of protein localization;Golgi vesicle transport;intracellular protein transport;intracellular transport;intra-Golgi vesicle-mediated transport;protein transport;transport;vesicle-mediated transport	structural molecule activity	cell part;COPI vesicle coat;cytoplasmic part;cytoplasmic vesicle part;cytosol;Golgi apparatus part;intracellular organelle part;intracellular part;macromolecular complex;membrane coat;membrane part;organelle part;protein complex;vesicle coat
F1LS86;A0A0G2JVL8;A0A0G2JZH2	F1LS86;A0A0G2JVL8		Iars	tr|F1LS86|F1LS86_RAT Isoleucine-tRNA synthetase (Predicted) OS=Rattus norvegicus OX=10116 GN=Iars PE=1 SV=2;tr|A0A0G2JVL8|A0A0G2JVL8_RAT Isoleucyl-tRNA synthetase OS=Rattus norvegicus OX=10116 GN=Iars PE=1 SV=1	29	29	27.3	144.28	0	72.538	79640970	73207020	88619980	88850040	73873990	65541970	74453950	83442970	94603980	88543050	85194980	87246010	80806030	78087990	86330960	82785980	102899900	78617020	80823020	84207980	80890040	83494940	76094040	82876000	98101990	81578020	95448980	85354050	amine metabolic process;amino acid activation;carboxylic acid metabolic process;cell differentiation;cellular amine metabolic process;cellular amino acid metabolic process;cellular developmental process;cellular ketone metabolic process;cellular macromolecule metabolic process;cellular metabolic process;cellular nitrogen compound metabolic process;cellular process;developmental process;isoleucyl-…	adenyl nucleotide binding;adenyl ribonucleotide binding;aminoacyl-tRNA editing activity;aminoacyl-tRNA ligase activity;ATP binding;binding;carboxylic ester hydrolase activity;catalytic activity;hydrolase activity;hydrolase activity, acting on ester bonds;isoleucine-tRNA ligase activity;ligase activity;ligase activity, forming aminoacyl-tRNA and related compounds;ligase activity, forming carbon-ox…	cell part;cytoplasmic part;cytosol;extracellular membrane-bounded organelle;extracellular organelle;extracellular region part;extracellular vesicular exosome;intracellular organelle part;intracellular part;membrane;membrane-bounded organelle;membrane-bounded vesicle;nuclear part;nucleoplasm;organelle;organelle part;vesicle	Aminoacyl-tRNA biosynthesis;Valine, leucine and isoleucine biosynthesis
Q4G079	Q4G079		Aimp1	tr|Q4G079|Q4G079_RAT Aminoacyl tRNA synthetase complex-interacting multifunctional protein 1 OS=Rattus norvegicus OX=10116 GN=Aimp1 PE=1 SV=1	15	15	67.6	34.574	0	60.23	61873990	58436000	62938030	66873010	55822980	69950990	65085010	80320980	73765950	85599050	56781020	81304970	69105970	59167990	67189030	65515030	66899010	70654020	58187990	64521020	64809040	65013980	67024010	69768020	69120030	76909020	71105040	68015020	anatomical structure morphogenesis;biological regulation;blood vessel morphogenesis;defense response;defense response to virus;developmental process;immune effector process;immune system process;inflammatory response;multi-organism process;negative regulation of angiogenesis;negative regulation of biological process;negative regulation of developmental process;regulation of anatomical structure m…	binding;cytokine activity;nucleic acid binding;protein binding;receptor binding;RNA binding;tRNA binding
A0A096MIS4;Q9R1M7	A0A096MIS4;Q9R1M7	Glutamate receptor ionotropic, NMDA 3A	Grin3a	tr|A0A096MIS4|A0A096MIS4_RAT Glutamate receptor ionotropic, NMDA 3A OS=Rattus norvegicus OX=10116 GN=Grin3a PE=3 SV=2;sp|Q9R1M7|NMD3A_RAT Glutamate receptor ionotropic, NMDA 3A OS=Rattus norvegicus OX=10116 GN=Grin3a PE=1 SV=1	8	8	13.5	102.65	0	12.368	1416118	2908000	4932302	6653200	4201503	5645601	6061800	4724200	4148202	3859601	5651702	8522404	7391698	2413699	7310103	4193700	4957799	6126497	4228200	3907002	3656202	4736601	6470699	3795298	5329602	5694401	6532303	5770200	anatomical structure development;biological regulation;calcium ion transport;cation transport;cell communication;cell projection organization;cell surface receptor linked signaling pathway;cell-cell signaling;cellular component organization;cellular component organization at cellular level;cellular component organization or biogenesis;cellular component organization or biogenesis at cellular leve…	amine binding;amino acid binding;binding;calcium channel activity;carboxylic acid binding;cation channel activity;cation transmembrane transporter activity;channel activity;enzyme binding;excitatory extracellular ligand-gated ion channel activity;extracellular ligand-gated ion channel activity;extracellular-glutamate-gated ion channel activity;gated channel activity;glutamate receptor activity;gl…	cell body;cell junction;cell part;cell projection;cytoskeletal part;dendrite;integral to membrane;intracellular organelle part;intracellular part;intrinsic to membrane;ionotropic glutamate receptor complex;macromolecular complex;membrane;membrane part;neuron projection;neuronal cell body;N-methyl-D-aspartate selective glutamate receptor complex;organelle part;plasma membrane part;postsynaptic den…	Neuroactive ligand-receptor interaction
B4F7E7	B4F7E7		Mpp5	tr|B4F7E7|B4F7E7_RAT Membrane palmitoylated protein 5 OS=Rattus norvegicus OX=10116 GN=Mpp5 PE=1 SV=1	9	9	17.3	77.152	0	14.443	4516302	3640901	6061704	5213297	5172900	5780898	8373506	7014798	5277903	9962204	2972502	8285103	9202501	5806396	3969302	6380399	6203904	7180600	4835100	4257199	4708001	5905804	4751403	5894704	6776801	9977705	10824010	4653299	anatomical structure formation involved in morphogenesis;anatomical structure morphogenesis;asymmetric protein localization;cellular component assembly;cellular component assembly at cellular level;cellular component assembly involved in morphogenesis;cellular component organization;cellular component organization at cellular level;cellular component organization or biogenesis;cellular component …		cell part;cytoplasm;extracellular membrane-bounded organelle;extracellular organelle;extracellular region part;extracellular vesicular exosome;intracellular organelle part;intracellular part;lateral loop;macromolecular complex;membrane;membrane-bounded organelle;membrane-bounded vesicle;myelin sheath adaxonal region;nuclear part;nucleoplasm;organelle;organelle part;plasma membrane;protein complex…	Tight junction
D3ZL30;A0A0G2JVL3	D3ZL30;A0A0G2JVL3		Mast3	tr|D3ZL30|D3ZL30_RAT Microtubule-associated serine/threonine kinase 3 OS=Rattus norvegicus OX=10116 GN=Mast3 PE=1 SV=1;tr|A0A0G2JVL3|A0A0G2JVL3_RAT Microtubule-associated serine/threonine kinase 3 OS=Rattus norvegicus OX=10116 GN=Mast3 PE=1 SV=1	11	10	13.7	142.38	0	23.61	1400500	7065104	4937802	4828897	2462599	3167099	4428400	2884799	12950010	2557899	3186001	2900401	8332899	5281903	4642103	5302999	2853999	6733603	6260699	4868198	4114801	2749601	9353803	5240101	3593102	2951302	1360315	3050800		adenyl nucleotide binding;adenyl ribonucleotide binding;ATP binding;binding;catalytic activity;cation binding;ion binding;kinase activity;magnesium ion binding;metal ion binding;nucleotide binding;phosphotransferase activity, alcohol group as acceptor;protein kinase activity;protein serine/threonine kinase activity;purine nucleotide binding;purine ribonucleoside triphosphate binding;purine ribonu…
F1LR98;D3ZFQ5	F1LR98;D3ZFQ5		Cdh10;Cdh9	tr|F1LR98|F1LR98_RAT Cadherin 10 OS=Rattus norvegicus OX=10116 GN=Cdh10 PE=1 SV=1;tr|D3ZFQ5|D3ZFQ5_RAT Cadherin 9 OS=Rattus norvegicus OX=10116 GN=Cdh9 PE=1 SV=1	4	3	5.5	88.226	0.00064725	3.51	2871500	3543600	3607500	1984573	955130	3255800	3573201	2639102	4282902	3350501	3637201	3783299	2849701	2755300	1249392	3208400	2454000	3618702	4713201	2937502	2435499	3923800	4675900	2924699	2220100	1541299	1905435	3356300	biological adhesion;cell adhesion;cell-cell adhesion;cellular process;homophilic cell adhesion	binding;calcium ion binding;cation binding;ion binding;metal ion binding	cell part;integral to membrane;intrinsic to membrane;membrane;membrane part;plasma membrane
A0A140TAI9;Q6PDU4	A0A140TAI9;Q6PDU4	Leptin receptor overlapping transcript-like 1	Leprotl1	tr|A0A140TAI9|A0A140TAI9_RAT Leptin receptor overlapping transcript-like 1 OS=Rattus norvegicus OX=10116 GN=Leprotl1 PE=4 SV=1;sp|Q6PDU4|LERL1_RAT Leptin receptor overlapping transcript-like 1 OS=Rattus norvegicus OX=10116 GN=Leprotl1 PE=1 SV=1	1	1	10	14.214	0.0022254	2.7233	426196	1242301	480142	1351401	2101904	970940	1637101	1984418	493514	812869	771418	769767	786370	1989401	1252001	1669100	511860	449300	850472	1632661	527473	1875501	1347600	2012945	603071	955770	502418	404355			cell part;integral to membrane;intrinsic to membrane;membrane part
D3ZCT5	D3ZCT5		Pald1	tr|D3ZCT5|D3ZCT5_RAT Phosphatase domain-containing, paladin 1 OS=Rattus norvegicus OX=10116 GN=Pald1 PE=1 SV=1	3	3	4.7	96.821	0.0045089	2.4011	1156199	1813101	2443326	1750100	1038521	1263523	1467800	1011100	849040	1961101	385700	733521	1002600	1056840	1686100	1299223	1467012	3024300	1615401	2274901	1453001	3458201	3476500	1744900	462923	910780	1759345	1474600			cell part;cytoplasmic part;cytosol;intracellular part
F1LP59;A0A0G2JXA1	F1LP59;A0A0G2JXA1		Rab3gap1	tr|F1LP59|F1LP59_RAT Rab3 GTPase-activating protein catalytic subunit OS=Rattus norvegicus OX=10116 GN=Rab3gap1 PE=1 SV=3;tr|A0A0G2JXA1|A0A0G2JXA1_RAT Rab3 GTPase-activating protein catalytic subunit OS=Rattus norvegicus OX=10116 GN=Rab3gap1 PE=1 SV=1	18	2	26.3	85.88	0	87.019	54225020	47870020	73104980	58573980	50832000	50219000	57471990	50218000	49013010	49490030	64171980	56114970	54210970	57846970	59813000	54653980	60171980	53406970	68033010	58520040	49565990	57876040	60753990	64935030	63951010	67774010	74325020	73284980	anatomical structure development;anatomical structure morphogenesis;biological regulation;camera-type eye development;cellular chemical homeostasis;cellular component organization;cellular component organization at cellular level;cellular component organization or biogenesis;cellular component organization or biogenesis at cellular level;cellular homeostasis;cellular ion homeostasis;cellular proc…	enzyme regulator activity;GTPase regulator activity;guanyl-nucleotide exchange factor activity;nucleoside-triphosphatase regulator activity;Rab guanyl-nucleotide exchange factor activity;Ras guanyl-nucleotide exchange factor activity;small GTPase regulator activity	cell part;cytoplasmic part;endoplasmic reticulum part;endoplasmic reticulum tubular network;extracellular membrane-bounded organelle;extracellular organelle;extracellular region part;extracellular vesicular exosome;intracellular organelle part;intracellular part;macromolecular complex;membrane-bounded organelle;membrane-bounded vesicle;organelle;organelle part;protein complex;vesicle
D4A3V4	D4A3V4		RGD1307500	tr|D4A3V4|D4A3V4_RAT Ring finger protein 214 OS=Rattus norvegicus OX=10116 GN=Rnf214 PE=1 SV=3	17	17	29	77.723	0	147.28	23029990	20002000	32137020	29937000	31458990	20301990	32480010	25493000	28446000	28192010	22129000	28363010	32876000	23627990	28974000	25928010	20562010	28162990	23683000	23437990	23039000	29265010	26301010	24778010	28492000	28879010	28141000	27044990		binding;cation binding;ion binding;metal ion binding;transition metal ion binding;zinc ion binding
A0A0G2JVK4;A0A0G2JSY3;P42676	A0A0G2JVK4;A0A0G2JSY3;P42676	Neurolysin, mitochondrial	Nln	tr|A0A0G2JVK4|A0A0G2JVK4_RAT Neurolysin, mitochondrial OS=Rattus norvegicus OX=10116 GN=Nln PE=1 SV=1;tr|A0A0G2JSY3|A0A0G2JSY3_RAT Neurolysin (Metallopeptidase M3 family), isoform CRA_a OS=Rattus norvegicus OX=10116 GN=Nln PE=1 SV=1;sp|P42676|NEUL_RAT Neur	18	18	28	77.801	0	31.926	49520010	56798960	49204990	38180000	47310000	40346010	50055010	50775980	47905030	48550980	45903010	40657000	50904970	36225980	48608980	50532020	53968980	36115990	43967980	43531000	45779980	45990000	47102980	47904020	57673010	53812020	47827000	45979000	macromolecule metabolic process;metabolic process;primary metabolic process;protein metabolic process;proteolysis	binding;catalytic activity;cation binding;endopeptidase activity;hydrolase activity;ion binding;metal ion binding;metalloendopeptidase activity;metallopeptidase activity;oligopeptidase activity;peptidase activity;peptidase activity, acting on L-amino acid peptides;peptide binding	cell part;cytoplasmic part;cytosol;intracellular organelle part;intracellular part;membrane;membrane-enclosed lumen;mitochondrial intermembrane space;mitochondrial part;organelle envelope lumen;organelle part;plasma membrane	Renin-angiotensin system
Q5U355;Q8R4E1	Q5U355;Q8R4E1	T-cell immunomodulatory protein	Itfg1	tr|Q5U355|Q5U355_RAT Itfg1 protein OS=Rattus norvegicus OX=10116 GN=Itfg1 PE=1 SV=1;sp|Q8R4E1|TIP_RAT T-cell immunomodulatory protein OS=Rattus norvegicus OX=10116 GN=Itfg1 PE=1 SV=1	5	5	8.9	67.371	0	9.2842	20496000	16810010	23001990	17017000	16715000	19361990	18578990	20250010	17339010	14130000	24139000	22516990	20311010	15067000	21592990	17803990	20332990	19384990	16606000	18862000	16953000	18339010	19482990	16736010	22382990	19482010	18656010	19542990			cell part;extracellular membrane-bounded organelle;extracellular organelle;extracellular region;extracellular region part;extracellular vesicular exosome;integral to membrane;intrinsic to membrane;membrane;membrane part;membrane-bounded organelle;membrane-bounded vesicle;organelle;plasma membrane;vesicle
G3V9N7	G3V9N7		Pacsin3	tr|G3V9N7|G3V9N7_RAT Protein kinase C and casein kinase substrate in neurons 3 OS=Rattus norvegicus OX=10116 GN=Pacsin3 PE=1 SV=3	6	6	19.6	48.598	0	14.334	599970	1923400	2088000	3581899	4421403	4848902	2387200	3306501	766250	4850402	1105000	363890	1171399	4210600	847250	2772100	1402099	743950	1799101	1117191	1394499	3110700	2548599	4036298	296470	3492199	227020	352093	biological regulation;negative regulation of biological process;negative regulation of calcium ion transport;negative regulation of cellular component organization;negative regulation of cellular process;negative regulation of endocytosis;negative regulation of ion transport;negative regulation of transport;positive regulation of biological process;positive regulation of catabolic process;positiv…	binding;calcium channel inhibitor activity;calcium channel regulator activity;channel inhibitor activity;channel regulator activity;ion channel inhibitor activity;lipid binding	cell part;cytoplasm;extracellular membrane-bounded organelle;extracellular organelle;extracellular region part;extracellular vesicular exosome;intracellular organelle part;intracellular part;membrane;membrane-bounded organelle;membrane-bounded vesicle;nuclear part;nucleoplasm;organelle;organelle part;plasma membrane;vesicle
F1LNM0;A0A0G2K1M2;Q62696	F1LNM0;A0A0G2K1M2;Q62696	Disks large homolog 1	Dlg1	tr|F1LNM0|F1LNM0_RAT Disks large homolog 1 OS=Rattus norvegicus OX=10116 GN=Dlg1 PE=1 SV=1;tr|A0A0G2K1M2|A0A0G2K1M2_RAT Disks large homolog 1 OS=Rattus norvegicus OX=10116 GN=Dlg1 PE=1 SV=1;sp|Q62696|DLG1_RAT Disks large homolog 1 OS=Rattus norvegicus OX=1	28	21	33.9	100.61	0	149.3	120820000	121820000	160910000	113850100	119710000	104180000	114940000	138470000	116870000	113300000	116580000	128949900	110030000	119899900	143950000	109480100	113120000	132419900	121980100	124040000	126320000	119370100	141309900	115290100	145410000	134620100	131960000	136580000	actin cytoskeleton organization;actin filament organization;actin filament-based process;activation of protein kinase activity;adaptive immune response;adaptive immune response based on somatic recombination of immune receptors built from immunoglobulin superfamily domains;amyloid precursor protein metabolic process;anatomical structure development;anatomical structure morphogenesis;biological ad…	binding;catalytic activity;enzyme binding;glutamate receptor binding;guanylate kinase activity;ionotropic glutamate receptor binding;kinase activity;kinase binding;nucleobase-containing compound kinase activity;nucleotide kinase activity;PDZ domain binding;phosphatase binding;phosphotransferase activity, phosphate group as acceptor;protein binding;protein C-terminus binding;protein domain specifi…	axon part;basal lamina;basal plasma membrane;basolateral plasma membrane;cell junction;cell part;cell projection;cell projection membrane;cell projection part;cell-cell junction;cytoplasmic part;cytoskeletal part;endoplasmic reticulum;endoplasmic reticulum membrane;endoplasmic reticulum part;extracellular matrix part;extracellular membrane-bounded organelle;extracellular organelle;extracellular r…	T cell receptor signaling pathway
E9PTE5	E9PTE5		Zmym3	tr|E9PTE5|E9PTE5_RAT Zinc finger MYM-type-containing 3 OS=Rattus norvegicus OX=10116 GN=Zmym3 PE=1 SV=1	3	3	3.1	152.95	0	4.6012	2259101	3420402	946050	3085200	2628999	1843201	3546398	550792	751686	1245900	2741300	3407101	2706599	2653400	2044899	1250500	2223499	1628701	434668	1026117	975133	1083595	1829900	3102399	2731399	2182399	4397403	2475101	biological regulation;cellular component organization;cellular component organization at cellular level;cellular component organization or biogenesis;cellular component organization or biogenesis at cellular level;cellular process;cytoskeleton organization;organelle organization;regulation of anatomical structure morphogenesis;regulation of biological process;regulation of cell morphogenesis;regu…	binding;cation binding;ion binding;metal ion binding;transition metal ion binding;zinc ion binding
O35987;A0A0G2K911	O35987;A0A0G2K911	NSFL1 cofactor p47	Nsfl1c	sp|O35987|NSF1C_RAT NSFL1 cofactor p47 OS=Rattus norvegicus OX=10116 GN=Nsfl1c PE=1 SV=1;tr|A0A0G2K911|A0A0G2K911_RAT NSFL1 cofactor p47 OS=Rattus norvegicus OX=10116 GN=Nsfl1c PE=1 SV=1	18	18	60.8	40.679	0	262.88	306700000	338259900	336459800	347329800	281949900	313379800	368790200	414650100	306260000	302989800	383429800	431240100	366780100	281710000	430899900	362370000	347339900	365689700	377660200	363660000	378809900	315870200	326230100	339309800	388929900	379630100	388799800	383300000	autophagic vacuole assembly;biological regulation;catabolic process;cellular catabolic process;cellular component assembly;cellular component assembly at cellular level;cellular component organization;cellular component organization at cellular level;cellular component organization or biogenesis;cellular component organization or biogenesis at cellular level;cellular macromolecule catabolic proce…	ATPase binding;binding;enzyme binding;enzyme regulator activity;lipid binding;phosphatase regulator activity;protein binding;protein phosphatase regulator activity;protein phosphatase type 1 regulator activity;small conjugating protein binding;ubiquitin binding	cell part;chromosome;cytoplasmic part;cytosol;Golgi apparatus part;Golgi stack;intracellular membrane-bounded organelle;intracellular non-membrane-bounded organelle;intracellular organelle;intracellular organelle part;intracellular part;membrane-bounded organelle;non-membrane-bounded organelle;nucleus;organelle;organelle part	Protein processing in endoplasmic reticulum
Q4V8C3;M0RCT5;M0RDD8	Q4V8C3;M0RCT5;M0RDD8	Echinoderm microtubule-associated protein-like 1	Eml1	sp|Q4V8C3|EMAL1_RAT Echinoderm microtubule-associated protein-like 1 OS=Rattus norvegicus OX=10116 GN=Eml1 PE=1 SV=2;tr|M0RCT5|M0RCT5_RAT Echinoderm microtubule-associated protein-like 1 OS=Rattus norvegicus OX=10116 GN=Eml1 PE=1 SV=2;tr|M0RDD8|M0RDD8_RAT	11	10	21.7	89.801	0	20.558	10501010	15189000	13468010	13267000	13948000	14684000	13154990	19086010	16988000	10522000	14645990	16802010	14252010	13881990	16440000	13651990	13957000	14338000	15070010	14672990	12373000	13840010	18042010	16014010	13237010	10747010	13736000	11572000	anatomical structure development;brain development;cell cycle process;cell differentiation;cell proliferation;cellular component organization;cellular component organization at cellular level;cellular component organization or biogenesis;cellular component organization or biogenesis at cellular level;cellular developmental process;cellular process;cytoskeleton organization;developmental process;h…	binding;cytoskeletal protein binding;microtubule binding;protein binding;tubulin binding	cell part;cytoplasmic part;cytoskeletal part;cytosol;intracellular organelle part;intracellular part;macromolecular complex;microtubule;organelle part;perinuclear region of cytoplasm;protein complex
A0A0G2JY31;A0A0G2JZ73;P17475	A0A0G2JY31;A0A0G2JZ73;P17475	Alpha-1-antiproteinase	Serpina1	tr|A0A0G2JY31|A0A0G2JY31_RAT Alpha-1-antiproteinase OS=Rattus norvegicus OX=10116 GN=Serpina1 PE=1 SV=1;tr|A0A0G2JZ73|A0A0G2JZ73_RAT Alpha-1-antiproteinase OS=Rattus norvegicus OX=10116 GN=Serpina1 PE=1 SV=1;sp|P17475|A1AT_RAT Alpha-1-antiproteinase OS=Rat	11	11	34.8	46.121	0	31.067	181249900	64462020	85671960	38608000	68885040	39046010	52616980	49075970	39716010	109040100	35118020	30416020	38742980	42216020	28141000	57028000	47339030	34413980	41391020	45388020	53173980	45307020	69553990	55191000	41287020	45983010	26332010	35826000	acute inflammatory response;acute-phase response;defense response;inflammatory response;response to biotic stimulus;response to chemical stimulus;response to chromate;response to cytokine stimulus;response to endogenous stimulus;response to estradiol stimulus;response to estrogen stimulus;response to hormone stimulus;response to hypoxia;response to inorganic substance;response to lead ion;respons…	endopeptidase inhibitor activity;endopeptidase regulator activity;enzyme inhibitor activity;enzyme regulator activity;peptidase inhibitor activity;peptidase regulator activity;serine-type endopeptidase inhibitor activity	cell part;cytoplasmic part;endoplasmic reticulum;extracellular membrane-bounded organelle;extracellular organelle;extracellular region part;extracellular space;extracellular vesicular exosome;Golgi apparatus;intracellular membrane-bounded organelle;intracellular organelle;intracellular part;membrane-bounded organelle;membrane-bounded vesicle;organelle;vesicle	Complement and coagulation cascades
F1LM29;F1LZI7;P58751	F1LM29;F1LZI7;P58751	Reelin	Reln	tr|F1LM29|F1LM29_RAT Reelin OS=Rattus norvegicus OX=10116 GN=Reln PE=4 SV=3;tr|F1LZI7|F1LZI7_RAT Reelin OS=Rattus norvegicus OX=10116 GN=Reln PE=4 SV=3;sp|P58751|RELN_RAT Reelin OS=Rattus norvegicus OX=10116 GN=Reln PE=2 SV=1	6	6	2.7	387.43	0	5.7251	4105802	1685501	219976	1423999	1324700	1255246	2232300	1214200	619378	3625401	2168499	1990901	1822700	904919	3289300	1923201	2508399	1476400	1659491	3148400	1640899	2456701	2200301	1427785	1021400	1032077	1775529	1430800	anatomical structure development;anatomical structure formation involved in morphogenesis;anatomical structure morphogenesis;associative learning;axon guidance;behavior;behavioral interaction between organisms;biological adhesion;biological regulation;brain development;cell adhesion;cell differentiation;cell migration;cell morphogenesis;cell morphogenesis involved in differentiation;cell motility…	binding;catalytic activity;cation binding;hydrolase activity;ion binding;kinase activity;metal ion binding;peptidase activity;peptidase activity, acting on L-amino acid peptides;phosphotransferase activity, alcohol group as acceptor;protein kinase activity;protein serine/threonine/tyrosine kinase activity;serine hydrolase activity;serine-type peptidase activity;transferase activity;transferase ac…	axon;cell body;cell part;cell projection;cytoplasm;dendrite;extracellular matrix;extracellular region part;extracellular space;intracellular part;neuron projection;neuronal cell body;perikaryon;proteinaceous extracellular matrix	ECM-receptor interaction;Focal adhesion
D3ZE63;P30904;D4A3P7;F1LTZ6	D3ZE63;P30904;D4A3P7	Macrophage migration inhibitory factor	LOC679748;Mif;RGD1560513	tr|D3ZE63|D3ZE63_RAT Uncharacterized protein OS=Rattus norvegicus OX=10116 PE=4 SV=1;sp|P30904|MIF_RAT Macrophage migration inhibitory factor OS=Rattus norvegicus OX=10116 GN=Mif PE=1 SV=4;tr|D4A3P7|D4A3P7_RAT Uncharacterized protein OS=Rattus norvegicus O	6	6	42.6	12.605	0	32.179	144710000	90151020	56549980	121220000	113999900	131880100	125260000	29704000	82877970	102310000	66749970	55283020	62351990	106290000	76444030	69932030	94432040	64088040	103090000	88976990	145040000	82798020	98662060	87360970	76573000	67445970	90933990	62464040	aging;anatomical structure development;behavior;biological regulation;brain development;brain renin-angiotensin system;cellular process;cellular response to chemical stimulus;cellular response to hydrogen peroxide;cellular response to hypoxia;cellular response to oxidative stress;cellular response to oxygen levels;cellular response to reactive oxygen species;cellular response to stimulus;cellular…	binding;catalytic activity;dopachrome isomerase activity;intramolecular oxidoreductase activity;intramolecular oxidoreductase activity, interconverting keto- and enol-groups;intramolecular oxidoreductase activity, transposing C=C bonds;isomerase activity;phenylpyruvate tautomerase activity;protein binding;protein complex binding	cell part;cytoplasm;extracellular region part;extracellular space;intracellular membrane-bounded organelle;intracellular organelle;intracellular part;membrane-bounded organelle;nucleus;organelle	Phenylalanine metabolism;Tyrosine metabolism
Q4FZS2;D4A567	Q4FZS2		Bub3	tr|Q4FZS2|Q4FZS2_RAT BUB3 mitotic checkpoint protein OS=Rattus norvegicus OX=10116 GN=Bub3 PE=1 SV=1	11	11	43.3	36.954	0	78.268	43052010	42403970	51575000	49265010	49591030	45339020	52415970	69965980	54671970	43133990	57157000	62584970	56414000	49992970	62697020	52193030	50785980	49785010	57217030	50844970	55919970	53852020	47784020	44810980	64098970	53100000	58644030	62740970	attachment of spindle microtubules to chromosome;attachment of spindle microtubules to kinetochore;biological regulation;cell cycle checkpoint;cell cycle process;cellular component organization;cellular component organization at cellular level;cellular component organization or biogenesis;cellular component organization or biogenesis at cellular level;cellular process;chromosome organization;chro…		cell part;chromosomal part;intracellular non-membrane-bounded organelle;intracellular organelle;intracellular organelle part;intracellular part;kinetochore;macromolecular complex;non-membrane-bounded organelle;nuclear part;nucleoplasm;organelle;organelle part;protein complex	Cell cycle;Cell cycle - yeast
A0A0G2K6H2;P57113	A0A0G2K6H2;P57113	Maleylacetoacetate isomerase	Gstz1	tr|A0A0G2K6H2|A0A0G2K6H2_RAT Maleylacetoacetate isomerase OS=Rattus norvegicus OX=10116 GN=Gstz1 PE=1 SV=1;sp|P57113|MAAI_RAT Maleylacetoacetate isomerase OS=Rattus norvegicus OX=10116 GN=Gstz1 PE=1 SV=2	8	8	47.9	23.862	0	281.15	69794970	56399010	55440970	64938040	86687000	69445020	60758970	65163020	68894970	64409030	60162990	69199030	71802950	52697030	71897000	69122960	61985010	56239000	66164020	62422020	43920980	60054040	43824980	45432980	66880970	65802960	104140000	63280030	amine catabolic process;amine metabolic process;aromatic amino acid family catabolic process;aromatic amino acid family metabolic process;aromatic compound catabolic process;carboxylic acid catabolic process;carboxylic acid metabolic process;catabolic process;cellular amine metabolic process;cellular amino acid catabolic process;cellular amino acid metabolic process;cellular aromatic compound met…	catalytic activity;cis-trans isomerase activity;glutathione transferase activity;isomerase activity;maleylacetoacetate isomerase activity;transferase activity;transferase activity, transferring alkyl or aryl (other than methyl) groups	cell part;cytoplasmic part;intracellular membrane-bounded organelle;intracellular organelle;intracellular part;membrane-bounded organelle;mitochondrion;organelle	Drug metabolism - cytochrome P450;Glutathione metabolism;Metabolism of xenobiotics by cytochrome P450;Styrene degradation;Tyrosine metabolism
F1MAA1;A0A0G2JUX4	F1MAA1;A0A0G2JUX4	Ubiquitin carboxyl-terminal hydrolase	Usp47	tr|F1MAA1|F1MAA1_RAT Ubiquitin-specific peptidase 47 OS=Rattus norvegicus OX=10116 GN=Usp47 PE=1 SV=1;tr|A0A0G2JUX4|A0A0G2JUX4_RAT Ubiquitin-specific peptidase 47 OS=Rattus norvegicus OX=10116 GN=Usp47 PE=1 SV=1	25	25	21.5	154.69	0	51.506	19299990	23954000	20248010	21625010	9331299	26707010	22808010	19701990	25319010	21542000	24406010	24895010	24202010	23898010	33376000	22817990	24720000	28226990	25534990	29660010	24466010	22692990	19075010	19586010	36934990	27292000	25128000	33763980	base-excision repair;biological regulation;catabolic process;cellular catabolic process;cellular macromolecule catabolic process;cellular macromolecule metabolic process;cellular metabolic process;cellular nitrogen compound metabolic process;cellular process;cellular protein metabolic process;cellular response to abiotic stimulus;cellular response to light stimulus;cellular response to radiation;…	catalytic activity;cysteine-type endopeptidase activity;cysteine-type peptidase activity;endopeptidase activity;hydrolase activity;peptidase activity;peptidase activity, acting on L-amino acid peptides;small conjugating protein-specific protease activity;ubiquitin-specific protease activity	cell part;cullin-RING ubiquitin ligase complex;cytoplasm;intracellular membrane-bounded organelle;intracellular organelle;intracellular part;macromolecular complex;membrane-bounded organelle;nucleus;organelle;protein complex;SCF ubiquitin ligase complex;ubiquitin ligase complex
D3ZM03;M0R3M6	D3ZM03;M0R3M6	Vacuolar ATPase assembly integral membrane protein Vma21	LOC100912478	tr|D3ZM03|D3ZM03_RAT Vacuolar ATPase assembly integral membrane protein VMA21 OS=Rattus norvegicus OX=10116 GN=LOC100912478 PE=1 SV=1;tr|M0R3M6|M0R3M6_RAT Vacuolar ATPase assembly integral membrane protein VMA21 OS=Rattus norvegicus OX=10116 GN=LOC10369407	3	3	34.7	11.381	0	6.7517	6323697	8795398	13627000	11893000	8349197	10040000	13816990	10743990	10268010	8851999	8046798	8309301	12996010	9101699	8274900	8564501	8071400	9572700	10424000	10152000	8116504	8609298	6117399	10110000	11240000	13217000	14498000	9481397	cellular component assembly;cellular component assembly at cellular level;cellular component organization;cellular component organization at cellular level;cellular component organization or biogenesis;cellular component organization or biogenesis at cellular level;cellular macromolecular complex assembly;cellular macromolecular complex subunit organization;cellular process;cellular protein compl…		cell part;COPII vesicle coat;cytoplasmic part;cytoplasmic vesicle part;endoplasmic reticulum membrane;endoplasmic reticulum part;endoplasmic reticulum-Golgi intermediate compartment membrane;integral to membrane;intracellular organelle part;intracellular part;intrinsic to membrane;macromolecular complex;membrane;membrane coat;membrane part;organelle membrane;organelle part;protein complex;vesicle…
D3ZFW1;A0A0G2K1V3	D3ZFW1;A0A0G2K1V3		Tsen15	tr|D3ZFW1|D3ZFW1_RAT Similar to RIKEN cDNA 5730449L18 (Predicted), isoform CRA_b OS=Rattus norvegicus OX=10116 GN=Tsen15 PE=1 SV=1;tr|A0A0G2K1V3|A0A0G2K1V3_RAT Similar to RIKEN cDNA 5730449L18 (Predicted), isoform CRA_a OS=Rattus norvegicus OX=10116 GN=Tse	1	1	14.1	14.007	0.00043384	3.5819	1650300	1116600	503070	1333299	1430399	1099676	1207501	1477400	1520499	1233400	1183301	1278801	1547300	1731500	1052301	1518001	642630	1223100	1202299	1451499	823820	1767600	1574200	1533000	1086401	404225	1177701	613572	cellular macromolecule metabolic process;cellular metabolic process;cellular nitrogen compound metabolic process;cellular process;macromolecule metabolic process;metabolic process;ncRNA metabolic process;ncRNA processing;nitrogen compound metabolic process;nucleic acid metabolic process;nucleobase-containing compound metabolic process;primary metabolic process;RNA metabolic process;RNA processing…	catalytic activity;endonuclease activity;endonuclease activity, active with either ribo- or deoxyribonucleic acids and producing 3'-phosphomonoesters;endoribonuclease activity;endoribonuclease activity, producing 3'-phosphomonoesters;hydrolase activity;hydrolase activity, acting on ester bonds;nuclease activity;ribonuclease activity;tRNA-intron endonuclease activity;tRNA-specific ribonuclease act…
A0A140UHX6	A0A140UHX6			tr|A0A140UHX6|A0A140UHX6_RAT Spectrin beta chain OS=Rattus norvegicus OX=10116 GN=Sptb PE=1 SV=1	74	69	41.3	268.02	0	320.43	194259900	125250100	185570000	150150000	152210000	120160000	131890000	165520100	146510100	151869900	139880000	179070000	154220000	137230000	189720000	127900000	122790000	167349900	140900100	166870100	159450100	143750100	146630000	135010000	156020000	156299900	183720100	185610000
G3V7Z6;Q9QY44	G3V7Z6;Q9QY44	ATP-binding cassette sub-family D member 2	Abcd2	tr|G3V7Z6|G3V7Z6_RAT ATP-binding cassette sub-family D member 2 OS=Rattus norvegicus OX=10116 GN=Abcd2 PE=1 SV=1;sp|Q9QY44|ABCD2_RAT ATP-binding cassette sub-family D member 2 OS=Rattus norvegicus OX=10116 GN=Abcd2 PE=1 SV=1	2	2	3.9	83.467	0.0002209	3.7901	1622501	2900099	426124	1822500	2352299	1307000	379729	2895099	2200301	2842101	2296401	471267	2004900	1846445	2697301	2028699	2804299	1800700	2149299	1801500	2544599	2177399	3816400	2067500	1325299	1830701	747426	1998900	biological regulation;carboxylic acid catabolic process;carboxylic acid metabolic process;catabolic process;cellular catabolic process;cellular ketone metabolic process;cellular lipid catabolic process;cellular lipid metabolic process;cellular metabolic process;cellular process;fatty acid beta-oxidation;fatty acid catabolic process;fatty acid metabolic process;fatty acid oxidation;lipid catabolic…	active transmembrane transporter activity;adenyl nucleotide binding;adenyl ribonucleotide binding;ATP binding;ATPase activity;ATPase activity, coupled;ATPase activity, coupled to movement of substances;ATPase activity, coupled to transmembrane movement of substances;binding;catalytic activity;hydrolase activity;hydrolase activity, acting on acid anhydrides;hydrolase activity, acting on acid anhyd…	cell part;cytoplasmic part;integral to membrane;intracellular membrane-bounded organelle;intracellular organelle;intracellular organelle part;intracellular part;intrinsic to membrane;membrane;membrane part;membrane-bounded organelle;microbody;microbody membrane;microbody part;mitochondrion;organelle;organelle membrane;organelle part;peroxisomal membrane;peroxisomal part;peroxisome	ABC transporters;Peroxisome
Q499P2;P30349	Q499P2;P30349	Leukotriene A(4) hydrolase;Leukotriene A-4 hydrolase	Lta4h	tr|Q499P2|Q499P2_RAT Leukotriene A(4) hydrolase OS=Rattus norvegicus OX=10116 GN=Lta4h PE=1 SV=1;sp|P30349|LKHA4_RAT Leukotriene A-4 hydrolase OS=Rattus norvegicus OX=10116 GN=Lta4h PE=2 SV=2	26	26	53.5	69.088	0	241.37	201619900	202730000	197269900	200099900	163249900	165280000	206910000	207370000	196010000	205230100	169660100	198349900	203900000	158090100	207730000	204749900	211420000	190560100	193190100	193550100	194810000	208060100	194120000	180210000	218290100	205300100	196709900	212250100	alkene biosynthetic process;biosynthetic process;carboxylic acid biosynthetic process;carboxylic acid metabolic process;catabolic process;cell differentiation;cellular alkene metabolic process;cellular biosynthetic process;cellular catabolic process;cellular developmental process;cellular ketone metabolic process;cellular lipid metabolic process;cellular metabolic process;cellular process;develop…	aminopeptidase activity;binding;catalytic activity;cation binding;epoxide hydrolase activity;ether hydrolase activity;exopeptidase activity;hydrolase activity;hydrolase activity, acting on ether bonds;ion binding;leukotriene-A4 hydrolase activity;metal ion binding;metallopeptidase activity;peptidase activity;peptidase activity, acting on L-amino acid peptides;transition metal ion binding;zinc ion…	cell part;cytoplasm;extracellular membrane-bounded organelle;extracellular organelle;extracellular region part;extracellular vesicular exosome;intracellular membrane-bounded organelle;intracellular organelle;intracellular organelle part;intracellular part;membrane-bounded organelle;membrane-bounded vesicle;nuclear part;nucleoplasm;nucleus;organelle;organelle part;vesicle	Arachidonic acid metabolism
Q6P6G9;Q5I0M7;P04256;A0A0G2K3G4	Q6P6G9;Q5I0M7;P04256	Heterogeneous nuclear ribonucleoprotein A1;Heterogeneous nuclear ribonucleoprotein A1, N-terminally processed	Hnrnpa1;Hnrpa1	tr|Q6P6G9|Q6P6G9_RAT Heterogeneous nuclear ribonucleoprotein A1 OS=Rattus norvegicus OX=10116 GN=Hnrnpa1 PE=1 SV=1;tr|Q5I0M7|Q5I0M7_RAT Heterogeneous nuclear ribonucleoprotein A1 OS=Rattus norvegicus OX=10116 GN=Hnrnpa1 PE=1 SV=1;sp|P04256|ROA1_RAT Heterog	12	7	44.1	33.619	0	65.179	244209900	188050100	201390000	178510100	263739900	159980100	158410000	188520100	257630000	161850000	210489900	229620100	204120100	238610100	227910000	198990000	246589900	201219900	203170000	220810100	199520100	195550100	169409900	170700000	214130000	213070000	218700000	235860100	cellular macromolecule metabolic process;cellular metabolic process;cellular nitrogen compound metabolic process;cellular process;establishment of localization;establishment of localization in cell;establishment of RNA localization;intracellular transport;macromolecule metabolic process;metabolic process;mRNA metabolic process;mRNA processing;mRNA transport;nitrogen compound metabolic process;nuc…	binding;DNA binding;nucleic acid binding;nucleotide binding;RNA binding;single-stranded DNA binding;structure-specific DNA binding	cell part;cytoplasm;intracellular organelle part;intracellular part;macromolecular complex;nuclear part;nucleoplasm;organelle part;ribonucleoprotein complex;spliceosomal complex	Spliceosome
P05545	P05545	Serine protease inhibitor A3K	Serpina3k	sp|P05545|SPA3K_RAT Serine protease inhibitor A3K OS=Rattus norvegicus OX=10116 GN=Serpina3k PE=1 SV=3	8	1	26.9	46.561	0	23.736	51332970	18841990	11546000	9451098	15671000	6070703	9471098	9541996	8043405	27310010	12234010	10355990	8060299	8454800	9935004	11187000	11221010	7360697	8685805	11753010	12000000	9447100	9236996	11130990	7201001	8208597	9427100	8941497	biological regulation;negative regulation of angiogenesis;negative regulation of biological process;negative regulation of catalytic activity;negative regulation of cell proliferation;negative regulation of cellular process;negative regulation of developmental process;negative regulation of endopeptidase activity;negative regulation of endothelial cell proliferation;negative regulation of epithel…	endopeptidase inhibitor activity;endopeptidase regulator activity;enzyme inhibitor activity;enzyme regulator activity;peptidase inhibitor activity;peptidase regulator activity;serine-type endopeptidase inhibitor activity	extracellular region part;extracellular space
D4A644	D4A644		Map7d1	tr|D4A644|D4A644_RAT MAP7 domain-containing 1 OS=Rattus norvegicus OX=10116 GN=Map7d1 PE=1 SV=1	15	15	26.4	90.418	0	45.062	39666000	32835000	41591020	45882020	40573020	37466990	43198020	48189990	48610970	46341980	42942010	48140000	42902010	42575020	37934010	36958980	34952980	49591030	48860970	41266000	42694010	42361000	39160000	37548020	41065020	53067020	51623030	51283990	cellular component organization;cellular component organization at cellular level;cellular component organization or biogenesis;cellular component organization or biogenesis at cellular level;cellular process;cytoskeleton organization;microtubule cytoskeleton organization;microtubule-based process;organelle organization	structural molecule activity	cell part;cytoplasm;cytoskeletal part;cytoskeleton;intracellular non-membrane-bounded organelle;intracellular organelle;intracellular organelle part;intracellular part;macromolecular complex;microtubule;microtubule cytoskeleton;non-membrane-bounded organelle;organelle;organelle part;protein complex
M0R5N4	M0R5N4	Prefoldin subunit 4	Pfdn4	tr|M0R5N4|M0R5N4_RAT Prefoldin subunit 4 OS=Rattus norvegicus OX=10116 GN=Pfdn4 PE=1 SV=2	2	2	19.4	15.783	0	12.477	8909801	1102600	3084001	9385403	13737990	13517010	11587990	14548000	10162010	6650096	9354298	11166000	7323597	7280801	10062000	9795101	5550698	7218397	8488097	677988	1111498	374364	468950	6615905	5727001	8941095	6426996	9353296	cellular macromolecule metabolic process;cellular metabolic process;cellular process;cellular protein metabolic process;macromolecule metabolic process;metabolic process;primary metabolic process;protein folding;protein metabolic process		cell part;cytoplasmic part;cytosolic part;intracellular part;macromolecular complex;prefoldin complex;protein complex
A0A0G2K3F4;A0A096MJ78	A0A0G2K3F4;A0A096MJ78		Spred3	tr|A0A0G2K3F4|A0A0G2K3F4_RAT Sprouty-related, EVH1 domain-containing 3 (Fragment) OS=Rattus norvegicus OX=10116 GN=Spred3 PE=4 SV=1;tr|A0A096MJ78|A0A096MJ78_RAT Similar to SPRED-3 (Predicted), isoform CRA_a OS=Rattus norvegicus OX=10116 GN=Spred3 PE=4 SV=1	1	1	3.9	42.412	0.001446	2.9614	2544599	1946499	2444599	1471900	1030700	1469101	854500	976770	615428	1223499	367116	722165	1846801	2033100	1285399	580859	1531001	1689700	1264001	1449800	2123001	1268400	1010210	1621463	1920899	2082600	2235401	1689300	biological regulation;developmental process;multicellular organismal development;multicellular organismal process;regulation of biological process;regulation of cellular process;regulation of response to stimulus;regulation of signal transduction;regulation of signaling		cell part;membrane	Jak-STAT signaling pathway
M0R735;A0A0G2K9J1;Q7TP47	M0R735;A0A0G2K9J1;Q7TP47	Heterogeneous nuclear ribonucleoprotein Q	Syncrip	tr|M0R735|M0R735_RAT Heterogeneous nuclear ribonucleoprotein Q OS=Rattus norvegicus OX=10116 GN=Syncrip PE=1 SV=2;tr|A0A0G2K9J1|A0A0G2K9J1_RAT Heterogeneous nuclear ribonucleoprotein Q OS=Rattus norvegicus OX=10116 GN=Syncrip PE=1 SV=1;sp|Q7TP47|HNRPQ_RAT	18	13	35.8	62.672	0	42.486	65722020	65184040	98963060	61599990	50481000	68495990	60782990	88196990	69078020	54117020	82131990	70179980	63881040	50811980	71094040	62665040	87380030	77102970	58202990	57208030	65913020	46010980	62748020	44286980	64616030	61571980	71974030	80770990	biological regulation;cell differentiation;cellular developmental process;cellular macromolecule metabolic process;cellular metabolic process;cellular nitrogen compound metabolic process;cellular process;cellular response to chemical stimulus;cellular response to cytokine stimulus;cellular response to interferon-gamma;cellular response to organic substance;cellular response to stimulus;CRD-mediat…	binding;mRNA binding;nucleic acid binding;nucleotide binding;poly(A) RNA binding;poly-purine tract binding;RNA binding;single-stranded RNA binding	catalytic step 2 spliceosome;cell part;CRD-mediated mRNA stability complex;cytoplasmic part;histone pre-mRNA 3'end processing complex;intracellular organelle part;intracellular part;macromolecular complex;membrane;nuclear part;nucleoplasm;organelle part;protein complex;ribonucleoprotein complex;spliceosomal complex
G3V6L9	G3V6L9	Peptidyl-prolyl cis-trans isomerase	Fkbp3	tr|G3V6L9|G3V6L9_RAT Peptidylprolyl isomerase OS=Rattus norvegicus OX=10116 GN=Fkbp3 PE=1 SV=1	11	11	55.4	25.178	0	70.967	132090000	128320000	136519900	158590000	152870100	132630000	187949900	158320000	147510100	149340100	190249900	189029900	157849900	132490000	173910000	147149900	161540100	152630000	156540000	157629900	158460000	132280000	155429900	141629900	171049900	169560100	183419900	151819900	cellular macromolecule metabolic process;cellular metabolic process;cellular process;cellular protein metabolic process;chaperone-mediated protein folding;macromolecule metabolic process;macromolecule modification;metabolic process;peptidyl-amino acid modification;peptidyl-proline modification;primary metabolic process;protein folding;protein metabolic process;protein modification process;protein…	binding;catalytic activity;cis-trans isomerase activity;drug binding;FK506 binding;isomerase activity;macrolide binding;peptidyl-prolyl cis-trans isomerase activity	cell part;cytoplasmic part;endoplasmic reticulum membrane;endoplasmic reticulum part;intracellular membrane-bounded organelle;intracellular organelle;intracellular organelle part;intracellular part;membrane;membrane part;membrane-bounded organelle;nucleus;organelle;organelle membrane;organelle part
D3ZG18;A0A0G2K8I5	D3ZG18;A0A0G2K8I5		Pcdh19	tr|D3ZG18|D3ZG18_RAT Protocadherin 19 OS=Rattus norvegicus OX=10116 GN=Pcdh19 PE=4 SV=2;tr|A0A0G2K8I5|A0A0G2K8I5_RAT Protocadherin 19 OS=Rattus norvegicus OX=10116 GN=Pcdh19 PE=4 SV=1	9	9	12.7	120.87	0	12.783	9166001	7276500	8627996	9359098	33897980	13028000	8796305	15308000	17760990	9715397	15333000	12409010	12585990	8727601	8828099	7125599	11950000	17180010	10297000	8579800	10021000	6211200	12619000	7297000	13372000	10795000	12985990	12396000	biological adhesion;cell adhesion;cell-cell adhesion;cellular process;homophilic cell adhesion	binding;calcium ion binding;cation binding;ion binding;metal ion binding	cell part;integral to membrane;intrinsic to membrane;membrane;membrane part;plasma membrane
F1LMW3;Q8K3V3	F1LMW3;Q8K3V3	G-protein coupled receptor 56;GPR56 N-terminal fragment;GPR56 C-terminal fragment	Adgrg1;Gpr56	tr|F1LMW3|F1LMW3_RAT Adhesion G-protein-coupled receptor G1 OS=Rattus norvegicus OX=10116 GN=Adgrg1 PE=1 SV=1;sp|Q8K3V3|AGRG1_RAT Adhesion G-protein coupled receptor G1 OS=Rattus norvegicus OX=10116 GN=Adgrg1 PE=1 SV=1	6	6	12.7	77.284	0	15.476	31911990	25859980	27730020	20313000	31506980	25384000	22672990	35111010	30867990	34148980	28419010	35921990	25736000	21040000	25805000	23453990	25342020	31699010	29157990	30317010	32364020	34584020	22224000	23552990	33223010	35528980	34589000	38463000	anatomical structure formation involved in morphogenesis;angiogenesis;biological adhesion;biological regulation;cell adhesion;cell migration;cell motility;cellular component movement;cellular process;cellular response to stimulus;cerebral cortex cell migration;cerebral cortex radial glia guided migration;cerebral cortex radially oriented cell migration;cytokine production;developmental process;fo…	binding;collagen binding;extracellular matrix binding;G-protein coupled receptor activity;molecular transducer activity;protein binding;receptor activity;signal transducer activity;signaling receptor activity;transmembrane signaling receptor activity	cell part;extracellular membrane-bounded organelle;extracellular organelle;extracellular region;extracellular region part;extracellular vesicular exosome;integral to membrane;intrinsic to membrane;membrane;membrane part;membrane-bounded organelle;membrane-bounded vesicle;organelle;plasma membrane;vesicle
F1LPD6;P21775;P07871	F1LPD6;P21775;P07871	3-ketoacyl-CoA thiolase A, peroxisomal;3-ketoacyl-CoA thiolase B, peroxisomal	Acaa1b;Acaa1a	tr|F1LPD6|F1LPD6_RAT 3-ketoacyl-CoA thiolase A, peroxisomal OS=Rattus norvegicus OX=10116 GN=Acaa1a PE=1 SV=2;sp|P21775|THIKA_RAT 3-ketoacyl-CoA thiolase A, peroxisomal OS=Rattus norvegicus OX=10116 GN=Acaa1a PE=1 SV=2;sp|P07871|THIKB_RAT 3-ketoacyl-CoA th	9	9	35.3	44.524	0	20.962	15765990	17886990	22545000	13603990	13583000	12670000	34854000	23666010	25576990	25138000	23940990	13814000	17980000	12962000	15449000	12213000	18458000	16771010	20393000	12333000	16006000	20988990	26095000	15944000	29337990	18363000	39253980	29019010	bile acid metabolic process;carboxylic acid catabolic process;carboxylic acid metabolic process;catabolic process;cellular catabolic process;cellular ketone metabolic process;cellular lipid catabolic process;cellular lipid metabolic process;cellular metabolic process;cellular process;fatty acid beta-oxidation;fatty acid catabolic process;fatty acid metabolic process;fatty acid oxidation;lipid cat…	acetyl-CoA C-acyltransferase activity;acyl-CoA oxidase activity;C-acyltransferase activity;catalytic activity;oxidoreductase activity;oxidoreductase activity, acting on the CH-CH group of donors;oxidoreductase activity, acting on the CH-CH group of donors, oxygen as acceptor;palmitoyl-CoA oxidase activity;transferase activity;transferase activity, transferring acyl groups;transferase activity, tr…	cell part;cytoplasmic part;intracellular membrane-bounded organelle;intracellular organelle;intracellular part;membrane;membrane-bounded organelle;microbody;organelle;peroxisome	Benzoate degradation;Biosynthesis of unsaturated fatty acids;Fatty acid metabolism;Peroxisome;PPAR signaling pathway;Valine, leucine and isoleucine degradation
B1H241;Q80ZG1	B1H241;Q80ZG1	Synembryn-A	Ric8a	tr|B1H241|B1H241_RAT Resistance to inhibitors of cholinesterase 8 homolog A (C. elegans) OS=Rattus norvegicus OX=10116 GN=Ric8a PE=1 SV=1;sp|Q80ZG1|RIC8A_RAT Synembryn-A OS=Rattus norvegicus OX=10116 GN=Ric8a PE=1 SV=2	5	4	15.3	59.826	0	15.842	6933100	1008540	4726199	5217800	5761601	8956700	6294004	7603703	8111097	5134600	5382198	8507904	6908103	6475098	1525525	5631497	4868101	5745399	4870502	5260898	6753100	4934102	4987903	6877303	5573700	8374402	7905895	7212301	ameboidal cell migration;anatomical structure development;associative learning;basement membrane organization;behavior;biological adhesion;biological regulation;cAMP-mediated signaling;cell adhesion;cell migration;cell migration involved in gastrulation;cell motility;cell surface receptor linked signaling pathway;cell-cell adhesion;cell-cell adhesion involved in gastrulation;cellular component mo…	binding;enzyme activator activity;enzyme regulator activity;G-protein alpha-subunit binding;GTPase activator activity;GTPase regulator activity;guanyl-nucleotide exchange factor activity;nucleoside-triphosphatase regulator activity;protein binding	cell part;cytoplasm;intracellular part;membrane;plasma membrane
P09951	P09951	Synapsin-1	Syn1	sp|P09951|SYN1_RAT Synapsin-1 OS=Rattus norvegicus OX=10116 GN=Syn1 PE=1 SV=3	39	35	72.4	73.987	0	323.31	4011199000	4638096000	3669902000	4096199000	3985103000	3898999000	3660898000	4095701000	4722994000	3541099000	4157897000	4792004000	3631502000	3945502000	4335404000	4640096000	4187898000	4762005000	4319396000	4187599000	4181398000	3940799000	4079802000	3815502000	4444405000	4217602000	4417294000	4266201000	biological regulation;cellular process;establishment of localization;establishment of localization in cell;neurotransmitter secretion;neurotransmitter transport;regulation of biological quality;regulation of neurotransmitter levels;secretion;secretion by cell;signal release;transport	adenyl nucleotide binding;adenyl ribonucleotide binding;ATP binding;binding;calcium-dependent protein binding;catalytic activity;nucleotide binding;protein binding;purine nucleotide binding;purine ribonucleoside triphosphate binding;purine ribonucleotide binding;ribonucleotide binding	axon part;cell junction;cell part;cell projection;cell projection part;clathrin-coated vesicle;coated vesicle;cytoplasmic membrane-bounded vesicle;cytoplasmic part;cytoplasmic vesicle;cytosol;dendrite;Golgi apparatus;intracellular membrane-bounded organelle;intracellular organelle;intracellular part;membrane-bounded organelle;membrane-bounded vesicle;neuron projection;organelle;presynaptic active…
Q5RKJ9	Q5RKJ9		Rab10	tr|Q5RKJ9|Q5RKJ9_RAT RAB10, member RAS oncogene family OS=Rattus norvegicus OX=10116 GN=Rab10 PE=1 SV=1	13	2	52	22.541	0	115.49	401880000	509129700	407589900	586559700	606759700	808239700	463639800	481889700	466969700	757030000	352420200	432619700	497170000	626560000	383740100	566809600	445020300	450929700	380600000	451300100	507060100	460050200	512919900	810760100	310100000	458689800	343870100	332170000	antigen processing and presentation;biological regulation;cellular component organization;cellular component organization at cellular level;cellular component organization or biogenesis;cellular component organization or biogenesis at cellular level;cellular localization;cellular macromolecule localization;cellular membrane organization;cellular process;cellular protein localization;cellular resp…	binding;catalytic activity;GDP binding;GTP binding;GTPase activity;guanyl nucleotide binding;guanyl ribonucleotide binding;hydrolase activity;hydrolase activity, acting on acid anhydrides;hydrolase activity, acting on acid anhydrides, in phosphorus-containing anhydrides;nucleoside-triphosphatase activity;nucleotide binding;purine nucleotide binding;purine ribonucleoside triphosphate binding;purin…	adherens junction;anchoring junction;cell junction;cell part;cell projection;cell-substrate adherens junction;cell-substrate junction;cilium;cytoplasmic membrane-bounded vesicle;cytoplasmic part;cytoplasmic vesicle;endoplasmic reticulum membrane;endoplasmic reticulum part;endoplasmic reticulum tubular network;endosomal part;endosome;endosome membrane;extracellular membrane-bounded organelle;extra…
A0A0G2JWY8;D3ZXY9	A0A0G2JWY8;D3ZXY9		Stard7	tr|A0A0G2JWY8|A0A0G2JWY8_RAT StAR-related lipid transfer domain-containing 7 OS=Rattus norvegicus OX=10116 GN=Stard7 PE=1 SV=1;tr|D3ZXY9|D3ZXY9_RAT START domain containing 7 (Predicted) OS=Rattus norvegicus OX=10116 GN=Stard7 PE=1 SV=2	2	2	7	43.067	0	5.0026	3308202	4145597	3151698	5332999	315435	3385902	4365699	2967300	3244499	588597	5908701	4086199	5540800	2927600	1353978	1003341	3302202	5047900	2764901	1237086	3262302	4600898	1317227	4180702	2476701	631412	1043585	750042		binding;lipid binding
Q5FWY5	Q5FWY5	AH receptor-interacting protein	Aip	sp|Q5FWY5|AIP_RAT AH receptor-interacting protein OS=Rattus norvegicus OX=10116 GN=Aip PE=1 SV=1	7	7	31.2	37.598	0	30.657	21932000	16566000	32010020	17342990	25609000	11667990	17379010	25420000	27344010	18305990	21776000	25818000	24613010	19264990	21371010	13449000	17661010	19599010	17885000	19868010	19781990	16782010	17677010	16956990	17654000	22233990	22804000	21020010	biological regulation;cellular macromolecule metabolic process;cellular metabolic process;cellular process;cellular protein metabolic process;establishment of localization;establishment of localization in cell;establishment of protein localization;establishment of protein localization in mitochondrion;establishment of protein localization to organelle;intracellular protein transport;intracellular…	binding;protein binding;protein binding transcription factor activity;transcription cofactor activity;transcription factor binding transcription factor activity;unfolded protein binding	cell part;cytoplasmic part;cytosol;intracellular organelle part;intracellular part;membrane;nuclear part;nucleoplasm;organelle part;plasma membrane
G3V7S0;P70627;D4A2Y7	G3V7S0;P70627	Glutamate carboxypeptidase 2	Folh1	tr|G3V7S0|G3V7S0_RAT Folate hydrolase OS=Rattus norvegicus OX=10116 GN=Folh1 PE=1 SV=1;sp|P70627|FOLH1_RAT Glutamate carboxypeptidase 2 OS=Rattus norvegicus OX=10116 GN=Folh1 PE=1 SV=1	16	16	24.9	84.625	0	73.244	93802060	73687980	107360000	63875980	107789900	59037030	72004960	89813990	79120950	104000000	76199040	106260000	92364950	67940970	110940000	69471010	64762020	96862970	93547060	126740100	103160000	99700040	98763990	82639990	85346040	89157040	73866960	84725020	biological regulation;catabolic process;cellular aromatic compound metabolic process;cellular catabolic process;cellular metabolic process;cellular process;coenzyme metabolic process;cofactor metabolic process;folic acid-containing compound metabolic process;heterocycle metabolic process;macromolecule metabolic process;metabolic process;neurotransmitter catabolic process;neurotransmitter metaboli…	binding;carboxypeptidase activity;catalytic activity;cation binding;dipeptidase activity;exopeptidase activity;hydrolase activity;hydrolase activity, acting on carbon-nitrogen (but not peptide) bonds;hydrolase activity, acting on carbon-nitrogen (but not peptide) bonds, in linear amides;ion binding;metal ion binding;metallopeptidase activity;N-formylglutamate deformylase activity;peptidase activi…	cell part;extracellular membrane-bounded organelle;extracellular organelle;extracellular region part;extracellular vesicular exosome;integral to membrane;integral to plasma membrane;intrinsic to membrane;intrinsic to plasma membrane;membrane;membrane part;membrane-bounded organelle;membrane-bounded vesicle;organelle;plasma membrane;plasma membrane part;vesicle	Vitamin digestion and absorption
E9PT65;A0A0G2K095	E9PT65		Rdx	tr|E9PT65|E9PT65_RAT Radixin OS=Rattus norvegicus OX=10116 GN=Rdx PE=1 SV=2	13	8	20.4	68.485	0	42.56	16437000	13403000	20463000	35667010	35928020	30450010	26343990	34167990	26022990	36107020	27771000	27192990	25645010	33950010	27062020	27754990	17672010	26483990	31405010	30329000	29206990	29141000	38675020	38285990	31765000	21834990	27391990	25193990	anatomical structure development;apical protein localization;asymmetric protein localization;biological regulation;cell development;cell projection assembly;cell projection organization;cellular component assembly;cellular component assembly at cellular level;cellular component organization;cellular component organization at cellular level;cellular component organization or biogenesis;cellular co…		adherens junction;anchoring junction;apical part of cell;cell junction;cell part;cell projection;cell-substrate adherens junction;cell-substrate junction;cytoplasm;cytoskeleton;extracellular membrane-bounded organelle;extracellular organelle;extracellular region part;extracellular space;extracellular vesicular exosome;extrinsic to membrane;filopodium;focal adhesion;intracellular non-membrane-boun…
A0A0G2K2J4;D4A2H6	A0A0G2K2J4;D4A2H6	RNA binding protein fox-1 homolog	Rbfox3	tr|A0A0G2K2J4|A0A0G2K2J4_RAT RNA binding protein fox-1 homolog OS=Rattus norvegicus OX=10116 GN=Rbfox3 PE=4 SV=1;tr|D4A2H6|D4A2H6_RAT RNA binding protein fox-1 homolog OS=Rattus norvegicus OX=10116 GN=Rbfox3 PE=4 SV=1	7	3	27.4	34.051	0	14.721	13156000	12015000	11323000	11290010	13964990	12234010	16748010	11032000	16729990	10815990	11564000	17719010	17477990	11898000	23596990	13573000	6858498	13158990	16255000	12355000	13834010	11947000	14739990	11677990	15514010	14456010	19666990	16094000	biological regulation;cellular macromolecule metabolic process;cellular metabolic process;cellular nitrogen compound metabolic process;cellular process;macromolecule metabolic process;metabolic process;mRNA metabolic process;mRNA processing;nitrogen compound metabolic process;nucleic acid metabolic process;nucleobase-containing compound metabolic process;primary metabolic process;regulation of al…	binding;DNA binding;nucleic acid binding;nucleotide binding;RNA binding	cell part;cytoplasm;intracellular membrane-bounded organelle;intracellular organelle;intracellular part;membrane-bounded organelle;nucleus;organelle;perikaryon
Q3ZAV2;P62961;D3ZEV0;D4A3P0	Q3ZAV2;P62961;D3ZEV0	Nuclease-sensitive element-binding protein 1	Ybx1;LOC100912427	tr|Q3ZAV2|Q3ZAV2_RAT Nuclease-sensitive element-binding protein 1 OS=Rattus norvegicus OX=10116 GN=Ybx1 PE=1 SV=1;sp|P62961|YBOX1_RAT Nuclease-sensitive element-binding protein 1 OS=Rattus norvegicus OX=10116 GN=Ybx1 PE=2 SV=3;tr|D3ZEV0|D3ZEV0_RAT RCG63497	8	7	57.7	36.2	0	51.428	4069400	5517897	6452998	5562599	3256601	7063497	9112306	3697002	8075200	8588005	7372004	12112000	5540903	4283598	4630500	6462697	6003102	5091897	4381797	6994804	5925097	7587104	5721900	8354597	4568603	2992201	5998200	4282098	anatomical structure development;biological regulation;biosynthetic process;cell development;cellular biosynthetic process;cellular developmental process;cellular macromolecule biosynthetic process;cellular macromolecule metabolic process;cellular metabolic process;cellular nitrogen compound metabolic process;cellular process;cellular process involved in reproduction;CRD-mediated mRNA stabilizati…	binding;chromatin binding;DNA binding;lipid binding;mRNA 3'-UTR binding;mRNA binding;nucleic acid binding;p53 binding;protein binding;ribonucleoprotein binding;RNA binding;sequence-specific DNA binding;single-stranded DNA binding;structure-specific DNA binding;transcription factor binding;translation regulator activity	cell part;cell projection;cytoplasm;cytoplasmic part;dendrite;extracellular region;histone pre-mRNA 3'end processing complex;intracellular membrane-bounded organelle;intracellular non-membrane-bounded organelle;intracellular organelle;intracellular organelle part;intracellular part;macromolecular complex;membrane-bounded organelle;neuron projection;non-membrane-bounded organelle;nuclear part;nucl…
D3ZVU6	D3ZVU6		Avl9	tr|D3ZVU6|D3ZVU6_RAT AVL9 cell migration-associated OS=Rattus norvegicus OX=10116 GN=Avl9 PE=1 SV=1	14	14	28.2	72.007	0	24.823	27221010	27612980	28109020	29800020	27076010	31831000	32137990	29854000	44018000	27195010	36087020	36288000	35469980	31587980	31513980	30019990	38681010	36522980	34062990	24557000	30353990	29773000	35375010	29767020	31940990	35022000	40877980	39492020	cell migration;cell motility;cellular component movement;cellular process;locomotion		cell part;cytoplasmic part;endosome;intracellular membrane-bounded organelle;intracellular organelle;intracellular part;membrane-bounded organelle;organelle;recycling endosome
E9PU11	E9PU11		Ythdf2	tr|E9PU11|E9PU11_RAT YTH N(6)-methyladenosine RNA-binding protein 2 OS=Rattus norvegicus OX=10116 GN=Ythdf2 PE=1 SV=3	7	4	19.1	62.627	0	30.874	7048898	5604002	11006000	7650500	8773297	5156799	7263899	8013897	6836400	6290401	6398603	7472198	5562003	5885001	7322804	4997302	7650005	6276802	6898803	8145000	4795097	6754100	5214503	5697699	8848805	6347997	11355000	8190905	biological regulation;cellular macromolecule metabolic process;cellular metabolic process;cellular nitrogen compound metabolic process;cellular process;macromolecule metabolic process;metabolic process;mRNA metabolic process;nitrogen compound metabolic process;nucleic acid metabolic process;nucleobase-containing compound metabolic process;posttranscriptional regulation of gene expression;primary …		cell part;cytoplasmic mRNA processing body;cytoplasmic part;intracellular non-membrane-bounded organelle;intracellular organelle;intracellular part;macromolecular complex;non-membrane-bounded organelle;organelle;ribonucleoprotein complex;RNA granule
A0A0G2JZA1;A0A1W2Q6F3;F1M950;D3ZEC8	A0A0G2JZA1;A0A1W2Q6F3;F1M950		Robo2	tr|A0A0G2JZA1|A0A0G2JZA1_RAT Roundabout guidance receptor 2 OS=Rattus norvegicus OX=10116 GN=Robo2 PE=4 SV=1;tr|A0A1W2Q6F3|A0A1W2Q6F3_RAT Roundabout guidance receptor 2 OS=Rattus norvegicus OX=10116 GN=Robo2 PE=4 SV=1;tr|F1M950|F1M950_RAT Roundabout guidan	13	13	14	165.79	0	27.353	8334100	14231990	9117102	5112099	9666302	5953499	8445896	8054600	4726499	13113990	4493200	7764205	8269705	6244596	9281297	7679097	7270903	9399994	7037296	5739599	7433898	10575000	9633298	8510199	4996100	6394603	7157805	5161498
Q6AY86;A0A0G2JXT0	Q6AY86;A0A0G2JXT0	Vacuolar protein sorting-associated protein 26A	Vps26a	sp|Q6AY86|VP26A_RAT Vacuolar protein sorting-associated protein 26A OS=Rattus norvegicus OX=10116 GN=Vps26a PE=1 SV=1;tr|A0A0G2JXT0|A0A0G2JXT0_RAT Vacuolar protein sorting-associated protein 26A OS=Rattus norvegicus OX=10116 GN=Vps26a PE=1 SV=1	11	9	34.3	38.114	0	41.024	24017010	35501980	29989010	16968990	25132020	29246980	39324980	41903020	35727000	26480000	34216000	27802990	24045990	31249990	35806010	33002990	37001020	36587010	36229000	27319000	24278990	25592990	28808000	21699010	30649010	33765990	36104010	33770990	cellular process;endosome transport;establishment of localization;establishment of localization in cell;establishment of protein localization;intracellular protein transport;intracellular transport;protein transport;retrograde transport, endosome to Golgi;transport;vesicle-mediated transport	protein transporter activity;substrate-specific transporter activity;transporter activity	cell part;cytoplasmic part;cytosol;early endosome;endosomal part;endosome;endosome membrane;extracellular membrane-bounded organelle;extracellular organelle;extracellular region part;extracellular vesicular exosome;intracellular membrane-bounded organelle;intracellular organelle;intracellular organelle part;intracellular part;macromolecular complex;membrane;membrane part;membrane-bounded organell…
F1M4H5	F1M4H5		Nova2	tr|F1M4H5|F1M4H5_RAT NOVA alternative-splicing regulator 2 OS=Rattus norvegicus OX=10116 GN=Nova2 PE=4 SV=3	10	6	29.5	49.017	0	15.808	16039010	15178000	16424010	20719000	21602010	16091000	20701010	25609000	22467990	14057000	16653000	15118000	22559010	20594000	18452000	10066000	17418000	20890990	19925990	22439990	20796000	19947000	24462000	19336000	16812010	18950990	11115000	19524990	biological regulation;regulation of biological process;regulation of cellular metabolic process;regulation of cellular process;regulation of macromolecule metabolic process;regulation of metabolic process;regulation of nitrogen compound metabolic process;regulation of nucleobase-containing compound metabolic process;regulation of primary metabolic process;regulation of RNA metabolic process
Q3C2P9;A0A0G2K1D0	Q3C2P9		Spred1	tr|Q3C2P9|Q3C2P9_RAT Sprouty protein with EVH-1 domain 1, related sequence OS=Rattus norvegicus OX=10116 GN=Spred1 PE=2 SV=1	10	9	28.6	50.75	0	45.86	5071701	7468505	5130902	6210896	6796900	4867998	8073598	5730902	6277599	6050399	4720697	4772298	5035403	6762598	6776998	6645499	5474003	4664200	6221901	7655397	6120902	9544204	7072898	7915695	4845698	6889497	4219801	6415603	biological regulation;developmental process;inactivation of MAPK activity;multicellular organismal development;multicellular organismal process;negative regulation of biological process;negative regulation of catalytic activity;negative regulation of cellular metabolic process;negative regulation of cellular process;negative regulation of cellular protein metabolic process;negative regulation of …	enzyme inhibitor activity;enzyme regulator activity;kinase inhibitor activity;kinase regulator activity;protein kinase inhibitor activity;protein kinase regulator activity;protein serine/threonine kinase inhibitor activity	cell part;cytoplasm;intracellular organelle part;intracellular part;membrane;nuclear part;nucleoplasm;organelle part	Jak-STAT signaling pathway
A0A0G2K459;A0A0G2K7P7	A0A0G2K459;A0A0G2K7P7			tr|A0A0G2K459|A0A0G2K459_RAT Mitochondrial carrier 2 OS=Rattus norvegicus OX=10116 GN=Mtch2 PE=1 SV=1;tr|A0A0G2K7P7|A0A0G2K7P7_RAT Mitochondrial carrier 2 OS=Rattus norvegicus OX=10116 GN=Mtch2 PE=1 SV=1	12	12	51.5	33.757	0	75.361	473430300	541439900	496259800	421420200	433370200	491900300	483990300	491809900	530920000	425449700	518109900	393140100	473370200	384810100	409590100	457190100	464229900	550390000	472529900	430620300	451560300	411470200	507030000	439890200	533850100	445269800	514600300	570099800
G3V8R1;Q9JI85	G3V8R1;Q9JI85	Nucleobindin-2;Nesfatin-1	Nucb2	tr|G3V8R1|G3V8R1_RAT Nucleobindin 2, isoform CRA_b OS=Rattus norvegicus OX=10116 GN=Nucb2 PE=1 SV=1;sp|Q9JI85|NUCB2_RAT Nucleobindin-2 OS=Rattus norvegicus OX=10116 GN=Nucb2 PE=1 SV=1	11	11	32.4	50.117	0	25.999	9127595	8249896	12767010	13916010	8433098	22266990	16177000	11053000	17536000	13536000	20741990	16739990	15655000	9884302	9506098	12321010	10968000	13976000	10112000	12265000	10573000	11495010	9462700	13042000	11799000	12818000	16921990	13308000	biological regulation;negative regulation of appetite;negative regulation of biological process;negative regulation of biosynthetic process;negative regulation of cAMP biosynthetic process;negative regulation of cAMP metabolic process;negative regulation of cell communication;negative regulation of cell differentiation;negative regulation of cellular biosynthetic process;negative regulation of ce…	binding;calcium ion binding;cation binding;cytokine receptor binding;DNA binding;ion binding;metal ion binding;nucleic acid binding;protein binding;receptor binding;tumor necrosis factor receptor binding;tumor necrosis factor receptor superfamily binding	cell part;cytoplasm;cytoplasmic part;endoplasmic reticulum;envelope;extracellular region part;extracellular space;Golgi apparatus part;Golgi cisterna;Golgi medial cisterna;intracellular membrane-bounded organelle;intracellular organelle;intracellular organelle part;intracellular part;membrane;membrane part;membrane-bounded organelle;nuclear envelope;nuclear membrane;nuclear outer membrane;nuclear…
P20595	P20595	Guanylate cyclase soluble subunit beta-1	Gucy1b3	sp|P20595|GCYB1_RAT Guanylate cyclase soluble subunit beta-1 OS=Rattus norvegicus OX=10116 GN=Gucy1b1 PE=1 SV=2	17	17	33	70.456	0	48.257	66601000	76168020	68255980	67813980	79472990	59192010	77102970	70741040	65565020	78546990	77677980	69589960	78787030	57206970	96609990	62618000	70369980	74943980	77649950	73296990	70592960	80315030	71074020	69348960	87551980	71500960	88651980	83625970	biological regulation;biosynthetic process;cellular biosynthetic process;cellular metabolic process;cellular nitrogen compound biosynthetic process;cellular nitrogen compound metabolic process;cellular process;cellular response to stimulus;cGMP biosynthetic process;cGMP metabolic process;cyclic nucleotide biosynthetic process;cyclic nucleotide metabolic process;heterocycle biosynthetic process;he…	binding;catalytic activity;cation binding;cyclase activity;GTP binding;guanyl nucleotide binding;guanyl ribonucleotide binding;guanylate cyclase activity;heat shock protein binding;heme binding;Hsp90 protein binding;ion binding;iron ion binding;lyase activity;metal ion binding;nucleotide binding;phosphorus-oxygen lyase activity;protein binding;protein dimerization activity;protein heterodimerizat…	cell part;cytoplasmic part;cytosol;cytosolic part;guanylate cyclase complex, soluble;intracellular membrane-bounded organelle;intracellular organelle;intracellular part;macromolecular complex;membrane-bounded organelle;organelle;protein complex	Gap junction;Long-term depression;Purine metabolism;Salivary secretion;Vascular smooth muscle contraction
D3ZFR9	D3ZFR9		Rdh13	tr|D3ZFR9|D3ZFR9_RAT Retinol dehydrogenase 13 OS=Rattus norvegicus OX=10116 GN=Rdh13 PE=1 SV=1	3	3	11.1	36.407	0	8.725	5311903	803040	1147201	5056597	6260501	7114303	2900808	353364	1426786	1678432	2653800	5880498	682470	9762896	3616200	6771598	3254199	3683099	291430	531983	3742699	4332998	1278256	833642	5865202	2721799	4580402	4942903	anatomical structure development;anatomical structure formation involved in morphogenesis;cell development;cellular developmental process;cellular process;developmental process;eye photoreceptor cell development;neuron development;photoreceptor cell development;response to abiotic stimulus;response to high light intensity;response to light intensity;response to light stimulus;response to radiatio…	catalytic activity;oxidoreductase activity	cell part;cytoplasmic part;intracellular membrane-bounded organelle;intracellular organelle;intracellular part;membrane-bounded organelle;mitochondrion;organelle
Q499N5	Q499N5	Acyl-CoA synthetase family member 2, mitochondrial	Acsf2	sp|Q499N5|ACSF2_RAT Acyl-CoA synthetase family member 2, mitochondrial OS=Rattus norvegicus OX=10116 GN=Acsf2 PE=2 SV=1	20	20	35.4	67.886	0	154.9	261800000	217270000	274240200	269400000	273869900	202439900	248930000	281399900	232480100	268309900	220960000	256540000	231360000	273070100	234770000	195420100	214550000	249090000	275590000	286670100	276699900	269240100	255699900	246530000	230419900	242940100	261859900	252579900	carboxylic acid metabolic process;cellular ketone metabolic process;cellular lipid metabolic process;cellular metabolic process;cellular process;fatty acid metabolic process;lipid metabolic process;metabolic process;monocarboxylic acid metabolic process;organic acid metabolic process;oxoacid metabolic process;primary metabolic process;small molecule metabolic process	adenyl nucleotide binding;adenyl ribonucleotide binding;ATP binding;binding;catalytic activity;ligase activity;nucleotide binding;purine nucleotide binding;purine ribonucleoside triphosphate binding;purine ribonucleotide binding;ribonucleotide binding	cell part;cytoplasmic part;intracellular membrane-bounded organelle;intracellular organelle;intracellular part;membrane-bounded organelle;mitochondrion;organelle
Q7TPI8;Q5XID0	Q7TPI8;Q5XID0	Protein YIPF5	Yipf5	tr|Q7TPI8|Q7TPI8_RAT Ac2-256 OS=Rattus norvegicus OX=10116 GN=Yipf5 PE=1 SV=1;sp|Q5XID0|YIPF5_RAT Protein YIPF5 OS=Rattus norvegicus OX=10116 GN=Yipf5 PE=2 SV=1	1	1	1.8	71.834	0	7.7097	529447	681130	446710	993725	294111	466598	1219601	1777600	172440	961050	172540	1013528	1350506	1523129	726716	1281173	228570	42429	2014731	346300	214580	943780	1292200	1353801	43414	1709900	43106	45748	biological regulation;cellular process;establishment of localization;establishment of protein localization;protein transport;regulation of biological process;regulation of cellular localization;regulation of cellular process;regulation of ER to Golgi vesicle-mediated transport;regulation of intracellular transport;regulation of localization;regulation of transport;regulation of vesicle-mediated t…		cell part;coated vesicle;cytoplasmic membrane-bounded vesicle;cytoplasmic part;cytoplasmic vesicle;endoplasmic reticulum exit site;endoplasmic reticulum membrane;endoplasmic reticulum part;ER to Golgi transport vesicle;Golgi apparatus part;Golgi cisterna membrane;Golgi membrane;integral to membrane;intracellular membrane-bounded organelle;intracellular organelle;intracellular organelle part;intra…
G3V7K3;A0A0G2K9I6;P13635	G3V7K3;A0A0G2K9I6;P13635	Ceruloplasmin	Cp	tr|G3V7K3|G3V7K3_RAT Ceruloplasmin OS=Rattus norvegicus OX=10116 GN=Cp PE=1 SV=1;tr|A0A0G2K9I6|A0A0G2K9I6_RAT Ceruloplasmin OS=Rattus norvegicus OX=10116 GN=Cp PE=1 SV=1;sp|P13635|CERU_RAT Ceruloplasmin OS=Rattus norvegicus OX=10116 GN=Cp PE=1 SV=3	14	14	16.1	120.66	0	27.092	33564020	12584000	13315010	11863000	20373000	6919502	15088010	13996010	6408601	39549020	8039397	4820701	11183000	7762101	4964797	11094000	8042799	7390203	4857301	10375000	15700990	12299000	16617000	14780990	5852004	9824503	5566403	4757601	aging;anatomical structure development;biological regulation;cation homeostasis;cation transport;cellular cation homeostasis;cellular chemical homeostasis;cellular homeostasis;cellular ion homeostasis;cellular iron ion homeostasis;cellular metal ion homeostasis;cellular process;chemical homeostasis;copper ion transmembrane transport;copper ion transport;developmental process;establishment of loca…	binding;catalytic activity;cation binding;copper ion binding;ferroxidase activity;ion binding;metal ion binding;oxidoreductase activity;oxidoreductase activity, oxidizing metal ions;oxidoreductase activity, oxidizing metal ions, oxygen as acceptor;transition metal ion binding	anchored to membrane;anchored to plasma membrane;blood microparticle;cell part;cytoplasmic part;extracellular membrane-bounded organelle;extracellular organelle;extracellular region part;extracellular space;extracellular vesicular exosome;intracellular organelle part;intracellular part;intrinsic to membrane;intrinsic to plasma membrane;lysosomal membrane;membrane;membrane part;membrane-bounded or…	Porphyrin and chlorophyll metabolism
A0A0G2JZ60	A0A0G2JZ60			tr|A0A0G2JZ60|A0A0G2JZ60_RAT Fibronectin type III and SPRY domain-containing 1-like OS=Rattus norvegicus OX=10116 GN=Fsd1l PE=4 SV=1	10	10	24	57.114	0	23.74	28668980	30454000	41143980	31419010	27732980	26452980	33881000	39915990	32925020	37299990	34377010	31435000	38320980	27323990	32068980	29775990	34336990	28506990	27419020	29006010	32219000	26938010	30932000	29768990	30853020	41736000	35285000	30495980
Q68FQ9	Q68FQ9		Lancl2	tr|Q68FQ9|Q68FQ9_RAT LanC lantibiotic synthetase component C-like 2 (Bacterial) OS=Rattus norvegicus OX=10116 GN=Lancl2 PE=1 SV=1	21	21	64.9	50.968	0	136.64	301040100	313570100	280570000	280550000	259550000	284610100	269700100	303560000	307569800	222289900	307580000	294619800	306140200	256909900	331689900	215849900	232549900	362670000	269630200	244800100	238339900	202530100	280010100	301800000	300249900	275089900	325759900	319219900	biological regulation;negative regulation of biological process;negative regulation of biosynthetic process;negative regulation of cellular biosynthetic process;negative regulation of cellular macromolecule biosynthetic process;negative regulation of cellular metabolic process;negative regulation of cellular process;negative regulation of gene expression;negative regulation of macromolecule biosy…	binding;catalytic activity;lipid binding;phosphatidylinositol binding;phosphatidylinositol-3-phosphate binding;phosphatidylinositol-4-phosphate binding;phosphatidylinositol-5-phosphate binding;phospholipid binding	cell cortex part;cell part;cortical actin cytoskeleton;cortical cytoskeleton;cytoplasmic part;cytoskeletal part;cytoskeleton;cytosol;intracellular membrane-bounded organelle;intracellular non-membrane-bounded organelle;intracellular organelle;intracellular organelle part;intracellular part;membrane;membrane-bounded organelle;non-membrane-bounded organelle;nucleus;organelle;organelle part;plasma m…
M0R4V4;A0A0G2JVD2	M0R4V4;A0A0G2JVD2		Slc25a23	tr|M0R4V4|M0R4V4_RAT Similar to solute carrier family 25 (Mitochondrial carrier;phosphate carrier), member 23, isoform CRA_b OS=Rattus norvegicus OX=10116 GN=Slc25a23 PE=1 SV=1;tr|A0A0G2JVD2|A0A0G2JVD2_RAT Solute carrier family 25 member 23 OS=Rattus norv	13	12	32.5	52.482	0	29.515	39651010	37268980	31110980	42142020	34714020	25375000	37966980	31187990	33278010	37605000	33570980	31434000	30084000	32558000	39203000	33066010	39851980	30517000	32625990	31801010	25783000	33916990	27950010	32717000	40749020	30853020	40987020	34955990	adenine nucleotide transport;biological regulation;cellular process;cellular response to calcium ion;cellular response to chemical stimulus;cellular response to inorganic substance;cellular response to metal ion;cellular response to stimulus;establishment of localization;nitrogen compound transport;nucleobase-containing compound transport;nucleotide transport;purine nucleotide transport;purine-co…	binding;calcium ion binding;cation binding;ion binding;metal ion binding	cell part;cytoplasmic part;integral to membrane;intracellular membrane-bounded organelle;intracellular organelle;intracellular part;intrinsic to membrane;membrane part;membrane-bounded organelle;mitochondrion;organelle
F1M6I9	F1M6I9		Celf4	tr|F1M6I9|F1M6I9_RAT CUGBP, Elav-like family member 4 OS=Rattus norvegicus OX=10116 GN=Celf4 PE=4 SV=3	1	1	9.1	34.906	0	4.4002	8748395	7338601	10102000	6053503	8802703	9784501	7086601	12352000	6113397	9772000	10963000	9126098	11972000	4895900	9717003	8554101	355357	8838504	1900885	4405602	6281601	7332404	5174302	7500704	6605102	9505206	11475000	11362000		binding;nucleic acid binding;nucleotide binding
F1LMZ4;Q5BJP6	F1LMZ4;Q5BJP6	Ribosome-releasing factor 2, mitochondrial	Gfm2	tr|F1LMZ4|F1LMZ4_RAT Ribosome-releasing factor 2, mitochondrial OS=Rattus norvegicus OX=10116 GN=Gfm2 PE=1 SV=2;sp|Q5BJP6|RRF2M_RAT Ribosome-releasing factor 2, mitochondrial OS=Rattus norvegicus OX=10116 GN=Gfm2 PE=2 SV=2	5	5	7.4	85.913	0	7.0341	3850300	1111999	11667990	7535203	3260000	4653102	2744901	3673601	3848600	599150	3736899	3791702	9715397	4828202	4730100	6340196	5275504	7486398	4476699	5688998	6489401	4326101	4995400	7974001	3196401	1018800	4383298	4214002	biosynthetic process;cellular biosynthetic process;cellular component disassembly;cellular component disassembly at cellular level;cellular component organization;cellular component organization at cellular level;cellular component organization or biogenesis;cellular component organization or biogenesis at cellular level;cellular macromolecular complex disassembly;cellular macromolecular complex …	binding;catalytic activity;GTP binding;GTPase activity;guanyl nucleotide binding;guanyl ribonucleotide binding;hydrolase activity;hydrolase activity, acting on acid anhydrides;hydrolase activity, acting on acid anhydrides, in phosphorus-containing anhydrides;nucleoside-triphosphatase activity;nucleotide binding;purine nucleotide binding;purine ribonucleoside triphosphate binding;purine ribonucleo…	cell part;cytoplasmic part;intracellular membrane-bounded organelle;intracellular organelle;intracellular part;membrane-bounded organelle;mitochondrion;organelle
M0RC17	M0RC17		Chl1	tr|M0RC17|M0RC17_RAT Cell adhesion molecule L1-like OS=Rattus norvegicus OX=10116 GN=Chl1 PE=1 SV=2	24	24	27.1	135.61	0	164.05	91013010	87389970	109859900	94754940	84932040	97041000	121429900	98058940	115290100	83165980	141220100	122150000	103040000	86553010	138480100	87766030	100540000	121720100	93302990	94250060	91814030	85688040	93388020	100170000	107920000	88702040	122550000	110230100	adult behavior;adult locomotory behavior;anatomical structure morphogenesis;axon guidance;axon regeneration;axonogenesis;behavior;biological regulation;cell migration;cell motility;cell part morphogenesis;cell projection morphogenesis;cell projection organization;cellular component morphogenesis;cellular component movement;cellular component organization;cellular component organization at cellula…		apical part of cell;cell part;cell projection;dendrite;extracellular membrane-bounded organelle;extracellular organelle;extracellular region part;extracellular vesicular exosome;membrane-bounded organelle;membrane-bounded vesicle;neuron projection;organelle;vesicle
F7EZZ0;A0A0G2K264	F7EZZ0;A0A0G2K264		Dap3	tr|F7EZZ0|F7EZZ0_RAT Death-associated protein 3 OS=Rattus norvegicus OX=10116 GN=Dap3 PE=1 SV=1;tr|A0A0G2K264|A0A0G2K264_RAT Death-associated protein 3 OS=Rattus norvegicus OX=10116 GN=Dap3 PE=1 SV=1	6	6	18.2	45.111	0	6.8269	4557599	3122199	13679000	13081010	4946099	2695500	12577990	4896800	6932403	3687601	3408399	1078100	12402000	1138138	1252900	2773651	3464099	3669902	3575601	4307701	2810999	2090801	5758403	2137401	4612299	5058202	4913102	7073104	apoptotic mitochondrial changes;cellular component organization;cellular component organization at cellular level;cellular component organization or biogenesis;cellular component organization or biogenesis at cellular level;cellular process;mitochondrion organization;organelle organization		cell part;cytoplasmic part;intracellular non-membrane-bounded organelle;intracellular organelle;intracellular organelle part;intracellular part;macromolecular complex;mitochondrial part;mitochondrial ribosome;non-membrane-bounded organelle;nuclear part;nucleolus;nucleoplasm;organellar ribosome;organelle;organelle part;ribonucleoprotein complex;ribosome;small ribosomal subunit
D3ZJF9	D3ZJF9		Gla	tr|D3ZJF9|D3ZJF9_RAT Alpha-galactosidase OS=Rattus norvegicus OX=10116 GN=Gla PE=1 SV=2	8	8	23.6	47.573	0	29.211	13710000	14777010	32461980	14835010	19210990	19912010	13315990	17437990	20134000	15746990	18756000	27023010	18840000	13926990	13987000	20642990	17976010	18744000	14471000	16300000	18138010	14727990	15761990	18198990	23015990	20347000	15029990	24159010	biological regulation;carbohydrate catabolic process;carbohydrate metabolic process;catabolic process;cellular carbohydrate catabolic process;cellular carbohydrate metabolic process;cellular catabolic process;cellular lipid catabolic process;cellular lipid metabolic process;cellular metabolic process;cellular process;ceramide catabolic process;ceramide metabolic process;glycolipid catabolic proce…	alpha-galactosidase activity;binding;carbohydrate binding;catalytic activity;galactosidase activity;galactoside binding;hydrolase activity;hydrolase activity, acting on glycosyl bonds;hydrolase activity, hydrolyzing O-glycosyl compounds;monosaccharide binding;sugar binding	cell part;cytoplasmic part;extracellular membrane-bounded organelle;extracellular organelle;extracellular region part;extracellular vesicular exosome;Golgi apparatus;intracellular membrane-bounded organelle;intracellular organelle;intracellular part;lysosome;lytic vacuole;membrane-bounded organelle;membrane-bounded vesicle;organelle;vacuole;vesicle
Q45GW3	Q45GW3	IQ and ubiquitin-like domain-containing protein	Iqub	sp|Q45GW3|IQUB_RAT IQ and ubiquitin-like domain-containing protein OS=Rattus norvegicus OX=10116 GN=Iqub PE=2 SV=2	2	2	2.3	91.822	0.0088998	2.0536	820446	2414500	3221099	4335199	789006	2538736	968534	246031	484751	2987801	4860301	1625006	913962	1892100	1247751	2188774	2690601	657565	3138098	4293100	2707802	3440902	2927902	2827974	1304650	2905498	560694	2675299	anatomical structure morphogenesis;biological regulation;cell part morphogenesis;cell projection morphogenesis;cell projection organization;cell surface receptor linked signaling pathway;cellular component morphogenesis;cellular component organization;cellular component organization at cellular level;cellular component organization or biogenesis;cellular component organization or biogenesis at ce…		acrosomal vesicle;cell part;cell projection;cilium;cytoplasmic membrane-bounded vesicle;cytoplasmic part;cytoplasmic vesicle;intracellular membrane-bounded organelle;intracellular organelle;intracellular part;membrane-bounded organelle;membrane-bounded vesicle;motile cilium;organelle;stored secretory granule;vesicle
F1M324	F1M324	Phosphoinositide phospholipase C	Plcl2	tr|F1M324|F1M324_RAT Phosphoinositide phospholipase C OS=Rattus norvegicus OX=10116 GN=Plcl2 PE=1 SV=2	14	14	19.6	113.67	0	26.92	17897990	22159010	14961990	22079990	10774010	17740010	16624010	17217000	21692990	18779990	17838010	18605000	21150000	14332990	22450000	23344010	21764000	18465010	17026000	14354990	18007000	19951000	18154990	16786000	20717000	18911990	27361010	18910990	B cell activation;B cell activation involved in immune response;B cell differentiation;B cell proliferation;B cell proliferation involved in immune response;B-1 B cell differentiation;B-1a B cell differentiation;biological regulation;catabolic process;cell activation;cell activation involved in immune response;cell differentiation;cell proliferation;cell surface receptor linked signaling pathway;…	catalytic activity;hydrolase activity;hydrolase activity, acting on ester bonds;lipase activity;molecular transducer activity;phosphatidylinositol phospholipase C activity;phospholipase activity;phospholipase C activity;phosphoric diester hydrolase activity;phosphoric ester hydrolase activity;signal transducer activity
A0A0G2JZH0;D3ZJ77;A0A0G2JT45	A0A0G2JZH0;D3ZJ77		Cab39	tr|A0A0G2JZH0|A0A0G2JZH0_RAT Calcium-binding protein 39 OS=Rattus norvegicus OX=10116 GN=Cab39 PE=1 SV=1;tr|D3ZJ77|D3ZJ77_RAT Calcium binding protein 39 (Predicted), isoform CRA_a OS=Rattus norvegicus OX=10116 GN=Cab39 PE=1 SV=1	10	9	26.1	39.873	0	57.662	62494020	53029980	63722040	49060010	65386960	63945010	55906000	73929000	84741030	58708960	73996960	63103000	72958030	60872980	84828020	70005020	70689990	71483000	67477980	61537960	69446030	56573980	58764020	63508000	70738980	68907990	64900020	75667980	activation of protein kinase activity;biological regulation;cellular component assembly;cellular component organization;cellular component organization or biogenesis;cellular macromolecule metabolic process;cellular metabolic process;cellular process;cellular protein metabolic process;cellular response to stimulus;intracellular signal transduction;macromolecular complex assembly;macromolecular co…	enzyme activator activity;enzyme regulator activity;kinase activator activity;kinase regulator activity;protein kinase activator activity;protein kinase regulator activity;protein serine/threonine kinase activator activity	extracellular membrane-bounded organelle;extracellular organelle;extracellular region part;extracellular vesicular exosome;macromolecular complex;membrane-bounded organelle;membrane-bounded vesicle;organelle;protein complex;vesicle	mTOR signaling pathway
Q499V0	Q499V0		Commd7	tr|Q499V0|Q499V0_RAT COMM domain containing 7, isoform CRA_d OS=Rattus norvegicus OX=10116 GN=Commd7 PE=1 SV=1	3	3	17	22.595	0.0085389	2.0786	917798	2127800	1468138	1627900	3851303	2890999	494556	882837	1185043	2769799	1647501	2903198	3162199	2816899	868605	1056620	1755699	2388099	3480602	2173999	1731301	2286800	1534200	3197500	1515701	1234601	2154001	1030264	biological regulation;cell surface receptor linked signaling pathway;cellular process;cellular response to chemical stimulus;cellular response to cytokine stimulus;cellular response to organic substance;cellular response to stimulus;cellular response to tumor necrosis factor;cytokine-mediated signaling pathway;negative regulation of biological process;negative regulation of biosynthetic process;n…		extracellular membrane-bounded organelle;extracellular organelle;extracellular region part;extracellular vesicular exosome;membrane-bounded organelle;membrane-bounded vesicle;organelle;vesicle
F1LWG2	F1LWG2		Prmt8	tr|F1LWG2|F1LWG2_RAT Protein arginine methyltransferase 8 OS=Rattus norvegicus OX=10116 GN=Prmt8 PE=3 SV=2	16	12	45.7	45.276	0	37.496	53208010	55761020	53184030	51939030	40218990	39271000	59270010	47187000	53181000	44231970	51772980	45836970	61198980	47829970	59035000	54621040	71854990	59152980	53532020	59438010	48608980	50807000	47099990	52715990	54516000	54811000	61137040	67028970	biological regulation;cellular component organization;cellular component organization at cellular level;cellular component organization or biogenesis;cellular component organization or biogenesis at cellular level;cellular macromolecule metabolic process;cellular metabolic process;cellular process;cellular protein metabolic process;chromatin modification;chromatin organization;chromosome organiza…	arginine N-methyltransferase activity;catalytic activity;histone methyltransferase activity;histone methyltransferase activity (H4-R3 specific);histone-arginine N-methyltransferase activity;methyltransferase activity;N-methyltransferase activity;protein methyltransferase activity;protein-arginine N-methyltransferase activity;protein-arginine omega-N asymmetric methyltransferase activity;protein-a…	cell part;cytoplasmic part;cytosol;intracellular part;membrane;plasma membrane
M0RCN1;D4A1Q0;A0A140TAI6;D3ZZ95;P39032;F1M706;D3ZJJ6	M0RCN1;D4A1Q0;A0A140TAI6;D3ZZ95;P39032;F1M706	60S ribosomal protein L36	LOC100361079;LOC100361644;LOC100361060;Rpl36;LOC100360439	tr|M0RCN1|M0RCN1_RAT Ribosomal protein L36-like OS=Rattus norvegicus OX=10116 GN=LOC100361079 PE=4 SV=2;tr|D4A1Q0|D4A1Q0_RAT Uncharacterized protein OS=Rattus norvegicus OX=10116 PE=4 SV=1;tr|A0A140TAI6|A0A140TAI6_RAT 60S ribosomal protein L36 OS=Rattus no	3	3	22	11.759	0	5.1982	27289010	40594000	57965020	30441000	29742000	31028990	41830010	35769010	47802980	32365000	43466990	49170980	45668030	34205010	40565990	27222990	41097010	40811990	34199000	36478000	34890980	35044000	32023010	30756980	43200020	32854010	49350990	37686020	biosynthetic process;cellular biosynthetic process;cellular macromolecule biosynthetic process;cellular macromolecule metabolic process;cellular metabolic process;cellular process;cellular protein metabolic process;macromolecule biosynthetic process;macromolecule metabolic process;metabolic process;primary metabolic process;protein metabolic process;translation	structural constituent of ribosome;structural molecule activity	cell part;cytoplasmic part;intracellular non-membrane-bounded organelle;intracellular organelle;intracellular part;macromolecular complex;non-membrane-bounded organelle;organelle;ribonucleoprotein complex;ribosome	Ribosome
P35400;F1LZS5;D3ZMI1	P35400;F1LZS5	Metabotropic glutamate receptor 7	Grm7	sp|P35400|GRM7_RAT Metabotropic glutamate receptor 7 OS=Rattus norvegicus OX=10116 GN=Grm7 PE=1 SV=1;tr|F1LZS5|F1LZS5_RAT Metabotropic glutamate receptor 7 OS=Rattus norvegicus OX=10116 GN=Grm7 PE=3 SV=2	13	13	19.2	102.23	0	23.484	21507000	31050000	23561990	25299000	24959010	19460000	25062010	26540000	30170990	24020000	24479010	28092000	31492990	21626010	19437990	24252010	29167010	26704010	29274990	25612990	30761010	30045010	28919010	28912010	26604010	28557990	25646000	23292990	adult behavior;associative learning;behavior;behavioral defense response;behavioral fear response;biological regulation;cAMP-mediated signaling;cell communication;cell surface receptor linked signaling pathway;cell-cell signaling;cellular process;cellular response to stimulus;cognition;conditioned taste aversion;cyclic-nucleotide-mediated signaling;defense response;fear response;feeding behavior;…	adenylate cyclase inhibiting metabotropic glutamate receptor activity;adenylate cyclase inhibitor activity;adenylate cyclase regulator activity;amine binding;amino acid binding;binding;calcium channel activity;calcium channel regulator activity;calcium ion binding;calcium-dependent protein binding;calmodulin binding;carboxylic acid binding;cation binding;cation channel activity;cation transmembra…	asymmetric synapse;axon;axon part;axon terminus;cell body;cell cortex;cell part;cell projection;cell projection part;cell surface;cytoplasmic part;dendrite;dendritic shaft;endoplasmic reticulum;Golgi apparatus;integral to membrane;integral to plasma membrane;intracellular membrane-bounded organelle;intracellular organelle;intracellular part;intrinsic to membrane;intrinsic to plasma membrane;macro…	Neuroactive ligand-receptor interaction
D3ZKQ4	D3ZKQ4		Rabl6	tr|D3ZKQ4|D3ZKQ4_RAT RAB, member RAS oncogene family-like 6 OS=Rattus norvegicus OX=10116 GN=Rabl6 PE=1 SV=1	17	17	33.1	80.253	0	43.646	73175960	93841990	84264000	84026040	62087040	80515010	79152970	83110030	87687050	75604980	84599990	85940020	78805990	74105040	107080000	88913020	84283050	80865020	79432020	73463950	88638970	74343980	85110990	82421010	99101050	82714980	91826060	86703050	biological regulation;cellular process;cellular response to stimulus;intracellular signal transduction;regulation of biological process;regulation of cellular process;response to stimulus;signal transduction;small GTPase mediated signal transduction	binding;GTP binding;guanyl nucleotide binding;guanyl ribonucleotide binding;nucleotide binding;purine nucleotide binding;purine ribonucleoside triphosphate binding;purine ribonucleotide binding;ribonucleotide binding	cell part;centrosome;cytoplasm;cytoplasmic part;cytoskeletal part;intracellular non-membrane-bounded organelle;intracellular organelle;intracellular organelle part;intracellular part;microtubule organizing center;non-membrane-bounded organelle;nuclear part;nucleolus;organelle;organelle part
A0A0G2K0L0;A0A0G2KB21;F1LX70	A0A0G2K0L0;A0A0G2KB21;F1LX70		Papss1	tr|A0A0G2K0L0|A0A0G2K0L0_RAT 3-phosphoadenosine 5-phosphosulfate synthase 1 OS=Rattus norvegicus OX=10116 GN=Papss1 PE=1 SV=1;tr|A0A0G2KB21|A0A0G2KB21_RAT 3-phosphoadenosine 5-phosphosulfate synthase 1 OS=Rattus norvegicus OX=10116 GN=Papss1 PE=1 SV=1;	9	9	18.9	70.562	0	15.537	27915000	16145000	26289020	14554000	20350010	18919000	14395000	25839990	17401010	16609990	13349010	21706990	14995990	12273000	24191010	13784000	22772990	18035000	17500010	15465000	14753990	14778000	18037000	15489000	33427000	22167010	14175000	23352990	3'-phosphoadenosine 5'-phosphosulfate biosynthetic process;3'-phosphoadenosine 5'-phosphosulfate metabolic process;biosynthetic process;cellular biosynthetic process;cellular metabolic process;cellular nitrogen compound biosynthetic process;cellular nitrogen compound metabolic process;cellular process;heterocycle metabolic process;metabolic process;nitrogen compound metabolic process;nucleobase-c…	adenyl nucleotide binding;adenyl ribonucleotide binding;adenylylsulfate kinase activity;adenylyltransferase activity;ATP binding;binding;catalytic activity;kinase activity;nucleotide binding;nucleotidyltransferase activity;phosphotransferase activity, alcohol group as acceptor;purine nucleotide binding;purine ribonucleoside triphosphate binding;purine ribonucleotide binding;ribonucleotide binding…
F1M8G9;A0A0G2K7P9;A0A0G2K7R3	F1M8G9;A0A0G2K7P9;A0A0G2K7R3		Ncam2	tr|F1M8G9|F1M8G9_RAT Neural cell adhesion molecule 2 OS=Rattus norvegicus OX=10116 GN=Ncam2 PE=1 SV=2;tr|A0A0G2K7P9|A0A0G2K7P9_RAT Neural cell adhesion molecule 2 OS=Rattus norvegicus OX=10116 GN=Ncam2 PE=1 SV=1;tr|A0A0G2K7R3|A0A0G2K7R3_RAT Neural cell adh	34	33	41.5	91.164	0	127.42	479960000	511840100	466280000	543220300	477249900	524439700	622980200	491349800	596470100	464380300	587300000	591520300	574900000	496719900	604910300	546870000	547050100	538970300	454989800	471730300	468329900	500530200	535460300	494079800	577329700	508229900	515180300	523200100	biological adhesion;cell adhesion;cellular process		axon;cell part;cell projection;membrane;neuron projection
Q7TPJ5;D4AD37	Q7TPJ5;D4AD37	Inositol monophosphatase 3	LOC100910881;Impad1	tr|Q7TPJ5|Q7TPJ5_RAT Ac2-190 OS=Rattus norvegicus OX=10116 GN=Impad1 PE=1 SV=1;sp|D4AD37|IMPA3_RAT Inositol monophosphatase 3 OS=Rattus norvegicus OX=10116 GN=Impad1 PE=3 SV=1	3	3	8.8	60.823	0	4.844	4996899	630476	2482999	3290901	2713202	506062	3935802	4082500	4291302	3633799	2925499	2911401	1922372	3886000	4430502	3822298	1903116	2904899	2422301	467717	611280	568666	3070600	1323785	3371398	3723298	1561256	3965400	alcohol biosynthetic process;alcohol metabolic process;biosynthetic process;carbohydrate biosynthetic process;carbohydrate metabolic process;cellular biosynthetic process;cellular carbohydrate biosynthetic process;cellular carbohydrate metabolic process;cellular lipid metabolic process;cellular metabolic process;cellular process;glycerolipid metabolic process;glycerophospholipid metabolic process…	3'(2'),5'-bisphosphate nucleotidase activity;binding;catalytic activity;cation binding;hydrolase activity;hydrolase activity, acting on ester bonds;inositol monophosphate phosphatase activity;inositol or phosphatidylinositol phosphatase activity;inositol phosphate phosphatase activity;ion binding;metal ion binding;nucleotidase activity;phosphatase activity;phosphoric ester hydrolase activity	cell part;cytoplasmic part;Golgi apparatus;integral to membrane;intracellular membrane-bounded organelle;intracellular organelle;intracellular part;intrinsic to membrane;membrane part;membrane-bounded organelle;organelle
F1LM28;A0A0G2JWL3	F1LM28;A0A0G2JWL3		Nf1	tr|F1LM28|F1LM28_RAT Neurofibromin OS=Rattus norvegicus OX=10116 GN=Nf1 PE=1 SV=2;tr|A0A0G2JWL3|A0A0G2JWL3_RAT Neurofibromin OS=Rattus norvegicus OX=10116 GN=Nf1 PE=1 SV=1	49	2	20.3	315.69	0	103.46	75540040	78559040	98948010	86073970	82859020	78364020	78048050	87756060	85161980	84899040	82284040	87041970	95364970	84447010	100220100	88412030	101830000	103190000	78716960	85242970	98875950	85909010	79656970	82308960	89669950	94357030	93395060	98937020	actin cytoskeleton organization;actin filament-based process;adrenal gland development;anatomical structure development;anatomical structure morphogenesis;artery morphogenesis;associative learning;astrocyte development;axon ensheathment;behavior;biological regulation;blood vessel morphogenesis;camera-type eye morphogenesis;cell development;cell differentiation;cellular component organization;cell…	alcohol binding;amine binding;binding;cation binding;enzyme activator activity;enzyme regulator activity;GTPase activator activity;GTPase regulator activity;ion binding;lipid binding;nucleoside-triphosphatase regulator activity;phosphatidylcholine binding;phosphatidylethanolamine binding;phospholipid binding;quaternary ammonium group binding	axon;cell part;cell projection;cytoplasm;dendrite;intracellular part;membrane;neuron projection
D4A8F2	D4A8F2		Rsu1	tr|D4A8F2|D4A8F2_RAT Ras suppressor protein 1 OS=Rattus norvegicus OX=10116 GN=Rsu1 PE=1 SV=3	2	2	6.9	31.337	0.0098021	2.0112	3940899	1428400	6657204	3721802	1958500	1444300	2558000	2123700	2808799	3816002	4932099	2187501	3500598	5168497	1327400	3196798	1674301	1904800	4623801	2107901	3352402	2739199	2748700	2355934	2237900	2147901	2047799	1883701	biological regulation;cellular process;cellular response to stimulus;intracellular signal transduction;positive regulation of biological process;positive regulation of catalytic activity;positive regulation of cell adhesion;positive regulation of cell proliferation;positive regulation of cell-substrate adhesion;positive regulation of cellular process;positive regulation of GTPase activity;positiv…		adherens junction;anchoring junction;cell junction;cell-substrate adherens junction;cell-substrate junction;extracellular membrane-bounded organelle;extracellular organelle;extracellular region part;extracellular vesicular exosome;focal adhesion;membrane-bounded organelle;membrane-bounded vesicle;organelle;vesicle
G3V6H5;P97700	G3V6H5;P97700	Mitochondrial 2-oxoglutarate/malate carrier protein	Slc25a11	tr|G3V6H5|G3V6H5_RAT Mitochondrial 2-oxoglutarate/malate carrier protein OS=Rattus norvegicus OX=10116 GN=Slc25a11 PE=1 SV=1;sp|P97700|M2OM_RAT Mitochondrial 2-oxoglutarate/malate carrier protein OS=Rattus norvegicus OX=10116 GN=Slc25a11 PE=1 SV=3	16	16	57.6	34.136	0	191.87	555069800	565970200	570700200	557759900	486510200	558929900	598080200	533230000	531040000	525439800	469040000	476009800	531469900	497450100	589580200	490770000	588939800	545959800	490310200	509380200	502369900	422189800	458889900	544469900	525760200	525879700	538690300	606770100	establishment of localization;transport	transporter activity	cell part;cytoplasmic part;integral to membrane;intracellular membrane-bounded organelle;intracellular organelle;intracellular organelle part;intracellular part;intrinsic to membrane;membrane;membrane part;membrane-bounded organelle;mitochondrial inner membrane;mitochondrial membrane;mitochondrial part;nucleus;organelle;organelle inner membrane;organelle membrane;organelle part
D3ZGE0;A0A0G2K1P3	D3ZGE0;A0A0G2K1P3		Bnip2	tr|D3ZGE0|D3ZGE0_RAT BCL2-interacting protein 2 OS=Rattus norvegicus OX=10116 GN=Bnip2 PE=1 SV=1;tr|A0A0G2K1P3|A0A0G2K1P3_RAT BCL2-interacting protein 2 OS=Rattus norvegicus OX=10116 GN=Bnip2 PE=1 SV=1	2	2	6.1	37.438	0.0014374	2.8963	8994102	2143998	7211901	21430000	7056003	379939	15872990	7360103	596647	27609000	10606000	8339203	9768306	18359000	15676990	1055338	20405000	495534	9308602	6294603	13800000	15922990	12639000	18847990	753644	10753000	10538000	625865	anatomical structure development;apoptosis;biological regulation;blastocyst development;cell death;cell differentiation;cellular component organization;cellular component organization at cellular level;cellular component organization or biogenesis;cellular component organization or biogenesis at cellular level;cellular developmental process;cellular process;centrosome organization;death;developme…	binding;identical protein binding;protein binding	cell part;centriole;centrosome;cytoplasmic part;cytoskeletal part;cytosol;intracellular non-membrane-bounded organelle;intracellular organelle;intracellular organelle part;intracellular part;microtubule organizing center;microtubule organizing center part;non-membrane-bounded organelle;organelle;organelle part;spindle pole centrosome
D3Z8W0	D3Z8W0		Paox	tr|D3Z8W0|D3Z8W0_RAT Polyamine oxidase OS=Rattus norvegicus OX=10116 GN=Paox PE=1 SV=1	4	4	10.9	58.839	0	5.8871	4479700	3735299	5640699	3878901	749370	6098004	3213800	6078300	5653302	4529098	4816897	4113202	7293904	4099803	2409901	3756599	4244700	3068400	4488498	3843002	3136199	3281300	5997303	5128901	3271601	3367100	2991101	2775800	amine biosynthetic process;amine catabolic process;amine metabolic process;biosynthetic process;catabolic process;cellular amine metabolic process;cellular biogenic amine biosynthetic process;cellular biogenic amine catabolic process;cellular biogenic amine metabolic process;cellular biosynthetic process;cellular metabolic process;cellular nitrogen compound biosynthetic process;cellular nitrogen …	catalytic activity;oxidoreductase activity;oxidoreductase activity, acting on the CH-NH group of donors;oxidoreductase activity, acting on the CH-NH group of donors, oxygen as acceptor;polyamine oxidase activity	cell part;cytoplasmic part;intracellular organelle lumen;intracellular organelle part;intracellular part;membrane-enclosed lumen;microbody lumen;microbody part;organelle lumen;organelle part;peroxisomal matrix;peroxisomal part	Peroxisome
G3V6H2	G3V6H2		Prpf8	tr|G3V6H2|G3V6H2_RAT Pre-mRNA processing factor 8, isoform CRA_a OS=Rattus norvegicus OX=10116 GN=Prpf8 PE=1 SV=1	38	38	20	273.61	0	114.24	52981980	46926020	66357980	52801990	57383010	47222010	49587030	66121000	57752980	53494030	60601970	62619980	55767000	54833970	75990990	64127960	57788030	57352980	66728000	56668980	66235970	59020020	48388980	53684960	76831990	68291010	61751000	67745970	assembly of spliceosomal tri-snRNP;cellular component assembly;cellular component assembly at cellular level;cellular component organization;cellular component organization at cellular level;cellular component organization or biogenesis;cellular component organization or biogenesis at cellular level;cellular macromolecular complex assembly;cellular macromolecular complex subunit organization;cell…	binding;catalytic activity;nucleic acid binding;RNA binding;second spliceosomal transesterification activity;snRNA binding;U1 snRNA binding;U2 snRNA binding;U5 snRNA binding;U6 snRNA binding	catalytic step 2 spliceosome;cell part;intracellular organelle part;intracellular part;macromolecular complex;membrane;nuclear part;organelle part;ribonucleoprotein complex;small nuclear ribonucleoprotein complex;spliceosomal complex;U5 snRNP	Spliceosome
P27867;Q6TUH3	P27867;Q6TUH3	Sorbitol dehydrogenase	Sord;Usp40	sp|P27867|DHSO_RAT Sorbitol dehydrogenase OS=Rattus norvegicus OX=10116 GN=Sord PE=1 SV=4;tr|Q6TUH3|Q6TUH3_RAT LRRGT00071 OS=Rattus norvegicus OX=10116 GN=Usp40 PE=1 SV=1	10	10	31.1	38.234	0	14.757	26864000	34182000	24931010	24190010	18337000	28849010	31152020	27326010	24617010	32244990	18694010	18764010	23429010	24784990	18481000	36184000	24802990	21095010	23199990	28688020	25308000	33031010	33836020	23152010	25391010	22035000	17580010	22530990	cell motility;cellular component movement;cellular process;locomotion;response to abiotic stimulus;response to cadmium ion;response to chemical stimulus;response to copper ion;response to drug;response to endogenous stimulus;response to external stimulus;response to extracellular stimulus;response to hormone stimulus;response to inorganic substance;response to metal ion;response to nutrient level…	binding;catalytic activity;cation binding;identical protein binding;ion binding;L-iditol 2-dehydrogenase activity;metal ion binding;oxidoreductase activity;oxidoreductase activity, acting on CH-OH group of donors;oxidoreductase activity, acting on the CH-OH group of donors, NAD or NADP as acceptor;protein binding;transition metal ion binding;zinc ion binding	cell part;cell projection;cilium;cytoplasmic part;intracellular organelle part;intracellular part;membrane;mitochondrial membrane;mitochondrial part;motile cilium;organelle membrane;organelle part	Fructose and mannose metabolism
Q7TQ94	Q7TQ94	Nitrilase homolog 1	Nit1	sp|Q7TQ94|NIT1_RAT Deaminated glutathione amidase OS=Rattus norvegicus OX=10116 GN=Nit1 PE=2 SV=2	10	10	36.1	36.093	0	22.389	27011010	28318980	25671000	22204000	26275010	20322990	30827980	19942990	20597000	21007010	28529990	21793000	21850000	24030000	22403000	18333990	28931020	20432990	28955010	26516990	24196000	22287990	22887000	21219990	29827020	25045010	27449010	33481980	metabolic process;nitrogen compound metabolic process	catalytic activity;hydrolase activity;hydrolase activity, acting on carbon-nitrogen (but not peptide) bonds	cell part;cytoplasmic part;extracellular membrane-bounded organelle;extracellular organelle;extracellular region part;extracellular vesicular exosome;intracellular membrane-bounded organelle;intracellular organelle;intracellular part;membrane-bounded organelle;membrane-bounded vesicle;mitochondrion;nucleus;organelle;vesicle
F7F3I7;A0A1B0GWV9;A0A1B0GWL6	F7F3I7			tr|F7F3I7|F7F3I7_RAT RCG62756, isoform CRA_a OS=Rattus norvegicus OX=10116 GN=Sema4a PE=3 SV=1	8	8	13.1	83.518	0	30.66	26738990	18440000	31316990	24126010	23775990	23093010	16998000	18738000	39120980	23186010	31213980	33471000	33252020	24810010	33526010	21962000	33074010	29622000	21470010	31716990	35509020	27846990	22986000	27021010	37846000	32233990	38395020	30985990
D3ZF21	D3ZF21		Gprin3	tr|D3ZF21|D3ZF21_RAT GPRIN family member 3 OS=Rattus norvegicus OX=10116 GN=Gprin3 PE=1 SV=2	10	10	22.7	81.333	0	41.925	52849970	662350	48326970	63349000	122060100	663930	68851980	41759010	523410	106370000	37462980	424940	684520	10851000	3165102	708050	11396000	29222020	25176010	25611000	349330	474690	444880	24100980	42749020	61499980	42892990	29854990
Q5RJK5;Q5RJL1;A0A0G2JYP0;D3ZRS6	Q5RJK5		LOC100360260	tr|Q5RJK5|Q5RJK5_RAT Chromobox 3 OS=Rattus norvegicus OX=10116 GN=Cbx3 PE=1 SV=1	7	6	33.9	20.811	0	74.032	59303000	54624000	71015030	51473980	58266970	45619990	63508000	65425960	54007020	70621990	59408000	72295040	63041960	63422000	70539970	72945980	60162030	60194970	74477980	78294020	72962950	82876980	53787980	54427990	82726020	78607980	91594950	90827060	cellular process;cellular response to chemical stimulus;cellular response to corticosteroid stimulus;cellular response to dexamethasone stimulus;cellular response to endogenous stimulus;cellular response to glucocorticoid stimulus;cellular response to hormone stimulus;cellular response to organic substance;cellular response to steroid hormone stimulus;cellular response to stimulus;response to che…		cell part;chromatin;chromosomal part;heterochromatin;intracellular membrane-bounded organelle;intracellular organelle;intracellular organelle part;intracellular part;membrane-bounded organelle;nucleus;organelle;organelle part;senescence-associated heterochromatin focus
G3V9E4;P13676	G3V9E4;P13676	Acylamino-acid-releasing enzyme	Apeh	tr|G3V9E4|G3V9E4_RAT Acylamino-acid-releasing enzyme OS=Rattus norvegicus OX=10116 GN=Apeh PE=1 SV=1;sp|P13676|ACPH_RAT Acylamino-acid-releasing enzyme OS=Rattus norvegicus OX=10116 GN=Apeh PE=1 SV=1	15	15	32.4	81.367	0	35.447	91724980	58462960	79940980	56171010	55540960	53565010	57536000	62980980	65455030	65625030	55605990	68660010	61496000	49953990	73646970	60628980	58069020	62642010	50875970	54646030	59632980	46874990	64911000	58975020	56024010	67234970	67681960	75442030	beta-amyloid metabolic process;cellular macromolecule metabolic process;cellular metabolic process;cellular process;glycoprotein metabolic process;macromolecule metabolic process;metabolic process	catalytic activity;endopeptidase activity;exopeptidase activity;hydrolase activity;omega peptidase activity;peptidase activity;peptidase activity, acting on L-amino acid peptides;serine hydrolase activity;serine-type endopeptidase activity;serine-type peptidase activity	cell part;cytoplasm;extracellular membrane-bounded organelle;extracellular organelle;extracellular region part;extracellular vesicular exosome;intracellular organelle part;intracellular part;membrane;membrane-bounded organelle;membrane-bounded vesicle;nuclear membrane;nuclear part;organelle;organelle membrane;organelle part;vesicle
D4A060;A0A0G2JUF2	D4A060;A0A0G2JUF2		Snx30	tr|D4A060|D4A060_RAT Sorting nexin family member 30 OS=Rattus norvegicus OX=10116 GN=Snx30 PE=1 SV=2;tr|A0A0G2JUF2|A0A0G2JUF2_RAT Sorting nexin family member 30 OS=Rattus norvegicus OX=10116 GN=Snx30 PE=1 SV=1	13	13	37.8	49.476	0	21.741	26226010	30537980	33029000	30223010	29869990	29536010	24733010	33406020	33668990	24077000	35600020	29343000	30482000	26771990	31894020	33364000	28074000	28996000	29029980	26148010	28005010	28847980	33126000	28010010	43850020	33466000	27780980	35928020	cellular component organization;cellular component organization at cellular level;cellular component organization or biogenesis;cellular component organization or biogenesis at cellular level;cellular membrane organization;cellular process;endocytosis;establishment of localization;membrane invagination;membrane organization;organelle organization;transport;vesicle organization;vesicle-mediated tr…	binding;lipid binding;phosphatidylinositol binding;phospholipid binding	cell part;cytoplasmic part;endosome;extrinsic to membrane;intracellular membrane-bounded organelle;intracellular organelle;intracellular part;membrane part;membrane-bounded organelle;organelle
F7F350	F7F350			tr|F7F350|F7F350_RAT Synapse associated protein 1, isoform CRA_a OS=Rattus norvegicus OX=10116 GN=Syap1 PE=1 SV=1	13	13	41.9	40.797	0	63.51	14650990	13077000	12419000	12490000	17159010	15100000	15433000	18841990	14931010	9822594	12092990	14793000	10381000	11372000	10929000	11884990	8406805	10771000	10472000	8130401	11737000	8971395	10029010	9132399	14458000	10244010	10993000	11905000
D3ZQG6;D3ZM62;A0A0G2K2M8	D3ZQG6;D3ZM62;A0A0G2K2M8	Tripartite motif-containing protein 2	Trim2	sp|D3ZQG6|TRIM2_RAT Tripartite motif-containing protein 2 OS=Rattus norvegicus OX=10116 GN=Trim2 PE=1 SV=2;tr|D3ZM62|D3ZM62_RAT Tripartite motif-containing protein 2 OS=Rattus norvegicus OX=10116 GN=Trim2 PE=1 SV=2;tr|A0A0G2K2M8|A0A0G2K2M8_RAT Tripartite m	31	29	55.1	81.426	0	301.82	251909900	274690100	281009900	221390100	184670100	207550000	203710100	219930000	236670100	193210000	253309900	241150100	226430000	212050100	265420000	256149900	243440100	274649800	235870100	222090100	252640000	210750000	238009900	208220000	272250000	223600000	260570100	271370000	biological regulation;regulation of apoptosis;regulation of biological process;regulation of cell death;regulation of cellular process;regulation of neuron apoptosis;regulation of programmed cell death	acid-amino acid ligase activity;binding;catalytic activity;cation binding;ion binding;ligase activity;ligase activity, forming carbon-nitrogen bonds;metal ion binding;small conjugating protein ligase activity;transition metal ion binding;ubiquitin-protein ligase activity;zinc ion binding	cell part;cytoplasm;intracellular part
P61983	P61983	14-3-3 protein gamma;14-3-3 protein gamma, N-terminally processed	Ywhag	sp|P61983|1433G_RAT 14-3-3 protein gamma OS=Rattus norvegicus OX=10116 GN=Ywhag PE=1 SV=2	24	16	84.2	28.302	0	305.44	1114000000	564019900	1011799000	1110700000	1507600000	1099500000	942530500	748470500	1062100000	790120300	1082501000	851279800	913309800	1055600000	675629600	741939500	779610000	640749900	1097300000	798930000	1179999000	869690400	632330300	946239900	617380200	691739700	732289900	727549800	biological regulation;cellular process;cellular response to chemical stimulus;cellular response to endogenous stimulus;cellular response to hormone stimulus;cellular response to insulin stimulus;cellular response to organic substance;cellular response to peptide hormone stimulus;cellular response to stimulus;establishment of localization;establishment of localization in cell;establishment of prot…	actin binding;binding;cytoskeletal protein binding;enzyme binding;enzyme regulator activity;insulin-like growth factor receptor binding;kinase binding;protein binding;protein kinase binding;protein kinase C binding;receptor binding;receptor tyrosine kinase binding	cell part;cytoplasm;intracellular part;membrane-bounded vesicle;organelle;vesicle	Cell cycle;Neurotrophin signaling pathway;Oocyte meiosis
F1M9C3	F1M9C3		Braf	tr|F1M9C3|F1M9C3_RAT B-Raf proto-oncogene, serine/threonine kinase OS=Rattus norvegicus OX=10116 GN=Braf PE=1 SV=3	12	9	24.6	79.652	0	29.79	40855990	54696980	33441010	43816980	33000980	27366000	40990000	40340990	40760010	50504970	43057980	43380020	35825000	38064980	41457010	47302990	56987980	48230970	44562020	43655020	44841970	45820980	34974020	37185020	46383970	44681010	50902010	49910030	activation of MAPKK activity;activation of protein kinase activity;alpha-beta T cell activation;alpha-beta T cell differentiation;associative learning;behavior;biological regulation;CD4-positive, alpha-beta T cell activation;CD4-positive, alpha-beta T cell differentiation;cell activation;cell differentiation;cellular component assembly;cellular component organization;cellular component organizati…	adenyl nucleotide binding;adenyl ribonucleotide binding;ATP binding;binding;calcium ion binding;catalytic activity;cation binding;enzyme binding;ion binding;kinase activity;kinase binding;MAP kinase kinase kinase activity;metal ion binding;mitogen-activated protein kinase kinase binding;molecular transducer activity;nucleotide binding;phosphotransferase activity, alcohol group as acceptor;protein…	cell body;cell part;cell projection;cytoplasmic part;intracellular membrane-bounded organelle;intracellular organelle;intracellular part;membrane;membrane-bounded organelle;mitochondrion;neuron projection;nucleus;organelle;plasma membrane
M0RAX4;D3ZZ54;P62882	M0RAX4;D3ZZ54;P62882	Guanine nucleotide-binding protein subunit beta-5	Gnb5	tr|M0RAX4|M0RAX4_RAT Guanine nucleotide-binding protein subunit beta-5 OS=Rattus norvegicus OX=10116 GN=Gnb5 PE=4 SV=2;tr|D3ZZ54|D3ZZ54_RAT Guanine nucleotide-binding protein subunit beta-5 OS=Rattus norvegicus OX=10116 GN=Gnb5 PE=4 SV=3;sp|P62882|GNB5_RAT	13	13	43.3	38.666	0	169.09	171340100	215640000	146339900	172229900	148589900	126779900	180150000	153180000	126410100	157350100	151990000	151930000	167959900	165510000	174970000	185690000	213549900	203759900	172510000	171579900	172270000	168199900	167030100	172390000	192130000	169409900	173590000	186970000	biological regulation;cell surface receptor linked signaling pathway;cellular process;cellular response to stimulus;G-protein coupled receptor protein signaling pathway;regulation of biological process;regulation of cellular process;response to stimulus;signal transduction	binding;chaperone binding;G-protein gamma-subunit binding;GTPase activating protein binding;molecular transducer activity;protein binding;signal transducer activity	cell body;cell part;cytoplasmic part;cytosol;extrinsic to internal side of plasma membrane;extrinsic to membrane;extrinsic to plasma membrane;heterotrimeric G-protein complex;intracellular membrane-bounded organelle;intracellular organelle;intracellular part;macromolecular complex;membrane;membrane part;membrane-bounded organelle;nucleus;organelle;plasma membrane;plasma membrane part;protein comp…	Chemokine signaling pathway
P19493	P19493	Glutamate receptor 4	Gria4	sp|P19493|GRIA4_RAT Glutamate receptor 4 OS=Rattus norvegicus OX=10116 GN=Gria4 PE=1 SV=1	13	0	15.3	100.76	0	5.1967	2189300	3421799	353586	3444202	3073199	3081498	1578045	3148800	6364703	2224202	536686	1434725	3233699	974425	3973498	2321800	3035399	4277797	6121404	2789899	2794299	2122299	4465999	3210199	2527600	537083	1204029	3004001	biological regulation;cell communication;cell surface receptor linked signaling pathway;cell-cell signaling;cellular process;cellular response to stimulus;establishment of localization;glutamate signaling pathway;ion transmembrane transport;ion transport;ionotropic glutamate receptor signaling pathway;positive regulation of biological process;positive regulation of cell communication;positive reg…	alpha-amino-3-hydroxy-5-methyl-4-isoxazole propionate selective glutamate receptor activity;channel activity;excitatory extracellular ligand-gated ion channel activity;extracellular ligand-gated ion channel activity;extracellular-glutamate-gated ion channel activity;gated channel activity;glutamate receptor activity;ion channel activity;ion transmembrane transporter activity;ionotropic glutamate …	alpha-amino-3-hydroxy-5-methyl-4-isoxazolepropionic acid selective glutamate receptor complex;axon part;cell body;cell junction;cell part;cell projection;cell projection part;cytoskeletal part;dendrite;intracellular organelle part;intracellular part;ionotropic glutamate receptor complex;kainate selective glutamate receptor complex;macromolecular complex;membrane;membrane part;neuron projection;ne…	Neuroactive ligand-receptor interaction
G3V705;Q6PCT5	G3V705;Q6PCT5	Polyglutamine-binding protein 1	Pqbp1	tr|G3V705|G3V705_RAT Polyglutamine binding protein 1, isoform CRA_a OS=Rattus norvegicus OX=10116 GN=Pqbp1 PE=1 SV=1;sp|Q6PCT5|PQBP1_RAT Polyglutamine-binding protein 1 OS=Rattus norvegicus OX=10116 GN=Pqbp1 PE=2 SV=1	2	2	16.7	30.515	0	8.221	1346608	3573102	1814300	1555399	3365702	1704015	2213301	1042019	2453899	2315801	662300	3528099	1463605	425714	1799501	1174628	2559702	2624901	711209	1176498	3658900	1958399	1137736	1073751	4071903	1989401	5086602	2029300	alternative nuclear mRNA splicing, via spliceosome;anatomical structure morphogenesis;biological regulation;biosynthetic process;cell part morphogenesis;cell projection morphogenesis;cell projection organization;cellular biosynthetic process;cellular component morphogenesis;cellular component organization;cellular component organization at cellular level;cellular component organization or biogene…	binding;protein binding;protein C-terminus binding;ribonucleoprotein binding	cell part;cell projection;cell projection part;centrosome;cilium;cytoplasmic part;cytoskeletal part;intracellular membrane-bounded organelle;intracellular non-membrane-bounded organelle;intracellular organelle;intracellular organelle part;intracellular part;macromolecular complex;membrane-bounded organelle;microtubule organizing center;neuronal RNA granule;non-membrane-bounded organelle;nuclear b…	Spliceosome
P47819;A0A1W2Q6C8	P47819	Glial fibrillary acidic protein	Gfap	sp|P47819|GFAP_RAT Glial fibrillary acidic protein OS=Rattus norvegicus OX=10116 GN=Gfap PE=1 SV=2	36	33	73	49.957	0	323.31	3368502000	1307601000	2110801000	1779700000	3072999000	1615401000	1923801000	1957599000	1999100000	2882800000	1882200000	1960401000	1873000000	2039000000	1913500000	1752399000	1333600000	2036500000	1949700000	2575901000	2637399000	2699201000	2047799000	1701099000	1468199000	1862700000	1793601000	1927299000	anatomical structure development;anatomical structure morphogenesis;astrocyte development;astrocyte differentiation;Bergmann glial cell differentiation;biological regulation;cell development;cell differentiation;cell part morphogenesis;cell projection morphogenesis;cell projection organization;cellular component morphogenesis;cellular component organization;cellular component organization at cell…	binding;enzyme binding;integrin binding;kinase binding;protein binding;protein complex binding;receptor binding;structural constituent of cytoskeleton;structural molecule activity	cell body;cell part;cytoplasm;cytoskeletal part;intermediate filament;intracellular organelle part;intracellular part;macromolecular complex;membrane;organelle part;protein complex
D3ZDP2	D3ZDP2		Ict1	tr|D3ZDP2|D3ZDP2_RAT Mitochondrial ribosomal protein L58 OS=Rattus norvegicus OX=10116 GN=Mrpl58 PE=1 SV=1	1	1	5.8	23.47	0.0085357	2.0723	1091200	1387599	1125625	1881399	1984974	1896199	3056000	936280	1865601	1003696	3159500	1867099	1892300	1813899	1187921	771370	1712701	1742205	2330799	2248401	2276899	2060999	3639602	2065801	394366	2254300	949964	1965800	cellular component disassembly;cellular component disassembly at cellular level;cellular component organization;cellular component organization at cellular level;cellular component organization or biogenesis;cellular component organization or biogenesis at cellular level;cellular macromolecular complex disassembly;cellular macromolecular complex subunit organization;cellular process;cellular prot…	aminoacyl-tRNA hydrolase activity;binding;carboxylic ester hydrolase activity;catalytic activity;hydrolase activity;hydrolase activity, acting on ester bonds;nucleic acid binding;RNA binding;translation factor activity, nucleic acid binding;translation release factor activity;translation release factor activity, codon nonspecific;translation termination factor activity	cell part;cytoplasmic part;intracellular organelle part;intracellular part;large ribosomal subunit;macromolecular complex;mitochondrial large ribosomal subunit;mitochondrial part;organellar large ribosomal subunit;organelle part;ribonucleoprotein complex
D3ZJ91	D3ZJ91		Ddhd2	tr|D3ZJ91|D3ZJ91_RAT DDHD domain-containing 2 OS=Rattus norvegicus OX=10116 GN=Ddhd2 PE=1 SV=2	11	11	28.8	79.57	0	29.465	37394000	32586980	52034980	28395010	26408990	23029010	27023010	27171000	31045000	27743990	30600990	39880020	32096000	30316010	42160970	25033000	38864000	42786000	30388000	32020010	35364020	32299990	37188020	37461990	37080010	37733980	36423980	47972020		binding;cation binding;ion binding;metal ion binding
G3V9S5	G3V9S5		Moxd1	tr|G3V9S5|G3V9S5_RAT Monooxygenase, DBH-like 1 OS=Rattus norvegicus OX=10116 GN=Moxd1 PE=4 SV=1	3	3	6.9	69.448	0.002229	2.7367	689081	4946897	2555901	4167997	3200101	376928	1365199	9231502	5804301	4144901	1791800	6424499	4644700	3200300	4848601	4944602	5443598	4318501	4709302	5858499	3704101	3269802	3621200	4135301	4439702	919339	3461801	747835		binding;catalytic activity;cation binding;copper ion binding;ion binding;metal ion binding;monooxygenase activity;oxidoreductase activity;oxidoreductase activity, acting on paired donors, with incorporation or reduction of molecular oxygen;oxidoreductase activity, acting on paired donors, with incorporation or reduction of molecular oxygen, reduced ascorbate as one donor, and incorporation of one…
D4A9L2	D4A9L2		Srsf1	tr|D4A9L2|D4A9L2_RAT RCG34610, isoform CRA_c OS=Rattus norvegicus OX=10116 GN=Srsf1 PE=1 SV=1	11	11	44.8	27.744	0	23.537	92523950	86440940	92298060	104570000	102260000	83274020	94842050	104190000	106180100	83870000	90060950	104830000	100849900	109189900	116729900	105520000	111630000	100449900	113159900	99087030	119040100	109620000	106250000	109130100	112750000	128210000	125720100	112980000	biological regulation;cardiac muscle contraction;cellular component assembly;cellular component assembly at cellular level;cellular component organization;cellular component organization at cellular level;cellular component organization or biogenesis;cellular component organization or biogenesis at cellular level;cellular macromolecular complex assembly;cellular macromolecular complex subunit org…	binding;mRNA binding;nucleic acid binding;nucleotide binding;RNA binding	catalytic step 2 spliceosome;cell part;exon-exon junction complex;extracellular membrane-bounded organelle;extracellular organelle;extracellular region part;extracellular vesicular exosome;intracellular organelle part;intracellular part;macromolecular complex;membrane-bounded organelle;membrane-bounded vesicle;nuclear body;nuclear part;nuclear speck;nucleoplasm part;organelle;organelle part;prote…	Spliceosome
Q4QQS7	Q4QQS7		Umps	tr|Q4QQS7|Q4QQS7_RAT Uridine monophosphate synthetase OS=Rattus norvegicus OX=10116 GN=Umps PE=1 SV=1	12	12	31	52.378	0	19.358	31435000	14270990	17292010	23706000	31458990	25886010	26217000	29110000	31457990	28134000	35728980	31593990	29576020	21534000	28768000	26452000	31700980	27093020	30049020	32237020	28557990	23880010	25038990	27527000	38254980	34199000	27646010	32700010	biological regulation;biosynthetic process;body fluid secretion;cellular aromatic compound metabolic process;cellular biosynthetic process;cellular metabolic process;cellular nitrogen compound biosynthetic process;cellular nitrogen compound metabolic process;cellular process;cellular response to chemical stimulus;cellular response to drug;cellular response to stimulus;'de novo' pyrimidine base bi…	carbon-carbon lyase activity;carboxy-lyase activity;catalytic activity;lyase activity;orotate phosphoribosyltransferase activity;orotidine-5'-phosphate decarboxylase activity;transferase activity;transferase activity, transferring glycosyl groups;transferase activity, transferring pentosyl groups	cell part;cytoplasm;intracellular membrane-bounded organelle;intracellular organelle;intracellular part;membrane-bounded organelle;nucleus;organelle	Drug metabolism - other enzymes;Pyrimidine metabolism
M0RA24;D4A4P3	M0RA24;D4A4P3		LOC100362391;LOC100361144	tr|M0RA24|M0RA24_RAT Uncharacterized protein OS=Rattus norvegicus OX=10116 PE=4 SV=2;tr|D4A4P3|D4A4P3_RAT NADH:ubiquinone oxidoreductase subunit B3 OS=Rattus norvegicus OX=10116 GN=Ndufb3 PE=1 SV=1	2	2	18.8	10.982	0	5.9828	69748020	60210970	56004020	70404030	80323950	59926030	68978990	75751960	81021050	62728030	66902990	87086980	74365020	63656030	72633990	63195000	57951000	97798970	79953020	70517960	51646990	74016030	59810000	59817980	73148010	77606020	93470040	77773960	cellular metabolic process;cellular process;electron transport chain;generation of precursor metabolites and energy;metabolic process;oxidation-reduction process		cell part;cytoplasmic part;intracellular organelle part;intracellular part;macromolecular complex;membrane part;mitochondrial membrane part;mitochondrial part;mitochondrial respiratory chain complex I;NADH dehydrogenase complex;organelle part;protein complex;respiratory chain complex I	Alzheimer's disease;Huntington's disease;Oxidative phosphorylation;Parkinson's disease
P20781	P20781	Glycine receptor subunit beta	Glrb	sp|P20781|GLRB_RAT Glycine receptor subunit beta OS=Rattus norvegicus OX=10116 GN=Glrb PE=1 SV=1	4	4	10.3	55.926	0	14.77	2442800	2386900	3468902	2196400	3123599	1843900	3968500	5058897	3628000	2439302	1891500	3611900	7325796	2019601	6319301	2000399	605654	2665301	2756899	1182347	3196701	2503499	4969204	2379599	2502598	1711157	385875	752625	acrosome reaction;adult behavior;adult locomotory behavior;adult walking behavior;anatomical structure development;behavior;biological regulation;calcium ion-dependent exocytosis;cell communication;cell surface receptor linked signaling pathway;cell-cell signaling;cellular chemical homeostasis;cellular component assembly;cellular component organization;cellular component organization or biogenesi…	amine binding;amino acid binding;anion channel activity;anion transmembrane transporter activity;binding;carboxylic acid binding;channel activity;chloride channel activity;drug binding;excitatory extracellular ligand-gated ion channel activity;extracellular ligand-gated ion channel activity;extracellular-glycine-gated chloride channel activity;extracellular-glycine-gated ion channel activity;gate…	cell junction;cell part;chloride channel complex;integral to membrane;intrinsic to membrane;ion channel complex;macromolecular complex;membrane;membrane part;postsynaptic membrane;protein complex;synapse part;synaptic membrane	Neuroactive ligand-receptor interaction
D3ZJ01	D3ZJ01		RGD1307235	tr|D3ZJ01|D3ZJ01_RAT Similar to RIKEN cDNA 2310035C23 OS=Rattus norvegicus OX=10116 GN=Relch PE=1 SV=1	30	30	33.9	134.65	0	275.63	136220100	118580000	123740000	115879900	99084940	111590000	110560000	126779900	136120000	113309900	126560100	149410000	125610100	115930000	135890000	103859900	121820000	125999900	118800000	107430000	121680000	101210000	110860000	124670000	129100100	125590000	126029900	119820100
G3V7G9	G3V7G9	Eukaryotic translation initiation factor 3 subunit L	Eif3l	tr|G3V7G9|G3V7G9_RAT Eukaryotic translation initiation factor 3, subunit 6 interacting protein OS=Rattus norvegicus OX=10116 GN=Eif3l PE=1 SV=2	11	11	34.3	45.082	0	58.24	35040010	29612010	39220000	25539010	28628000	28238010	37288990	37564000	38948000	33836020	37530990	39885020	35491000	30831000	41632000	33715000	38086980	39046010	36372010	38307000	33884000	25050010	29055020	31112010	35850020	41886020	40155020	36664000	biological regulation;cellular component assembly;cellular component assembly at cellular level;cellular component organization;cellular component organization at cellular level;cellular component organization or biogenesis;cellular component organization or biogenesis at cellular level;cellular macromolecular complex assembly;cellular macromolecular complex subunit organization;cellular process;…	binding;nucleic acid binding;RNA binding;translation factor activity, nucleic acid binding;translation initiation factor activity	cell part;cytoplasmic part;eukaryotic 43S preinitiation complex;eukaryotic 48S preinitiation complex;eukaryotic translation initiation factor 3 complex;fibrillar center;intracellular organelle part;intracellular part;macromolecular complex;membrane;nuclear part;nucleolar part;nucleoplasm;organelle part;protein complex;ribonucleoprotein complex;translation preinitiation complex
M3ZCQ2;F1LNJ2	M3ZCQ2;F1LNJ2	U5 small nuclear ribonucleoprotein 200 kDa helicase	Snrnp200	tr|M3ZCQ2|M3ZCQ2_RAT U5 small nuclear ribonucleoprotein 200 kDa helicase OS=Rattus norvegicus OX=10116 GN=Snrnp200 PE=1 SV=1;sp|F1LNJ2|U520_RAT U5 small nuclear ribonucleoprotein 200 kDa helicase OS=Rattus norvegicus OX=10116 GN=Snrnp200 PE=1 SV=1	38	38	22.1	244.53	0	103.19	58656980	50425970	64374980	52198000	57588970	47322010	51518980	66760030	64366980	56494980	56645010	60460000	57412980	49685000	68687970	55428000	68875020	64303020	60863000	56819020	64877020	50916000	61585980	53980960	78167010	60672040	62725960	66834030	cell differentiation;cellular developmental process;cellular macromolecule metabolic process;cellular metabolic process;cellular nitrogen compound metabolic process;cellular process;developmental process;macromolecule metabolic process;metabolic process;mRNA metabolic process;mRNA processing;nitrogen compound metabolic process;nucleic acid metabolic process;nucleobase-containing compound metaboli…	adenyl nucleotide binding;adenyl ribonucleotide binding;ATP binding;ATPase activity;ATPase activity, coupled;ATP-dependent helicase activity;ATP-dependent RNA helicase activity;binding;catalytic activity;helicase activity;hydrolase activity;hydrolase activity, acting on acid anhydrides;hydrolase activity, acting on acid anhydrides, in phosphorus-containing anhydrides;nucleoside-triphosphatase act…	catalytic step 2 spliceosome;cell part;intracellular organelle part;intracellular part;macromolecular complex;membrane;nuclear part;nucleoplasm;organelle part;ribonucleoprotein complex;small nuclear ribonucleoprotein complex;spliceosomal complex;U5 snRNP	Spliceosome
Q08877	Q08877	Dynamin-3	Dnm3	sp|Q08877|DYN3_RAT Dynamin-3 OS=Rattus norvegicus OX=10116 GN=Dnm3 PE=1 SV=2	32	17	33.6	97.913	0	56.091	157390000	131970100	185810100	189340100	162560100	169790000	186530000	174500100	178740100	151330000	185990000	193020100	190159900	144220100	186080000	155050000	172099900	171910000	169969900	163670000	149110000	171709900	166670100	157589900	169119900	185970100	170040000	174790100	biological regulation;cell projection assembly;cell projection organization;cellular component assembly;cellular component assembly at cellular level;cellular component organization;cellular component organization at cellular level;cellular component organization or biogenesis;cellular component organization or biogenesis at cellular level;cellular membrane organization;cellular process;endocytos…	binding;catalytic activity;enzyme binding;glutamate receptor binding;G-protein-coupled receptor binding;GTP binding;GTPase activity;guanyl nucleotide binding;guanyl ribonucleotide binding;hydrolase activity;hydrolase activity, acting on acid anhydrides;hydrolase activity, acting on acid anhydrides, in phosphorus-containing anhydrides;metabotropic glutamate receptor binding;nitric-oxide synthase b…	axon;cell part;cell projection;cell projection part;cytoplasm;cytoplasmic membrane-bounded vesicle;cytoplasmic part;cytoplasmic vesicle;cytoskeletal part;cytosol;dendritic spine;dendritic spine head;extracellular matrix part;extracellular membrane-bounded organelle;extracellular organelle;extracellular region part;extracellular vesicular exosome;Golgi apparatus;intracellular membrane-bounded orga…	Bacterial invasion of epithelial cells;Endocrine and other factor-regulated calcium reabsorption;Endocytosis;Fc gamma R-mediated phagocytosis
D3ZP15	D3ZP15		Rab9b	tr|D3ZP15|D3ZP15_RAT RAB9B, member RAS oncogene family OS=Rattus norvegicus OX=10116 GN=Rab9b PE=4 SV=1	9	8	58.7	22.718	0	48.474	63999980	42107000	65832980	68424040	69640020	51511970	62758970	79703010	74672010	61668030	81314000	78596960	68907990	65779040	70651030	51676020	63611020	57107980	68475980	69279040	74613980	57937970	59389000	65428040	75044020	73671020	71111990	73214960	biological regulation;cellular process;cellular response to stimulus;endosome transport;establishment of localization;establishment of localization in cell;establishment of protein localization;intracellular protein transport;intracellular signal transduction;intracellular transport;metabolic process;protein transport;Rab protein signal transduction;Ras protein signal transduction;regulation of b…	binding;catalytic activity;GDP binding;GTP binding;GTPase activity;guanyl nucleotide binding;guanyl ribonucleotide binding;hydrolase activity;hydrolase activity, acting on acid anhydrides;hydrolase activity, acting on acid anhydrides, in phosphorus-containing anhydrides;nucleoside-triphosphatase activity;nucleotide binding;purine nucleotide binding;purine ribonucleoside triphosphate binding;purin…	cell part;cytoplasmic membrane-bounded vesicle;cytoplasmic part;cytoplasmic vesicle;endocytic vesicle;endosome;intracellular membrane-bounded organelle;intracellular organelle;intracellular part;late endosome;lysosome;lytic vacuole;membrane-bounded organelle;membrane-bounded vesicle;organelle;phagocytic vesicle;vacuole;vesicle	Measles
P49088	P49088	Asparagine synthetase [glutamine-hydrolyzing]	Asns	sp|P49088|ASNS_RAT Asparagine synthetase [glutamine-hydrolyzing] OS=Rattus norvegicus OX=10116 GN=Asns PE=2 SV=3	11	11	25.7	64.246	0	23.887	60298040	42517980	55122020	38443020	46814980	46703020	47500020	48604990	57271980	45156030	61970020	56810980	43535030	44464980	60499020	49039000	48073030	55731990	59941000	52808970	53282980	44385980	51024970	44474970	88189990	56263020	55333040	60493990	amine biosynthetic process;amine metabolic process;anatomical structure development;asparagine biosynthetic process;asparagine metabolic process;aspartate family amino acid biosynthetic process;aspartate family amino acid metabolic process;biological regulation;biosynthetic process;carboxylic acid biosynthetic process;carboxylic acid metabolic process;cell communication;cellular amine metabolic p…	adenyl nucleotide binding;adenyl ribonucleotide binding;asparagine synthase (glutamine-hydrolyzing) activity;ATP binding;binding;carbon-nitrogen ligase activity, with glutamine as amido-N-donor;catalytic activity;cofactor binding;identical protein binding;ligase activity;ligase activity, forming carbon-nitrogen bonds;nucleotide binding;protein binding;protein dimerization activity;protein homodim…		Alanine, aspartate and glutamate metabolism;Nitrogen metabolism
F7FNS3	F7FNS3		Derl1	tr|F7FNS3|F7FNS3_RAT Derlin OS=Rattus norvegicus OX=10116 GN=Derl1 PE=1 SV=1	4	4	17.1	28.848	0	4.5383	7783805	962164	6609898	5281603	6027302	6284998	7049597	1751348	7766402	12011000	8386601	5696901	5333197	2541499	7792598	6308999	546861	5783298	6857900	5890497	6428101	2042802	4580499	10713000	383156	5042898	4057200	686409	biological regulation;catabolic process;cellular catabolic process;cellular macromolecule catabolic process;cellular macromolecule metabolic process;cellular metabolic process;cellular process;cellular response to chemical stimulus;cellular response to organic substance;cellular response to stimulus;cellular response to stress;cellular response to topologically incorrect protein;cellular response…		cell part;cytoplasmic part;cytoplasmic ubiquitin ligase complex;early endosome;endoplasmic reticulum part;endosome;ER ubiquitin ligase complex;Hrd1p ubiquitin ligase complex;integral to endoplasmic reticulum membrane;integral to membrane;integral to organelle membrane;intracellular membrane-bounded organelle;intracellular organelle;intracellular organelle part;intracellular part;intrinsic to endo…
A0A0G2JU49;B0BN02	A0A0G2JU49;B0BN02		Mtx1	tr|A0A0G2JU49|A0A0G2JU49_RAT Metaxin 1 OS=Rattus norvegicus OX=10116 GN=Mtx1 PE=1 SV=1;tr|B0BN02|B0BN02_RAT Metaxin 1 OS=Rattus norvegicus OX=10116 GN=Mtx1 PE=1 SV=1	9	9	23.1	51.925	0	21.796	28936990	22751000	22204990	25391990	26381000	27140980	33077990	24026980	33083020	20868000	37421000	27307020	31893010	21559010	29140000	23232000	21248990	23754000	26375000	26656010	27331000	24898990	27539010	23400990	23243000	22361010	26081000	17167000	establishment of localization;establishment of localization in cell;establishment of protein localization;establishment of protein localization in mitochondrion;establishment of protein localization to organelle;intracellular protein transport;intracellular transport;mitochondrial transport;protein import;protein targeting;protein targeting to mitochondrion;protein transport;transport		cell part;cytoplasmic part;intracellular organelle part;intracellular part;membrane;mitochondrial inner membrane;mitochondrial membrane;mitochondrial outer membrane;mitochondrial part;organelle inner membrane;organelle membrane;organelle outer membrane;organelle part;outer membrane
P18088;B3VQJ0;Q63211	P18088;B3VQJ0	Glutamate decarboxylase 1	Gad1	sp|P18088|DCE1_RAT Glutamate decarboxylase 1 OS=Rattus norvegicus OX=10116 GN=Gad1 PE=2 SV=1;tr|B3VQJ0|B3VQJ0_RAT Glutamate decarboxylase 1 OS=Rattus norvegicus OX=10116 GN=Gad1 PE=2 SV=1	12	11	30.7	66.64	0	123.04	65253020	86994000	47024020	75348040	72815990	62658000	98515040	63912970	90334980	96537980	63134960	83087950	86239020	78146970	86383020	77610020	100180100	70640010	88430040	90577990	84214990	78089950	73695960	66362010	111960100	85555030	87705940	94777990	amine biosynthetic process;amine metabolic process;biological regulation;biosynthetic process;carboxylic acid biosynthetic process;carboxylic acid metabolic process;cellular amine metabolic process;cellular amino acid biosynthetic process;cellular amino acid metabolic process;cellular biosynthetic process;cellular ketone metabolic process;cellular metabolic process;cellular nitrogen compound bios…	amine binding;amino acid binding;binding;carbon-carbon lyase activity;carboxylic acid binding;carboxy-lyase activity;catalytic activity;cofactor binding;glutamate binding;glutamate decarboxylase activity;lyase activity;protein binding;protein dimerization activity;protein heterodimerization activity;protein N-terminus binding;pyridoxal phosphate binding;vitamin B6 binding;vitamin binding	cell part;intracellular;presynaptic active zone;synapse part	Alanine, aspartate and glutamate metabolism;beta-Alanine metabolism;Butanoate metabolism;Taurine and hypotaurine metabolism;Type I diabetes mellitus
G3V8V3;P09812	G3V8V3;P09812	Alpha-1,4 glucan phosphorylase;Glycogen phosphorylase, muscle form	Pygm	tr|G3V8V3|G3V8V3_RAT Alpha-1,4 glucan phosphorylase OS=Rattus norvegicus OX=10116 GN=Pygm PE=1 SV=1;sp|P09812|PYGM_RAT Glycogen phosphorylase, muscle form OS=Rattus norvegicus OX=10116 GN=Pygm PE=1 SV=5	37	27	44.8	97.287	0	92.666	401309800	451270200	447149900	400649800	393239900	410909800	448129900	486669800	427950000	415439700	389470200	473740200	427420100	394860100	559630100	517040400	486990300	441249700	413660200	450429800	445830000	380480300	460929900	495690000	513149900	464630200	537409900	469370000	biological regulation;calcium ion homeostasis;carbohydrate catabolic process;carbohydrate metabolic process;catabolic process;cation homeostasis;cellular calcium ion homeostasis;cellular carbohydrate catabolic process;cellular carbohydrate metabolic process;cellular cation homeostasis;cellular chemical homeostasis;cellular divalent inorganic cation homeostasis;cellular glucan metabolic process;ce…	adenyl nucleotide binding;adenyl ribonucleotide binding;AMP binding;binding;carbohydrate binding;catalytic activity;cofactor binding;drug binding;glycogen phosphorylase activity;identical protein binding;nucleotide binding;phosphorylase activity;protein binding;protein dimerization activity;protein homodimerization activity;purine nucleotide binding;purine ribonucleotide binding;pyridoxal phospha…	cell part;cytoplasm;cytoplasmic part;endoplasmic reticulum;extracellular membrane-bounded organelle;extracellular organelle;extracellular region part;extracellular vesicular exosome;intracellular membrane-bounded organelle;intracellular organelle;intracellular part;membrane-bounded organelle;membrane-bounded vesicle;organelle;sarcoplasmic reticulum;vesicle	Insulin signaling pathway;Starch and sucrose metabolism
A0A140TAF0	A0A140TAF0			tr|A0A140TAF0|A0A140TAF0_RAT RCG62531, isoform CRA_g OS=Rattus norvegicus OX=10116 GN=Tpm3 PE=1 SV=1	17	4	46.7	32.994	0	62.845	18512990	14261000	29770990	57540040	20557010	36617980	25515990	23646990	38353020	14648010	65405030	54313980	29972010	15720990	6938198	12634010	4849800	16725990	15767990	9812197	23857990	12850000	8184205	24408010	9521695	2828598	13055010	6002698
P61227	P61227	Ras-related protein Rap-2b	Rap2b	sp|P61227|RAP2B_RAT Ras-related protein Rap-2b OS=Rattus norvegicus OX=10116 GN=Rap2b PE=2 SV=1	7	4	33.9	20.504	0	41.307	71945970	101480000	107020000	79921010	80444040	84732970	89628000	75143010	65061010	59894980	80617050	73874970	78146970	82666980	88837000	76380990	95216940	85711950	87978980	79947950	93496980	72833040	82329960	63763000	107010000	83342980	109260000	88358980	biological adhesion;biological regulation;cell adhesion;cell-cell adhesion;cellular process;cellular response to stimulus;homotypic cell-cell adhesion;intracellular signal transduction;negative regulation of biological process;negative regulation of cell migration;negative regulation of cell motility;negative regulation of cellular component movement;negative regulation of cellular process;negati…	binding;GDP binding;GTP binding;guanyl nucleotide binding;guanyl ribonucleotide binding;nucleotide binding;purine nucleotide binding;purine ribonucleoside triphosphate binding;purine ribonucleotide binding;ribonucleotide binding	cell junction;cell part;cell-cell contact zone;cell-cell junction;cytoplasmic part;cytosol;endosomal part;endosome membrane;extracellular membrane-bounded organelle;extracellular organelle;extracellular region part;extracellular vesicular exosome;intracellular organelle part;intracellular part;membrane;membrane part;membrane raft;membrane-bounded organelle;membrane-bounded vesicle;occluding junct…
Q5I0H4	Q5I0H4	Transmembrane and coiled-coil domains protein 1	Tmco1	sp|Q5I0H4|TMCO1_RAT Calcium load-activated calcium channel OS=Rattus norvegicus OX=10116 GN=Tmco1 PE=2 SV=1	3	3	16.5	21.175	0.0010531	3.2032	3394499	4461402	3413702	4396798	3739801	3649200	4116700	2628200	3367901	3809499	3214599	3363300	3711498	2581401	2409299	3232900	3338002	2644001	2879601	3322398	3111600	3437201	3656598	3064399	1206001	3196300	3017099	1856800			cell part;cytoplasmic part;endoplasmic reticulum membrane;endoplasmic reticulum part;Golgi apparatus part;Golgi membrane;integral to membrane;intracellular organelle part;intracellular part;intrinsic to membrane;membrane;membrane part;organelle membrane;organelle part
P19139	P19139	Casein kinase II subunit alpha	Csnk2a1	sp|P19139|CSK21_RAT Casein kinase II subunit alpha OS=Rattus norvegicus OX=10116 GN=Csnk2a1 PE=1 SV=2	12	12	37.3	45.073	0	168.92	165839900	219380000	190660100	174700000	180339900	160910000	183620100	195940100	193080000	199140000	175540000	167150000	168740000	195910000	229840000	199659900	199950000	200070000	182020000	189619900	184630000	206859900	187930000	175140100	214029900	217280100	192880000	192390000	biological regulation;biosynthetic process;cell cycle checkpoint;cell surface receptor linked signaling pathway;cellular biosynthetic process;cellular macromolecule biosynthetic process;cellular macromolecule metabolic process;cellular metabolic process;cellular nitrogen compound metabolic process;cellular process;cellular protein metabolic process;cellular response to stimulus;macromolecule bios…	adenyl nucleotide binding;adenyl ribonucleotide binding;ATP binding;binding;catalytic activity;kinase activity;nucleotide binding;phosphotransferase activity, alcohol group as acceptor;protein kinase activity;protein serine/threonine kinase activity;purine nucleotide binding;purine ribonucleoside triphosphate binding;purine ribonucleotide binding;ribonucleotide binding;transferase activity;transf…	cell part;intracellular part;macromolecular complex;protein complex;protein kinase CK2 complex	Adherens junction;Circadian rhythm - plant;Measles;Ribosome biogenesis in eukaryotes;Tight junction;Wnt signaling pathway
Q5RKG9	Q5RKG9		Eif4b	tr|Q5RKG9|Q5RKG9_RAT Eukaryotic translation initiation factor 4B OS=Rattus norvegicus OX=10116 GN=Eif4b PE=1 SV=1	13	13	24.2	69.063	0	28.144	30460000	23877990	22913000	42289980	34147990	155000000	35410010	31553000	46293980	26239020	34216000	43635000	30369000	38424020	28096010	29730990	30090010	35650980	32499980	36788980	43146020	43491020	32859010	48349020	25794010	36263020	27921010	35271990		binding;nucleic acid binding;nucleotide binding;RNA binding;translation factor activity, nucleic acid binding;translation initiation factor activity		mTOR signaling pathway;RNA transport
Q4V7E8	Q4V7E8	Leucine-rich repeat flightless-interacting protein 2	Lrrfip2	sp|Q4V7E8|LRRF2_RAT Leucine-rich repeat flightless-interacting protein 2 OS=Rattus norvegicus OX=10116 GN=Lrrfip2 PE=1 SV=1	6	4	15.3	49.772	0	12.656	6635500	6790200	7383797	8061599	5705101	7122999	5751799	9294399	7783198	7364104	6070598	7024199	6013898	4288301	4689198	5603602	6104602	6653403	6667597	6693396	5934701	6603601	6799704	5841600	6097198	6207596	5636800	4769800	biological regulation;cell surface receptor linked signaling pathway;cellular process;cellular response to stimulus;regulation of biological process;regulation of cellular process;response to stimulus;signal transduction;Wnt receptor signaling pathway
A0A0G2JUT0;P14659	A0A0G2JUT0;P14659	Heat shock-related 70 kDa protein 2	Hspa2	tr|A0A0G2JUT0|A0A0G2JUT0_RAT Heat shock-related 70 kDa protein 2 OS=Rattus norvegicus OX=10116 GN=Hspa2 PE=1 SV=1;sp|P14659|HSP72_RAT Heat shock-related 70 kDa protein 2 OS=Rattus norvegicus OX=10116 GN=Hspa2 PE=1 SV=2	26	11	48.8	66.055	0	46.739	36161000	31390980	20494000	29327020	22818990	27067990	29839990	34448980	22479990	19901000	19912010	22484990	26714010	18964000	18392010	34280020	31615010	31153990	36198980	29409020	26188000	25320980	29629010	23911000	23731990	22972000	18694010	26834000	anatomical structure development;biological regulation;cell cycle phase;cell cycle process;cell development;cellular component disassembly;cellular component disassembly at cellular level;cellular component organization;cellular component organization at cellular level;cellular component organization or biogenesis;cellular component organization or biogenesis at cellular level;cellular developmen…	adenyl nucleotide binding;adenyl ribonucleotide binding;ATP binding;binding;glycolipid binding;lipid binding;nucleotide binding;purine nucleotide binding;purine ribonucleoside triphosphate binding;purine ribonucleotide binding;ribonucleotide binding	blood microparticle;cell part;cell surface;chromosomal part;cytoplasmic part;cytosol;extracellular membrane-bounded organelle;extracellular organelle;extracellular region part;extracellular vesicular exosome;germ cell nucleus;intracellular membrane-bounded organelle;intracellular organelle;intracellular organelle part;intracellular part;male germ cell nucleus;membrane-bounded organelle;membrane-b…	Antigen processing and presentation;Endocytosis;MAPK signaling pathway;Measles;Protein processing in endoplasmic reticulum;Spliceosome;Toxoplasmosis
P42123	P42123	L-lactate dehydrogenase B chain	Ldhb	sp|P42123|LDHB_RAT L-lactate dehydrogenase B chain OS=Rattus norvegicus OX=10116 GN=Ldhb PE=1 SV=2	22	19	64.4	36.612	0	323.31	2731001000	2419599000	2440801000	1910300000	1755699000	1851901000	2245201000	2424399000	2501500000	1932001000	1838501000	2108600000	1810401000	1885300000	2270001000	2354999000	2147799000	2400901000	1984299000	2084299000	2104200000	1993400000	2155399000	2034600000	2312499000	2002801000	2192999000	2358701000	carbohydrate metabolic process;carboxylic acid metabolic process;cellular ketone metabolic process;cellular metabolic process;cellular nitrogen compound metabolic process;cellular process;coenzyme metabolic process;cofactor metabolic process;heterocycle metabolic process;lactate metabolic process;metabolic process;monocarboxylic acid metabolic process;NAD metabolic process;nicotinamide nucleotide…	binding;catalytic activity;coenzyme binding;cofactor binding;enzyme binding;identical protein binding;kinase binding;lactate dehydrogenase activity;L-lactate dehydrogenase activity;NAD binding;nucleotide binding;oxidoreductase activity;oxidoreductase activity, acting on CH-OH group of donors;oxidoreductase activity, acting on the CH-OH group of donors, NAD or NADP as acceptor;protein binding	cell part;cytoplasmic part;extracellular membrane-bounded organelle;extracellular organelle;extracellular region part;extracellular vesicular exosome;intracellular membrane-bounded organelle;intracellular organelle;intracellular part;membrane;membrane-bounded organelle;membrane-bounded vesicle;mitochondrion;organelle;vesicle	Cysteine and methionine metabolism;Glycolysis / Gluconeogenesis;Propanoate metabolism;Pyruvate metabolism
Q68FX3;A0A0G2K7X6;A0A0G2JY21;A0A0G2JUH2;A0A0G2JZQ1	Q68FX3;A0A0G2K7X6;A0A0G2JY21;A0A0G2JUH2;A0A0G2JZQ1		Ddx19a	tr|Q68FX3|Q68FX3_RAT DEAD (Asp-Glu-Ala-Asp) box polypeptide 19a OS=Rattus norvegicus OX=10116 GN=Ddx19a PE=1 SV=1;tr|A0A0G2K7X6|A0A0G2K7X6_RAT DEAD-box helicase 19B OS=Rattus norvegicus OX=10116 GN=Ddx19b PE=1 SV=1;tr|A0A0G2JY21|A0A0G2JY21_RAT DEAD-box hel	11	10	27.8	53.903	0	45.116	28059010	18591990	24030000	24299000	38187010	20420000	31116990	28650980	24025010	24529000	25066020	29032020	28779990	39522000	25056010	38199990	21608010	22936010	25028000	24845000	25398000	24072010	24654010	30076010	32440010	35889990	24063000	30323990	biological regulation;cellular macromolecule metabolic process;cellular metabolic process;cellular nitrogen compound metabolic process;cellular process;establishment of localization;establishment of localization in cell;establishment of RNA localization;intracellular transport;macromolecule metabolic process;metabolic process;mRNA export from nucleus;mRNA transport;nitrogen compound metabolic pro…	adenyl nucleotide binding;adenyl ribonucleotide binding;ATP binding;ATPase activity;ATPase activity, coupled;ATP-dependent helicase activity;ATP-dependent RNA helicase activity;binding;catalytic activity;helicase activity;hydrolase activity;hydrolase activity, acting on acid anhydrides;hydrolase activity, acting on acid anhydrides, in phosphorus-containing anhydrides;nucleic acid binding;nucleosi…	cell part;cytoplasm;intracellular non-membrane-bounded organelle;intracellular organelle;intracellular organelle part;intracellular part;membrane;non-membrane-bounded organelle;nuclear part;nucleolus;organelle;organelle part
A0A0G2KAX2;Q5BK00	A0A0G2KAX2			tr|A0A0G2KAX2|A0A0G2KAX2_RAT Similar to hypothetical protein FLJ10925 OS=Rattus norvegicus OX=10116 GN=RGD1305455 PE=4 SV=1	4	4	8.3	62.82	0	6.7459	5042298	7340105	4249399	7272403	4980299	5043798	6670604	3509899	5553803	3817102	6100600	7796700	7615796	3722398	4347803	4090999	4543203	8149201	5094698	6685604	5173597	4465698	4762403	5059901	4177398	5311700	3769898	3697100
E9PSY8	E9PSY8		Eps15	tr|E9PSY8|E9PSY8_RAT Epidermal growth factor receptor pathway substrate 15 OS=Rattus norvegicus OX=10116 GN=Eps15 PE=1 SV=2	9	9	16.7	98.793	0	12.628	5033899	4643398	2729301	3142699	814105	4014000	3433100	4736501	2744901	3365800	5891603	4556900	4807602	3199001	6676604	4208301	4383402	3408601	4774103	4001998	2820700	3997002	5079902	4577303	3424800	1084403	3139600	3119802	cellular component assembly;cellular component assembly at cellular level;cellular component organization;cellular component organization at cellular level;cellular component organization or biogenesis;cellular component organization or biogenesis at cellular level;cellular macromolecular complex assembly;cellular macromolecular complex subunit organization;cellular process;cellular protein compl…	binding;calcium ion binding;cation binding;ion binding;metal ion binding	AP-2 adaptor complex;AP-type membrane coat adaptor complex;cell part;cell projection membrane;cell projection part;cilium membrane;cilium part;clathrin adaptor complex;cytoplasmic part;cytoplasmic vesicle part;intracellular organelle part;intracellular part;macromolecular complex;membrane part;organelle part;plasma membrane part;protein complex
CON__P04258	CON__P04258				4	4	5.4	138.44	0	6.2435	332531	682596	862322	983242	22508010	10573000	807856	692322	720487	470898	33647	1525904	4963885	15881010	1546478	2029137	895443	230104	1140518	1930913	4851198	143230	306170	3475498	434477	103780	443529	62603
Q6AYR1;Q4R1A4	Q6AYR1;Q4R1A4		Tfg;TFG	tr|Q6AYR1|Q6AYR1_RAT RCG52996, isoform CRA_a OS=Rattus norvegicus OX=10116 GN=Tfg PE=1 SV=1;tr|Q4R1A4|Q4R1A4_RAT TRK-fused gene protein OS=Rattus norvegicus OX=10116 GN=Tfg PE=1 SV=1	7	7	27.4	43.095	0	161.4	92631050	56964030	71982980	61837020	51762990	70539030	65616960	71408000	67892030	56800020	70975990	74409970	55481000	46221020	77618030	67887000	78607040	82351950	61374970	53565010	65038990	67521980	79280950	57633000	67096980	73466970	78187990	83529940	biological regulation;positive regulation of biological process;positive regulation of cell communication;positive regulation of cellular process;positive regulation of I-kappaB kinase/NF-kappaB cascade;positive regulation of intracellular protein kinase cascade;positive regulation of response to stimulus;positive regulation of signal transduction;positive regulation of signaling;regulation of bi…	molecular transducer activity;signal transducer activity	extracellular membrane-bounded organelle;extracellular organelle;extracellular region part;extracellular vesicular exosome;membrane-bounded organelle;membrane-bounded vesicle;organelle;vesicle	Pathways in cancer;Thyroid cancer
B4F774	B4F774		Gdap1l1	tr|B4F774|B4F774_RAT Ganglioside-induced differentiation-associated protein 1-like 1 OS=Rattus norvegicus OX=10116 GN=Gdap1l1 PE=2 SV=1	11	11	34.7	41.697	0	154.7	134630000	126180000	136000000	103450100	129940000	101290000	117730000	114050000	128630000	135740100	105650100	164110100	149610000	113660000	146550000	134830100	139060000	131570100	126470100	128019900	105370000	101480000	125890000	115170000	125440000	125169900	176480000	135420000
D3ZCE5	D3ZCE5		Gpsm2	tr|D3ZCE5|D3ZCE5_RAT G-protein-signaling modulator 2 OS=Rattus norvegicus OX=10116 GN=Gpsm2 PE=1 SV=2	1	1	1.8	75.448	0.0014481	2.9755	6741504	4259603	9855999	6493804	442218	8122300	466417	9331805	5944202	3840803	12089000	14972990	10595000	5325397	8999097	5842897	1302528	14020010	4462098	3601301	3746902	4626198	5370399	7073600	4437102	10763000	14253010	5918098	cell cycle process;cell differentiation;cellular component organization;cellular component organization at cellular level;cellular component organization or biogenesis;cellular component organization or biogenesis at cellular level;cellular developmental process;cellular process;cytoskeleton organization;developmental process;epithelial cell differentiation;establishment of localization;establish…	enzyme regulator activity;GTPase regulator activity;nucleoside-triphosphatase regulator activity	apical part of cell;cell part;cytoplasm;intracellular part
P62919;D4A6W6	P62919;D4A6W6	60S ribosomal protein L8	Rpl8;RGD1561333	sp|P62919|RL8_RAT 60S ribosomal protein L8 OS=Rattus norvegicus OX=10116 GN=Rpl8 PE=2 SV=2;tr|D4A6W6|D4A6W6_RAT Uncharacterized protein OS=Rattus norvegicus OX=10116 PE=3 SV=1	6	6	31.5	28.024	0	111.23	101270000	121730000	113680000	116490000	133439900	93638990	93063990	119490100	178020100	131609900	114910000	122050100	101400000	175709900	163150000	189500100	230369900	172660100	107830000	139960100	124630000	142780000	123780000	146550000	98712030	130640000	103439900	111480000	biosynthetic process;cellular biosynthetic process;cellular macromolecule biosynthetic process;cellular macromolecule metabolic process;cellular metabolic process;cellular process;cellular protein metabolic process;macromolecule biosynthetic process;macromolecule metabolic process;metabolic process;primary metabolic process;protein metabolic process;translation	binding;nucleic acid binding;RNA binding;rRNA binding;structural constituent of ribosome;structural molecule activity	cell part;intracellular organelle part;intracellular part;large ribosomal subunit;macromolecular complex;organelle part;ribonucleoprotein complex	Ribosome
Q62950	Q62950	Dihydropyrimidinase-related protein 1	Crmp1	sp|Q62950|DPYL1_RAT Dihydropyrimidinase-related protein 1 OS=Rattus norvegicus OX=10116 GN=Crmp1 PE=1 SV=1	38	33	72.7	62.195	0	323.31	3062899000	2891102000	2874200000	2683201000	2203899000	2385499000	2494300000	2564501000	3372499000	2472699000	2815100000	3052999000	2366901000	2563501000	3073499000	2674401000	3009900000	3012400000	3097599000	2997601000	2885599000	3018599000	2981302000	2667702000	2843998000	2572899000	2841702000	2705600000	anatomical structure development;axon guidance;cell development;cellular component organization;cellular component organization at cellular level;cellular component organization or biogenesis;cellular component organization or biogenesis at cellular level;cellular developmental process;cellular process;chemotaxis;cytoskeleton organization;developmental process;locomotion;microtubule cytoskeleton …	catalytic activity;hydrolase activity;hydrolase activity, acting on carbon-nitrogen (but not peptide) bonds	cell body;cell part;cell projection;cytoplasm;cytoplasmic part;cytoskeletal part;dendrite;intracellular non-membrane-bounded organelle;intracellular organelle;intracellular organelle part;intracellular part;microtubule organizing center;neuron projection;neuronal cell body;non-membrane-bounded organelle;organelle;organelle part;spindle
D3ZIL9;A0A0G2K6W6	D3ZIL9;A0A0G2K6W6	DIS3-like exonuclease 2	Dis3l2	tr|D3ZIL9|D3ZIL9_RAT DIS3-like exonuclease 2 OS=Rattus norvegicus OX=10116 GN=Dis3l2 PE=1 SV=2;tr|A0A0G2K6W6|A0A0G2K6W6_RAT DIS3-like exonuclease 2 OS=Rattus norvegicus OX=10116 GN=Dis3l2 PE=1 SV=1	12	12	20.2	98.398	0	14.547	16879000	16287010	4183499	10041990	24790010	11980000	11398000	9693599	7142198	11115990	8670603	14879000	10492000	12750000	22087990	5019497	12673000	17017000	7669103	10190000	8136702	10200000	6851502	16030990	14160000	13376000	14048990	11690000	biological regulation;catabolic process;cell cycle process;cell division;cellular catabolic process;cellular macromolecule catabolic process;cellular macromolecule metabolic process;cellular metabolic process;cellular nitrogen compound metabolic process;cellular process;chromosome separation;developmental process;macromolecule catabolic process;macromolecule metabolic process;metabolic process;mi…	3'-5' exonuclease activity;3'-5'-exoribonuclease activity;binding;catalytic activity;cation binding;exonuclease activity;exonuclease activity, active with either ribo- or deoxyribonucleic acids and producing 5'-phosphomonoesters;exoribonuclease activity;exoribonuclease activity, producing 5'-phosphomonoesters;hydrolase activity;hydrolase activity, acting on ester bonds;ion binding;magnesium ion b…	cell part;cytoplasmic exosome (RNase complex);cytoplasmic mRNA processing body;cytoplasmic part;exosome (RNase complex);intracellular non-membrane-bounded organelle;intracellular organelle;intracellular organelle part;intracellular part;macromolecular complex;non-membrane-bounded organelle;nuclear exosome (RNase complex);nuclear part;organelle;organelle part;protein complex;ribonucleoprotein comp…
A0A0H2UHR7;D3ZHA0	A0A0H2UHR7;D3ZHA0	Filamin-C	Flnc	tr|A0A0H2UHR7|A0A0H2UHR7_RAT Filamin-C OS=Rattus norvegicus OX=10116 GN=Flnc PE=1 SV=1;sp|D3ZHA0|FLNC_RAT Filamin-C OS=Rattus norvegicus OX=10116 GN=Flnc PE=1 SV=1	18	11	9.1	287.3	0	11.976	4301099	2918901	2239400	1736801	7143501	1713899	919680	2447199	2028801	9305698	2944400	2240001	5435702	2930702	3461599	4318598	2869101	3308700	2416400	2564200	6090100	2983999	1140197	4001099	614658	2885100	972720	1375301	anatomical structure development;cell development;cellular developmental process;cellular process;developmental process;muscle cell development;muscle fiber development;striated muscle cell development	ankyrin binding;binding;cytoskeletal protein binding;protein binding	adherens junction;anchoring junction;cell junction;cell part;cell-substrate adherens junction;cell-substrate junction;contractile fiber part;costamere;cytoplasm;cytoplasmic part;cytoskeleton;focal adhesion;intracellular non-membrane-bounded organelle;intracellular organelle;intracellular part;membrane;non-membrane-bounded organelle;organelle;organelle part;plasma membrane;sarcolemma;sarcoplasm;Z …	Focal adhesion;MAPK signaling pathway
Q5M7W5	Q5M7W5	Microtubule-associated protein 4	Map4	sp|Q5M7W5|MAP4_RAT Microtubule-associated protein 4 OS=Rattus norvegicus OX=10116 GN=Map4 PE=1 SV=1	26	1	34	110.3	0	13.753	4743401	4391099	3900200	5443203	4613098	4592402	6763197	5700404	5478898	6260103	4432898	7146203	4984198	4142299	4308202	603804	4068798	6827901	7290597	5936004	4432799	5784598	7204601	5796403	5159404	4571902	5177600	4621302	cell cycle process;cell division;cellular component movement;cellular component organization;cellular component organization at cellular level;cellular component organization or biogenesis;cellular component organization or biogenesis at cellular level;cellular process;cytoskeleton organization;establishment of localization;establishment of localization in cell;establishment of organelle localiza…		cell part;cytoplasm;cytoskeletal part;extracellular membrane-bounded organelle;extracellular organelle;extracellular region part;extracellular vesicular exosome;intracellular non-membrane-bounded organelle;intracellular organelle;intracellular organelle part;intracellular part;macromolecular complex;membrane;membrane-bounded organelle;membrane-bounded vesicle;microtubule;mitotic spindle;non-membr…
A0A0G2JWH4;Q924S1	A0A0G2JWH4;Q924S1	1-acyl-sn-glycerol-3-phosphate acyltransferase delta	Agpat4	tr|A0A0G2JWH4|A0A0G2JWH4_RAT 1-acyl-sn-glycerol-3-phosphate acyltransferase delta OS=Rattus norvegicus OX=10116 GN=Agpat4 PE=4 SV=1;sp|Q924S1|PLCD_RAT 1-acyl-sn-glycerol-3-phosphate acyltransferase delta OS=Rattus norvegicus OX=10116 GN=Agpat4 PE=2 SV=1	9	9	21.3	47.939	0	23.477	8224500	13158990	12994000	27952000	5936796	18124990	9700496	19031010	9937303	7293904	13908000	18812990	12645000	12555000	15521000	6254304	13086990	7575697	12369010	9563302	9498598	15349990	9656799	11722000	6714703	11329000	8876304	7340105	acylglycerol biosynthetic process;acylglycerol metabolic process;biosynthetic process;CDP-diacylglycerol biosynthetic process;CDP-diacylglycerol metabolic process;cellular biosynthetic process;cellular lipid metabolic process;cellular metabolic process;cellular process;diacylglycerol biosynthetic process;diacylglycerol metabolic process;glycerol ether biosynthetic process;glycerol ether metabolic…	1-acylglycerol-3-phosphate O-acyltransferase activity;acylglycerol O-acyltransferase activity;catalytic activity;O-acyltransferase activity;transferase activity;transferase activity, transferring acyl groups;transferase activity, transferring acyl groups other than amino-acyl groups	cell part;integral to membrane;intrinsic to membrane;membrane part	Glycerolipid metabolism;Glycerophospholipid metabolism
D3ZKX8	D3ZKX8		Fam169a	tr|D3ZKX8|D3ZKX8_RAT Family with sequence similarity 169, member A OS=Rattus norvegicus OX=10116 GN=Fam169a PE=1 SV=2	17	17	41.8	73.069	0	157.46	39388000	37403000	38924010	39116020	40293020	35973980	45708020	43933000	47330020	39779020	34371010	50710980	39650010	37523000	42235000	43768000	42453000	36227990	36986980	40293980	47375030	37845000	47783010	44129990	53755990	44819980	49782970	46163000
D3ZTJ0;A0A0G2JUM3	D3ZTJ0;A0A0G2JUM3	Protein XRP2	Rp2	tr|D3ZTJ0|D3ZTJ0_RAT Protein XRP2 OS=Rattus norvegicus OX=10116 GN=Rp2 PE=1 SV=3;tr|A0A0G2JUM3|A0A0G2JUM3_RAT RP2, ARL3 GTPase-activating protein OS=Rattus norvegicus OX=10116 GN=Rp2 PE=1 SV=1	3	3	6.9	39.32	0.004693	2.3771	560196	1786900	2400501	5208502	5307102	2558501	3044100	2608800	1231440	3280502	3462299	3023500	6028298	2155200	1630299	2283501	2567300	1602301	2129900	3141398	2279601	2853599	1328566	1534699	3460702	2848601	3052801	2961202	anatomical structure morphogenesis;biosynthetic process;cell morphogenesis;cellular biosynthetic process;cellular component morphogenesis;cellular component organization;cellular component organization at cellular level;cellular component organization or biogenesis;cellular component organization or biogenesis at cellular level;cellular developmental process;cellular metabolic process;cellular ni…	adenyl nucleotide binding;adenyl ribonucleotide binding;ATP binding;binding;catalytic activity;enzyme activator activity;enzyme regulator activity;GTP binding;GTPase activator activity;GTPase regulator activity;guanyl nucleotide binding;guanyl ribonucleotide binding;kinase activity;nucleobase-containing compound kinase activity;nucleoside diphosphate kinase activity;nucleoside-triphosphatase regu…	cell part;centriole;cytoplasmic part;cytoplasmic vesicle;cytoskeletal part;extracellular membrane-bounded organelle;extracellular organelle;extracellular region part;extracellular vesicular exosome;Golgi apparatus;intracellular membrane-bounded organelle;intracellular non-membrane-bounded organelle;intracellular organelle;intracellular organelle part;intracellular part;membrane-bounded organelle;…
D4A559;B2GUY4	D4A559;B2GUY4		Dmtn	tr|D4A559|D4A559_RAT Dematin actin-binding protein OS=Rattus norvegicus OX=10116 GN=Dmtn PE=1 SV=1;tr|B2GUY4|B2GUY4_RAT Dematin actin-binding protein OS=Rattus norvegicus OX=10116 GN=Dmtn PE=1 SV=1	11	11	44.1	35.69	0	69.045	83239020	67152980	109919900	76002050	96220960	73657980	84118960	80023030	75144000	81487050	103480000	105500000	75802950	51514010	88250990	68236050	67838020	87810020	72805980	68577000	64667990	51596010	85433980	65243010	70241980	78294950	107549900	89655970	actin cytoskeleton organization;actin filament bundle assembly;actin filament organization;actin filament-based process;anatomical structure development;biological regulation;calcium-mediated signaling;calcium-mediated signaling using extracellular calcium source;calcium-mediated signaling using intracellular calcium source;cell development;cellular component assembly;cellular component assembly …		actin filament;cell cortex part;cell part;cell projection membrane;cell projection part;cortical cytoskeleton;cytoplasmic membrane-bounded vesicle;cytoplasmic part;cytoplasmic vesicle;cytoskeletal part;cytoskeleton;cytosol;intracellular membrane-bounded organelle;intracellular non-membrane-bounded organelle;intracellular organelle;intracellular organelle part;intracellular part;macromolecular com…
M0R9N8;D4A0V6;M0RDG0	M0R9N8;D4A0V6;M0RDG0		Anlnl1;Anln	tr|M0R9N8|M0R9N8_RAT Uncharacterized protein OS=Rattus norvegicus OX=10116 PE=4 SV=1;tr|D4A0V6|D4A0V6_RAT Anillin, actin-binding protein OS=Rattus norvegicus OX=10116 GN=Anln PE=1 SV=3;tr|M0RDG0|M0RDG0_RAT Anillin, actin-binding protein OS=Rattus norvegicu	4	4	5.2	106.85	0	8.1138	3196798	1425800	1223600	4550001	1272853	4638999	1773401	5177901	1811201	685551	1350901	1020300	1571501	2815700	823200	1602201	2678300	807169	1694899	1881501	2257900	997170	1208200	2787399	1241500	1844500	412977	387078
Q9WU70	Q9WU70	Syntaxin-binding protein 5	Stxbp5	sp|Q9WU70|STXB5_RAT Syntaxin-binding protein 5 OS=Rattus norvegicus OX=10116 GN=Stxbp5 PE=1 SV=1	25	24	29	127.66	0	97.951	158320000	195289900	210140100	161000000	159820000	165090000	182920100	155640100	210530000	158250100	198400000	178040100	183339900	153230000	222460100	174439900	214929900	194029900	191360100	184879900	190930000	171760100	194709900	176030100	224459900	182900000	200260000	202570000	biological regulation;cellular process;establishment of localization;establishment of localization in cell;establishment of protein localization;exocytosis;positive regulation of biological process;positive regulation of cellular process;positive regulation of exocytosis;positive regulation of secretion;positive regulation of transport;protein transport;regulation of biological process;regulation…	binding;protein binding;SNARE binding;syntaxin binding;syntaxin-1 binding	cell junction;cell part;clathrin-coated vesicle;coated vesicle;cytoplasmic membrane-bounded vesicle;cytoplasmic part;cytoplasmic vesicle;cytoplasmic vesicle membrane;cytoplasmic vesicle part;intracellular membrane-bounded organelle;intracellular organelle;intracellular organelle part;intracellular part;ion channel complex;macromolecular complex;membrane;membrane part;membrane-bounded organelle;me…
P97887;O88777	P97887	Presenilin-1;Presenilin-1 NTF subunit;Presenilin-1 CTF subunit;Presenilin-1 CTF12	Psen1	sp|P97887|PSN1_RAT Presenilin-1 OS=Rattus norvegicus OX=10116 GN=Psen1 PE=1 SV=1	3	3	11.5	52.789	0.0054264	2.2969	2636099	1262649	6970101	3777102	4985101	2827099	3890498	3807898	3806101	4457599	3597798	3039483	4448803	1373800	2111499	1356698	810355	1042724	769056	450698	3134002	1248101	1657711	352847	2294599	2882401	1621270	3323501	acidic amino acid transport;activation of immune response;activation of MAPKK activity;activation of protein kinase activity;amine transport;amino acid transport;amyloid precursor protein catabolic process;amyloid precursor protein metabolic process;anatomical structure development;anatomical structure formation involved in morphogenesis;anatomical structure morphogenesis;anion transport;anterior…	aspartic-type endopeptidase activity;aspartic-type peptidase activity;beta-catenin binding;binding;cadherin binding;calcium channel activity;catalytic activity;cation channel activity;cation transmembrane transporter activity;cell adhesion molecule binding;channel activity;endopeptidase activity;hydrolase activity;ion channel activity;ion transmembrane transporter activity;passive transmembrane t…	aggresome;apical plasma membrane;axon;cell body;cell cortex;cell part;cell projection;cell projection part;cell surface;centrosome;chromosomal part;ciliary rootlet;cilium part;contractile fiber part;cytoplasmic part;cytoplasmic vesicle;cytoskeletal part;cytosol;dendritic shaft;endoplasmic reticulum;endoplasmic reticulum membrane;endoplasmic reticulum part;gamma-secretase complex;Golgi apparatus;G…	Alzheimer's disease;Neurotrophin signaling pathway;Notch signaling pathway;Wnt signaling pathway
F1M3P6	F1M3P6		Scai	tr|F1M3P6|F1M3P6_RAT Protein SCAI OS=Rattus norvegicus OX=10116 GN=Scai PE=1 SV=2	21	21	38.1	70.288	0	60.476	57319020	83056980	85479960	76445040	65171980	70948970	71868010	72060960	69447040	69066960	82183040	71327990	75903040	75911970	75842950	83681050	82728980	70966980	74921990	68777020	65211970	62020010	64270040	70564970	93484990	69971980	78562050	69965980	biological regulation;biosynthetic process;cellular biosynthetic process;cellular macromolecule biosynthetic process;cellular macromolecule metabolic process;cellular metabolic process;cellular nitrogen compound metabolic process;cellular process;macromolecule biosynthetic process;macromolecule metabolic process;metabolic process;negative regulation of biological process;negative regulation of ce…	protein binding transcription factor activity;transcription cofactor activity;transcription corepressor activity;transcription factor binding transcription factor activity	cell part;cytoplasm;intracellular organelle part;intracellular part;membrane;nuclear membrane;nuclear part;organelle membrane;organelle part
Q56R18	Q56R18	Importin subunit alpha	Kpna3	tr|Q56R18|Q56R18_RAT Importin subunit alpha OS=Rattus norvegicus OX=10116 GN=Kpna3 PE=1 SV=1	8	6	16.1	57.772	0	24.918	42431000	44513970	54928010	45836970	37462980	36897020	38853990	46556980	40640980	49378010	37987010	48739030	42031020	38334010	45796020	43487000	58117030	41453010	29961980	26583020	37008020	47743990	43169020	35133020	51050000	49766980	37849000	49933000	establishment of localization;establishment of localization in cell;establishment of protein localization;intracellular protein transport;intracellular transport;nuclear import;nuclear transport;nucleocytoplasmic transport;protein import;protein import into nucleus;protein targeting;protein transport;transport	protein transporter activity;substrate-specific transporter activity;transporter activity	cell part;cytoplasm;intracellular membrane-bounded organelle;intracellular organelle;intracellular part;membrane-bounded organelle;nucleus;organelle
Q62876;A0A0U1RRP1;A0A0G2K3P9	Q62876;A0A0U1RRP1;A0A0G2K3P9	Synaptogyrin-1	Syngr1	sp|Q62876|SNG1_RAT Synaptogyrin-1 OS=Rattus norvegicus OX=10116 GN=Syngr1 PE=1 SV=1;tr|A0A0U1RRP1|A0A0U1RRP1_RAT Synaptogyrin-1 (Fragment) OS=Rattus norvegicus OX=10116 GN=Syngr1 PE=4 SV=1;tr|A0A0G2K3P9|A0A0G2K3P9_RAT Synaptogyrin-1 (Fragment) OS=Rattus no	4	4	29.9	25.668	0	18.307	347460200	419110000	275579900	336130000	290859900	316470000	384939800	327340000	293770000	421980000	364689900	412100100	351869900	373109900	349650000	387540000	326530000	442389900	362109900	352589800	328660000	389770000	364329900	392990000	404610100	397750200	369430000	499380100	biological regulation;establishment of localization;establishment of localization in cell;establishment of protein localization;intracellular protein transport;intracellular transport;protein targeting;protein transport;regulation of biological process;regulation of biological quality;regulation of cell communication;regulation of cellular process;regulation of long-term neuronal synaptic plastic…		axon part;cell junction;cell part;cell projection part;clathrin coated vesicle membrane;clathrin-coated vesicle;coated vesicle;coated vesicle membrane;cytoplasmic membrane-bounded vesicle;cytoplasmic part;cytoplasmic vesicle;cytoplasmic vesicle membrane;cytoplasmic vesicle part;integral to membrane;intracellular membrane-bounded organelle;intracellular organelle;intracellular organelle part;intra…
A0A096MJV9;F1LLZ7;A0A096MJF7;Q64649	A0A096MJV9;F1LLZ7;A0A096MJF7;Q64649	Phosphorylase b kinase regulatory subunit alpha, skeletal muscle isoform	Phka1	tr|A0A096MJV9|A0A096MJV9_RAT Phosphorylase b kinase regulatory subunit OS=Rattus norvegicus OX=10116 GN=Phka1 PE=1 SV=1;tr|F1LLZ7|F1LLZ7_RAT Phosphorylase b kinase regulatory subunit OS=Rattus norvegicus OX=10116 GN=Phka1 PE=1 SV=3;tr|A0A096MJF7|A0A096MJF7	8	8	9.7	132.47	0	7.7542	1676101	2014201	329925	651729	2078100	1298600	1646001	2733299	790395	1590900	2209299	3818500	2185099	2457500	3608402	2155001	1633700	1004330	1909015	1817399	1670800	1598000	2078301	1918599	2110199	2167900	3305198	1866899	alcohol metabolic process;amine metabolic process;biosynthetic process;carbohydrate metabolic process;CDP-choline pathway;cellular amine metabolic process;cellular biogenic amine metabolic process;cellular biosynthetic process;cellular carbohydrate metabolic process;cellular glucan metabolic process;cellular lipid metabolic process;cellular macromolecule metabolic process;cellular metabolic proce…	catalytic activity;choline-phosphate cytidylyltransferase activity;cytidylyltransferase activity;hydrolase activity;hydrolase activity, acting on glycosyl bonds;hydrolase activity, hydrolyzing O-glycosyl compounds;nucleotidyltransferase activity;transferase activity;transferase activity, transferring phosphorus-containing groups	cell part;cytoplasmic part;intracellular part;macromolecular complex;membrane;phosphorylase kinase complex;plasma membrane;protein complex	Calcium signaling pathway;Insulin signaling pathway
G3V7V9;Q6P4Z6	G3V7V9;Q6P4Z6	Leucine carboxyl methyltransferase 1	Lcmt1	tr|G3V7V9|G3V7V9_RAT Leucine carboxyl methyltransferase 1 OS=Rattus norvegicus OX=10116 GN=Lcmt1 PE=1 SV=1;sp|Q6P4Z6|LCMT1_RAT Leucine carboxyl methyltransferase 1 OS=Rattus norvegicus OX=10116 GN=Lcmt1 PE=2 SV=1	6	6	23.2	38.356	0	8.4508	15213000	20517990	9578701	18812990	13107010	6926302	21044010	7592904	15604000	12252990	13201000	9070202	11864010	17010010	8871494	18563990	14041010	13370010	15025010	18637000	12394000	15259000	17500010	13183010	9722606	13710990	12112990	13737990	biological regulation;negative regulation of biological process;negative regulation of cellular component organization;negative regulation of protein complex assembly;regulation of apoptosis;regulation of biological process;regulation of carbohydrate metabolic process;regulation of cell cycle;regulation of cell death;regulation of cellular carbohydrate metabolic process;regulation of cellular com…	carboxyl-O-methyltransferase activity;catalytic activity;methyltransferase activity;O-methyltransferase activity;protein carboxyl O-methyltransferase activity;protein C-terminal carboxyl O-methyltransferase activity;protein methyltransferase activity;transferase activity;transferase activity, transferring one-carbon groups	cell part;cytoplasmic part;cytosol;intracellular part
D4A3T0	D4A3T0		Sos1	tr|D4A3T0|D4A3T0_RAT SOS Ras/Rac guanine nucleotide exchange factor 1 OS=Rattus norvegicus OX=10116 GN=Sos1 PE=1 SV=2	18	14	15.7	151.09	0	27.267	10444000	8166404	12886000	15825990	9884995	13527000	10257000	13021990	17073000	11409000	13695990	16477990	17315000	8401105	10037000	12533010	12453000	26483010	11192000	9693996	10369000	13471000	10230000	16605010	13180010	14910000	17552000	14473010	biological regulation;cell surface receptor linked signaling pathway;cellular process;cellular response to stimulus;enzyme linked receptor protein signaling pathway;intracellular signal transduction;nerve growth factor receptor signaling pathway;positive regulation of biological process;positive regulation of cell communication;positive regulation of cellular process;positive regulation of epider…	binding;DNA binding;enzyme regulator activity;GTPase regulator activity;guanyl-nucleotide exchange factor activity;nucleic acid binding;nucleoside-triphosphatase regulator activity;protein binding;protein domain specific binding;Ras guanyl-nucleotide exchange factor activity;Rho guanyl-nucleotide exchange factor activity;SH3 domain binding;small GTPase regulator activity	cell body;cell part;cytoskeletal part;intracellular;intracellular organelle part;intracellular part;macromolecular complex;membrane;neuronal cell body;organelle part;plasma membrane;postsynaptic density;protein complex;synapse part	Acute myeloid leukemia;B cell receptor signaling pathway;Chemokine signaling pathway;Chronic myeloid leukemia;Dorso-ventral axis formation;Endometrial cancer;ErbB signaling pathway;Fc epsilon RI signaling pathway;Focal adhesion;Gap junction;Glioma;GnRH signaling pathway;Hepatitis C;Insulin signaling pathway;Jak-STAT signaling pathway;MAPK signaling pathway;MAPK signaling pathway - fly;Natural kil…
F1M2D4	F1M2D4		Arhgap23	tr|F1M2D4|F1M2D4_RAT Rho GTPase-activating protein 23 OS=Rattus norvegicus OX=10116 GN=Arhgap23 PE=1 SV=3	16	15	14.7	159.23	0	26.628	12625010	16178010	19284990	14774990	14230000	20694010	15200010	20148990	14641000	15422000	21377000	21067000	16036000	13715000	18388000	14389990	20796990	21520000	14976990	16154990	14046000	15079000	15286000	16915010	17602010	16023010	15993000	21858990	biological regulation;cellular process;cellular response to stimulus;regulation of biological process;regulation of cellular process;response to stimulus;signal transduction	enzyme activator activity;enzyme regulator activity;GTPase activator activity;GTPase regulator activity;nucleoside-triphosphatase regulator activity	cell part;extracellular membrane-bounded organelle;extracellular organelle;extracellular region part;extracellular vesicular exosome;intracellular;membrane-bounded organelle;membrane-bounded vesicle;organelle;vesicle
Q5PQM2	Q5PQM2	Kinesin light chain 4	Klc4	sp|Q5PQM2|KLC4_RAT Kinesin light chain 4 OS=Rattus norvegicus OX=10116 GN=Klc4 PE=1 SV=1	10	3	17.6	68.963	0	7.4423	1052301	2258599	1819000	1990901	2037300	1478201	1684100	2211499	1197399	2363899	2134201	1511101	1257400	1994700	2238900	1804599	1687300	1225901	1646499	1945401	3730201	2166800	1152099	2633671	494892	1358600	1576099	1413800		catalytic activity;hydrolase activity;hydrolase activity, acting on acid anhydrides;hydrolase activity, acting on acid anhydrides, in phosphorus-containing anhydrides;microtubule motor activity;motor activity;nucleoside-triphosphatase activity;pyrophosphatase activity	cell part;cytoplasm;cytoskeletal part;intracellular organelle part;intracellular part;kinesin complex;macromolecular complex;microtubule;microtubule associated complex;organelle part;protein complex
A0A0G2JTB2;A0A096MIX1	A0A0G2JTB2			tr|A0A0G2JTB2|A0A0G2JTB2_RAT Glucan (1,4-alpha-), branching enzyme 1 OS=Rattus norvegicus OX=10116 GN=Gbe1 PE=1 SV=1	9	4	19.8	75.706	0	18.577	37714980	35102980	27896990	31911990	29765010	26931990	27735000	46726000	30522000	29672990	30563990	27985980	27837010	22133010	30404000	25559990	29162000	29409020	26137990	27216980	31596000	31608990	31520980	28220990	44100010	31970010	30034010	34134990	carbohydrate metabolic process;metabolic process;primary metabolic process	binding;catalytic activity;cation binding;ion binding
P16086;A0A0G2K1E7	P16086;A0A0G2K1E7	Spectrin alpha chain, non-erythrocytic 1	Sptan1	sp|P16086|SPTN1_RAT Spectrin alpha chain, non-erythrocytic 1 OS=Rattus norvegicus OX=10116 GN=Sptan1 PE=1 SV=2;tr|A0A0G2K1E7|A0A0G2K1E7_RAT Spectrin alpha chain, non-erythrocytic 1 OS=Rattus norvegicus OX=10116 GN=Sptan1 PE=1 SV=1	181	0	69.8	284.63	0.0022308	2.7475	3261901	1051986	2148200	3521701	2647100	1785299	2397000	2862702	2202900	4899403	2056500	806706	3091410	1476400	1926601	2527099	426796	2368601	1492730	3213298	2795101	2516201	2749801	2167301	1026962	1805201	2535700	1224726	actin cytoskeleton organization;actin cytoskeleton reorganization;actin filament capping;actin filament-based process;biological regulation;cellular component organization;cellular component organization at cellular level;cellular component organization or biogenesis;cellular component organization or biogenesis at cellular level;cellular process;cytoskeleton organization;negative regulation of a…	binding;calcium ion binding;cation binding;cytoskeletal protein binding;ion binding;metal ion binding;protein binding;protein complex binding;protein N-terminus binding;SNARE binding;spectrin binding;syntaxin binding	cell cortex part;cell part;cytoplasmic part;cytoskeletal part;cytosol;intracellular organelle part;intracellular part;macromolecular complex;membrane;organelle part;plasma membrane;protein complex;spectrin
A0A0G2K5K3;D3ZDB9;P86172	A0A0G2K5K3;D3ZDB9;P86172	NmrA-like family domain-containing protein 1	Nmral1	tr|A0A0G2K5K3|A0A0G2K5K3_RAT NmrA-like family domain-containing protein 1 OS=Rattus norvegicus OX=10116 GN=Nmral1 PE=1 SV=1;tr|D3ZDB9|D3ZDB9_RAT NmrA-like family domain-containing protein 1 OS=Rattus norvegicus OX=10116 GN=Nmral1 PE=1 SV=2;sp|P86172|NMRL1_	10	10	34.4	33.109	0	25.862	29296020	31017020	52689020	30020990	36040010	24388020	40284980	45041020	35527000	26140990	44174000	45175020	34088000	32990990	49467000	26130000	32039020	43034020	33615000	34263980	35802980	28748990	33710010	40430000	38303000	36196010	52727980	39359990			cell part;cytoplasm;cytoplasmic part;intracellular membrane-bounded organelle;intracellular organelle;intracellular part;membrane-bounded organelle;nucleus;organelle;perinuclear region of cytoplasm
Q6T487;Q6GMN8;Q9Z1P2	Q6T487;Q6GMN8;Q9Z1P2	Alpha-actinin-1	Actn1	tr|Q6T487|Q6T487_RAT Alpha-actinin-1 OS=Rattus norvegicus OX=10116 GN=Actn1 PE=1 SV=1;tr|Q6GMN8|Q6GMN8_RAT Actn1 protein OS=Rattus norvegicus OX=10116 GN=Actn1 PE=1 SV=1;sp|Q9Z1P2|ACTN1_RAT Alpha-actinin-1 OS=Rattus norvegicus OX=10116 GN=Actn1 PE=1 SV=1	50	30	61.7	105.47	0	323.31	922240100	667600300	710820000	597730000	603860300	592620100	586130200	593849900	655879900	555080000	653160300	643210400	638629700	567000000	673639800	660939900	672280300	759199900	567140200	578270100	591489900	541540200	601520100	582850000	604589600	562920300	680170000	740310100	actin crosslink formation;actin cytoskeleton organization;actin filament bundle assembly;actin filament organization;actin filament-based process;biological regulation;cell junction assembly;cell junction organization;cell-substrate junction assembly;cellular component assembly;cellular component assembly at cellular level;cellular component organization;cellular component organization at cellula…	binding;calcium ion binding;cation binding;double-stranded RNA binding;ion binding;ligand-dependent nuclear receptor transcription coactivator activity;metal ion binding;nucleic acid binding;protein binding;protein binding transcription factor activity;protein domain specific binding;RNA binding;transcription coactivator activity;transcription cofactor activity;transcription factor binding transc…	adherens junction;anchoring junction;cell junction;cell part;cell projection;cell projection part;cell-cell adherens junction;cell-cell junction;cell-substrate adherens junction;cell-substrate junction;contractile fiber part;cytoplasm;cytoplasmic part;cytoskeleton;cytosol;dendritic spine;extracellular membrane-bounded organelle;extracellular organelle;extracellular region part;extracellular space…	Adherens junction;Amoebiasis;Arrhythmogenic right ventricular cardiomyopathy (ARVC);Focal adhesion;Leukocyte transendothelial migration;Regulation of actin cytoskeleton;Systemic lupus erythematosus;Tight junction
A0A0G2JT86;A0A0G2JVT8	A0A0G2JT86;A0A0G2JVT8			tr|A0A0G2JT86|A0A0G2JT86_RAT Uncharacterized protein OS=Rattus norvegicus OX=10116 PE=1 SV=1;tr|A0A0G2JVT8|A0A0G2JVT8_RAT Uncharacterized protein OS=Rattus norvegicus OX=10116 PE=1 SV=1	2	2	1.8	176.63	0.00022341	3.918	708600	1194596	439892	903190	1247484	791780	955825	799420	581510	1681401	1682099	846360	947621	1936840	461520	926672	1174200	692070	569440	516329	1372300	464390	496980	417109	2200667	859809	684865	1093200
Q5XFW1	Q5XFW1		Mbp	tr|Q5XFW1|Q5XFW1_RAT Myelin basic protein OS=Rattus norvegicus OX=10116 GN=Mbp PE=1 SV=1	6	2	39.1	21.316	0	20.656	23366000	27694000	20552010	11663000	16047000	17987990	10180000	25520010	28630990	17545990	20437990	15280000	12859010	17545990	18986000	17017990	26471000	22438010	18259000	19239000	23481010	12403000	14181000	14670990	22933000	20403000	21311000	21456000	aging;axon ensheathment;biological regulation;cellular process;developmental process;ensheathment of neurons;myelination;negative regulation of axonogenesis;negative regulation of biological process;negative regulation of cell development;negative regulation of cell differentiation;negative regulation of cell projection organization;negative regulation of cellular component organization;negative …	structural constituent of myelin sheath;structural molecule activity	cell part;compact myelin;myelin sheath
D3ZRC4;A0A0G2K621;A0A1W2Q6G9	D3ZRC4;A0A0G2K621		Pnpla8	tr|D3ZRC4|D3ZRC4_RAT Patatin-like phospholipase domain-containing 8 OS=Rattus norvegicus OX=10116 GN=Pnpla8 PE=1 SV=1;tr|A0A0G2K621|A0A0G2K621_RAT Patatin-like phospholipase domain-containing 8 OS=Rattus norvegicus OX=10116 GN=Pnpla8 PE=1 SV=1	12	12	21.3	87.96	0	25.755	37122000	44538990	47270980	39885980	38561020	38218020	47173030	39542020	38280020	33685020	40036020	40455020	41166020	37027980	44712980	41733020	39640000	48195980	44976990	39492020	39689980	42219990	44268010	37335020	43707980	42416030	47940000	46965000	acid secretion;alcohol catabolic process;alcohol metabolic process;amine catabolic process;amine metabolic process;arachidonic acid metabolic process;arachidonic acid secretion;biosynthetic process;carboxylic acid biosynthetic process;carboxylic acid metabolic process;carboxylic acid transport;catabolic process;cell death;cellular amine metabolic process;cellular biogenic amine catabolic process;…	calcium-independent phospholipase A2 activity;carboxylic ester hydrolase activity;catalytic activity;hydrolase activity;hydrolase activity, acting on ester bonds;lipase activity;phospholipase A2 activity;phospholipase activity	cell part;cytoplasmic part;intracellular membrane-bounded organelle;intracellular organelle;intracellular organelle part;intracellular part;membrane;membrane-bounded organelle;microbody;microbody membrane;microbody part;organelle;organelle membrane;organelle part;peroxisomal membrane;peroxisomal part
Q5PPH0	Q5PPH0	Enolase-phosphatase E1	Enoph1	sp|Q5PPH0|ENOPH_RAT Enolase-phosphatase E1 OS=Rattus norvegicus OX=10116 GN=Enoph1 PE=2 SV=1	4	4	18	28.874	0	34.27	37734980	37712990	31584010	21507000	32907010	24188000	22366010	38333000	29587010	25043990	19862000	26721000	23570990	18430010	37779010	29656010	27655000	26462010	23861010	31725000	33522020	26270010	27888990	22442010	21765990	21814010	25951020	21759000	amine biosynthetic process;amine metabolic process;amino acid salvage;aspartate family amino acid biosynthetic process;aspartate family amino acid metabolic process;biosynthetic process;carboxylic acid biosynthetic process;carboxylic acid metabolic process;cellular amine metabolic process;cellular amino acid biosynthetic process;cellular amino acid metabolic process;cellular biosynthetic process;…	acireductone synthase activity;binding;catalytic activity;cation binding;hydrolase activity;hydrolase activity, acting on ester bonds;ion binding;magnesium ion binding;metal ion binding;phosphatase activity;phosphoric ester hydrolase activity	cell part;cytoplasm;extracellular membrane-bounded organelle;extracellular organelle;extracellular region part;extracellular vesicular exosome;intracellular membrane-bounded organelle;intracellular organelle;intracellular part;membrane-bounded organelle;membrane-bounded vesicle;nucleus;organelle;vesicle	Cysteine and methionine metabolism
G3V7G8;Q5I0G4	G3V7G8;Q5I0G4	Glycine--tRNA ligase	Gars	tr|G3V7G8|G3V7G8_RAT Glycine--tRNA ligase OS=Rattus norvegicus OX=10116 GN=Gars PE=1 SV=1;sp|Q5I0G4|GARS_RAT Glycine--tRNA ligase (Fragment) OS=Rattus norvegicus OX=10116 GN=Gars PE=1 SV=1	19	19	26.8	81.792	0	66.008	152570000	131670000	137770100	122240000	140670000	127500000	144730100	163660100	141190000	134250000	139460100	143549900	132210000	113470000	152330000	131130000	131320000	135479900	149970000	142010000	148969900	129160000	133859900	119010000	149360000	148780000	152380000	151850000	amine metabolic process;amino acid activation;biosynthetic process;bis(5'-nucleosidyl) oligophosphate biosynthetic process;bis(5'-nucleosidyl) oligophosphate metabolic process;carboxylic acid metabolic process;cellular amine metabolic process;cellular amino acid metabolic process;cellular biosynthetic process;cellular ketone metabolic process;cellular macromolecule metabolic process;cellular meta…	adenyl nucleotide binding;adenyl ribonucleotide binding;aminoacyl-tRNA ligase activity;ATP binding;binding;catalytic activity;glycine-tRNA ligase activity;ligase activity;ligase activity, forming aminoacyl-tRNA and related compounds;ligase activity, forming carbon-oxygen bonds;nucleotide binding;protein binding;protein dimerization activity;purine nucleotide binding;purine ribonucleoside triphosp…	axon;cell part;cell projection;cytoplasm;cytoplasmic membrane-bounded vesicle;cytoplasmic part;cytoplasmic vesicle;extracellular membrane-bounded organelle;extracellular organelle;extracellular region part;extracellular vesicular exosome;intracellular membrane-bounded organelle;intracellular organelle;intracellular organelle part;intracellular part;membrane-bounded organelle;membrane-bounded vesi…	Aminoacyl-tRNA biosynthesis
Q5BJX5	Q5BJX5	Protein FAM110B	Fam110b	sp|Q5BJX5|F110B_RAT Protein FAM110B OS=Rattus norvegicus OX=10116 GN=Fam110b PE=2 SV=1	1	1	4.1	40.363	0	4.7201	1514601	1093200	857770	1067899	1122400	1234899	1888099	843570	539707	1850301	806930	664506	410162	1221500	615960	1228199	1205900	1188828	1237300	1897699	683340	1729000	1221200	1532001	976720	534289	1085500	806900			cell part;cytoplasmic part;cytoskeletal part;intracellular membrane-bounded organelle;intracellular organelle;intracellular organelle part;intracellular part;membrane-bounded organelle;microtubule organizing center;mitochondrion;organelle;organelle part
D3ZVU7;Q4QQW4;D4AEB0;A0A0G2K1C8	D3ZVU7;Q4QQW4	Histone deacetylase 1	Hdac1l;Hdac1	tr|D3ZVU7|D3ZVU7_RAT Histone deacetylase OS=Rattus norvegicus OX=10116 GN=Hdac1l PE=3 SV=3;sp|Q4QQW4|HDAC1_RAT Histone deacetylase 1 OS=Rattus norvegicus OX=10116 GN=Hdac1 PE=1 SV=1	7	3	18.8	55.259	0.0014475	2.9726	5827900	577852	4122800	3965500	1110745	3782199	4081302	364039	5915697	2848202	4994099	5194803	5567801	754479	5045398	3450701	4225400	4349401	5058897	657136	5515600	763903	835010	1342419	4383802	4154101	4546802	4728599	biological regulation;biosynthetic process;cellular biosynthetic process;cellular component assembly;cellular component assembly at cellular level;cellular component organization;cellular component organization at cellular level;cellular component organization or biogenesis;cellular component organization or biogenesis at cellular level;cellular macromolecule biosynthetic process;cellular macromo…	binding;catalytic activity;chromatin binding;chromatin DNA binding;deacetylase activity;DNA binding;histone deacetylase activity;histone deacetylase activity (H3-K14 specific);histone deacetylase activity (H3-K9 specific);hydrolase activity;hydrolase activity, acting on carbon-nitrogen (but not peptide) bonds;hydrolase activity, acting on carbon-nitrogen (but not peptide) bonds, in linear amides;…	cell part;cell projection;chromatin;chromosomal part;cytoplasmic part;cytoskeletal part;Golgi apparatus;intracellular membrane-bounded organelle;intracellular organelle;intracellular organelle part;intracellular part;macromolecular complex;membrane;membrane-bounded organelle;microtubule;neuron projection;nuclear part;nucleoplasm;nucleoplasm part;nucleus;organelle;organelle part;perinuclear region…	Cell cycle;Chronic myeloid leukemia;Huntington's disease;Notch signaling pathway;Pathways in cancer
[truncated: 4,684 more rows]

## Sheet: Proteome_log2_intensities_selec
Protein information				Comparisons						Log2 transformed intensities					Pair-wise statistical tests
[truncated: 4,969 more rows]
[truncated: 35 more columns]

## Sheet: G vs. Iso intersect G vs. ReG24
G vs. Iso È G vs. ReGr 24h
Database	Term	Overlap	P-value	Adjusted P-value	Differentially expressed genes
BioPlanet 2019	Protein folding	3/53	1.39402e-05	0.000641248	PFDN1;SKIV2L;PFDN4
BioPlanet 2019	Cooperation of prefoldin and TriC/CCT in actin and tubulin folding	2/27	0.000264963	0.00609415	PFDN1;PFDN4
BioPlanet 2019	RAC1 activity regulation	2/38	0.000527581	0.00741498	ARHGEF7;KALRN
BioPlanet 2019	BMP receptor signaling	2/42	0.00064478	0.00741498	AHSG;RGMA
[truncated: 29 more rows]

## Sheet: G vs. ReGr24h
G vs. 24
[truncated: 37 more rows]

## Sheet: Early events
Early events: Iso vs. ReGr 2h & Iso vs. ReGr 4h
[truncated: 17 more rows]

## Sheet: Late events
Late events: ReGr 2h vs. ReGr 24h & ReGr 4h vs. ReGr 24h
[truncated: 9 more rows]

[truncated: 1 more sheets: Protoeme&Transcriptome]
